# Supplementary material for: Identification of QTLs linked to bioactive flavonoids and glycosides in the apricot fruit (Prunus armeniaca L.)
Source: BMC Genomics. 2026 May 30;27:626. doi: 10.1186/s12864-026-12989-0 (PMC13386964; doi:10.1186/s12864-026-12989-0)
Supplement: Supplementary file 2 — Supplementary Material 2: Table S2. Summary table of trait-marker associations for tentatively identified flavonoids using TASSEL v5 in the ‘B × C’ and ‘G × C’ populations. [file 12864_2026_12989_MOESM2_ESM.xlsx]

## Sheet: BxC
Trait	Marker	Chr	Pos	marker_F	p	marker_Rsq	add_F	add_p	dom_F	dom_p	marker_df	marker_MS	error_df	error_MS	model_df	model_MS	minorObs
Catechin	S1_92	1	92	1.15437	0.3369	0.06276	0.49395	0.61321	2.44605	0.12439	3	138780000000	48	120220000000	8	107880000000	10
Catechin	S1_156	1	156	1.87525	0.17699	0.03372	1.87525	0.17699	NaN	NaN	1	223650000000	50	119270000000	6	111730000000	11
Catechin	S1_223	1	223	1.87525	0.17699	0.03372	1.87525	0.17699	NaN	NaN	1	223650000000	50	119270000000	6	111730000000	11
Catechin	S1_62912	1	62912	1.57335	0.21555	0.02845	1.57335	0.21555	NaN	NaN	1	188750000000	50	119960000000	6	105910000000	22
Catechin	S1_62988	1	62988	1.6202	0.20828	0.05785	2.34781	0.13176	0.8974	0.34813	2	191880000000	49	118430000000	7	118640000000	20
Catechin	S1_63024	1	63024	1.6202	0.20828	0.05785	2.34781	0.13176	0.8974	0.34813	2	191880000000	49	118430000000	7	118640000000	20
Catechin	S1_64077	1	64077	0.68355	0.50957	0.02532	0.68355	0.50957	NaN	NaN	2	83966000000	49	122840000000	7	87806000000	19
Catechin	S1_76432	1	76432	0.85989	0.4295	0.03162	1.52664	0.22239	0.21705	0.64336	2	104890000000	49	121980000000	7	93785000000	20
Catechin	S1_100476	1	100476	1.57813	0.20687	0.08373	1.77006	0.18104	1.18117	0.28255	3	185150000000	48	117320000000	8	125270000000	20
Catechin	S1_127630	1	127630	1.6202	0.20828	0.05785	2.34781	0.13176	0.8974	0.34813	2	191880000000	49	118430000000	7	118640000000	20
Catechin	S1_127648	1	127648	1.85757	0.14941	0.09702	2.6043	0.08417	0.42521	0.51746	3	214530000000	48	115490000000	8	136290000000	20
Catechin	S1_176706	1	176706	1.6202	0.20828	0.05785	2.34781	0.13176	0.8974	0.34813	2	191880000000	49	118430000000	7	118640000000	20
Catechin	S1_176758	1	176758	1.6202	0.20828	0.05785	2.34781	0.13176	0.8974	0.34813	2	191880000000	49	118430000000	7	118640000000	20
Catechin	S1_177116	1	177116	0.37396	0.77215	0.0213	0.57024	0.5691	0.00459	0.94628	3	47101000000	48	125950000000	8	73502000000	15
Catechin	S1_177366	1	177366	1.57335	0.21555	0.02845	1.57335	0.21555	NaN	NaN	1	188750000000	50	119960000000	6	105910000000	22
Catechin	S1_202063	1	202063	1.57739	0.20705	0.0837	1.70645	0.19212	1.29849	0.26014	3	185070000000	48	117330000000	8	125240000000	21
Catechin	S1_202078	1	202078	1.57739	0.20705	0.0837	1.70645	0.19212	1.29849	0.26014	3	185070000000	48	117330000000	8	125240000000	21
Catechin	S1_202180	1	202180	1.57739	0.20705	0.0837	1.70645	0.19212	1.29849	0.26014	3	185070000000	48	117330000000	8	125240000000	21
Catechin	S1_202680	1	202680	1.6202	0.20828	0.05785	2.34781	0.13176	0.8974	0.34813	2	191880000000	49	118430000000	7	118640000000	20
Catechin	S1_214461	1	214461	1.85757	0.14941	0.09702	2.6043	0.08417	0.42521	0.51746	3	214530000000	48	115490000000	8	136290000000	20
Catechin	S1_318270	1	318270	0.20663	0.81402	0.0078	0.00656	0.93575	0.40678	0.52658	2	25872000000	49	125210000000	7	71208000000	15
Catechin	S1_318283	1	318283	0.20663	0.81402	0.0078	0.00656	0.93575	0.40678	0.52658	2	25872000000	49	125210000000	7	71208000000	15
Catechin	S1_346913	1	346913	0.20663	0.81402	0.0078	0.00656	0.93575	0.40678	0.52658	2	25872000000	49	125210000000	7	71208000000	15
Catechin	S1_347017	1	347017	1.31797	0.27945	0.07098	1.93408	0.15543	0.15263	0.69777	3	156950000000	48	119090000000	8	114700000000	15
Catechin	S1_356975	1	356975	0.20663	0.81402	0.0078	0.00656	0.93575	0.40678	0.52658	2	25872000000	49	125210000000	7	71208000000	15
Catechin	S1_357016	1	357016	0.20663	0.81402	0.0078	0.00656	0.93575	0.40678	0.52658	2	25872000000	49	125210000000	7	71208000000	15
Catechin	S1_395780	1	395780	1.0627	0.37373	0.05809	0.94699	0.39489	1.28317	0.26294	3	128450000000	48	120870000000	8	104010000000	15
Catechin	S1_403939	1	403939	0.94412	0.39598	0.03461	1.78293	0.18784	0.13612	0.71376	2	114790000000	49	121580000000	7	96612000000	23
Catechin	S1_403946	1	403946	0.94412	0.39598	0.03461	1.78293	0.18784	0.13612	0.71376	2	114790000000	49	121580000000	7	96612000000	23
Catechin	S1_459053	1	459053	1.53595	0.21725	0.08169	2.21374	0.12011	0.24828	0.62057	3	180640000000	48	117610000000	8	123580000000	20
Catechin	S1_459226	1	459226	2.0385	0.12097	0.1054	2.91195	0.06383	0.36684	0.54759	3	233060000000	48	114330000000	8	143240000000	21
Catechin	S1_459507	1	459507	0.86814	0.46414	0.048	1.12032	0.33439	0.39161	0.53442	3	106140000000	48	122260000000	8	95642000000	23
Catechin	S1_491018	1	491018	1.83187	0.17091	0.06488	2.83236	0.09862	0.84041	0.36377	2	215210000000	49	117480000000	7	125300000000	20
Catechin	S1_491169	1	491169	1.83187	0.17091	0.06488	2.83236	0.09862	0.84041	0.36377	2	215210000000	49	117480000000	7	125300000000	20
Catechin	S1_499779	1	499779	2.61703	0.06166	0.13111	3.85572	0.02785	0.25665	0.61475	3	289910000000	48	110780000000	8	164550000000	23
Catechin	S1_558432	1	558432	0.94412	0.39598	0.03461	1.78293	0.18784	0.13612	0.71376	2	114790000000	49	121580000000	7	96612000000	23
Catechin	S1_558726	1	558726	2.06314	0.11754	0.10653	2.99423	0.05931	0.28799	0.59399	3	235560000000	48	114170000000	8	144170000000	21
Catechin	S1_558976	1	558976	1.83187	0.17091	0.06488	2.83236	0.09862	0.84041	0.36377	2	215210000000	49	117480000000	7	125300000000	20
Catechin	S1_589248	1	589248	1.73664	0.17204	0.09132	2.04477	0.14031	1.11112	0.29712	3	201930000000	48	116270000000	8	131560000000	20
Catechin	S1_589291	1	589291	1.73664	0.17204	0.09132	2.04477	0.14031	1.11112	0.29712	3	201930000000	48	116270000000	8	131560000000	20
Catechin	S1_617756	1	617756	1.43599	0.24391	0.07681	0.40817	0.66711	3.4508	0.06936	3	169850000000	48	118280000000	8	119530000000	23
Catechin	S1_623393	1	623393	1.9459	0.15374	0.06863	0.869	0.35571	2.98823	0.09017	2	227620000000	49	116970000000	7	128850000000	24
Catechin	S1_633519	1	633519	0.37772	0.6874	0.01416	0.39662	0.53171	0.36385	0.54916	2	46968000000	49	124350000000	7	77236000000	25
Catechin	S1_633552	1	633552	0.37772	0.6874	0.01416	0.39662	0.53171	0.36385	0.54916	2	46968000000	49	124350000000	7	77236000000	25
Catechin	S1_640656	1	640656	0.22807	0.63504	0.00423	0.22807	0.63504	NaN	NaN	1	28093000000	50	123180000000	6	79134000000	24
Catechin	S1_680901	1	680901	0.66484	0.57776	0.03721	0.77476	0.46638	0.46202	0.49995	3	82276000000	48	123750000000	8	86693000000	23
Catechin	S1_680985	1	680985	1.57147	0.20848	0.08341	1.27476	0.2886	2.10728	0.15311	3	184440000000	48	117370000000	8	125000000000	15
Catechin	S1_704733	1	704733	0.22807	0.63504	0.00423	0.22807	0.63504	NaN	NaN	1	28093000000	50	123180000000	6	79134000000	24
Catechin	S1_717798	1	717798	1.55234	0.21316	0.08249	2.09054	0.13451	0.51716	0.47554	3	182390000000	48	117500000000	8	124240000000	16
Catechin	S1_727243	1	727243	0.01229	0.91217	0.00022919	0.01229	0.91217	NaN	NaN	1	1520400000	50	123710000000	6	74706000000	16
Catechin	S1_727346	1	727346	0.00863	0.92635	0.00016096	0.00863	0.92635	NaN	NaN	1	1067800000	50	123720000000	6	74630000000	17
Catechin	S1_727454	1	727454	0.5104	0.47829	0.00942	0.5104	0.47829	NaN	NaN	1	62518000000	50	122490000000	6	84872000000	13
Catechin	S1_735066	1	735066	0.13981	0.71005	0.0026	0.13981	0.71005	NaN	NaN	1	17252000000	50	123390000000	6	77327000000	28
Catechin	S1_748805	1	748805	1.0422	0.31222	0.01904	1.0422	0.31222	NaN	NaN	1	126330000000	50	121210000000	6	95507000000	21
Catechin	S1_748810	1	748810	0.96668	0.33024	0.01769	0.96668	0.33024	NaN	NaN	1	117350000000	50	121390000000	6	94010000000	19
Catechin	S1_748912	1	748912	2.51903	0.11878	0.04473	2.51903	0.11878	NaN	NaN	1	296750000000	50	117800000000	6	123910000000	13
Catechin	S1_751089	1	751089	0.27584	0.60176	0.00512	0.27584	0.60176	NaN	NaN	1	33945000000	50	123060000000	6	80110000000	17
Catechin	S1_751979	1	751979	0.87556	0.35392	0.01605	0.87556	0.35392	NaN	NaN	1	106480000000	50	121610000000	6	92198000000	15
Catechin	S1_752098	1	752098	0.48026	0.49151	0.00887	0.48026	0.49151	NaN	NaN	1	58861000000	50	122560000000	6	84262000000	19
Catechin	S1_752189	1	752189	2.6094	0.06221	0.13078	2.19483	0.12221	3.23804	0.07823	3	289180000000	48	110820000000	8	164280000000	21
Catechin	S1_752215	1	752215	1.58949	0.20416	0.08428	1.93495	0.15531	0.906	0.34595	3	186360000000	48	117250000000	8	125730000000	21
Catechin	S1_752529	1	752529	0.77956	0.51119	0.04333	1.03553	0.36268	0.29731	0.5881	3	95813000000	48	122910000000	8	91769000000	19
Catechin	S1_754046	1	754046	0.01737	0.89567	0.00032395	0.01737	0.89567	NaN	NaN	1	2149000000	50	123700000000	6	74810000000	13
Catechin	S1_754246	1	754246	1.24852	0.26918	0.02272	1.24852	0.26918	NaN	NaN	1	150730000000	50	120720000000	6	99573000000	16
Catechin	S1_756026	1	756026	1.1936	0.27984	0.02175	1.1936	0.27984	NaN	NaN	1	144250000000	50	120850000000	6	98494000000	24
Catechin	S1_756075	1	756075	1.94934	0.16883	0.035	1.94934	0.16883	NaN	NaN	1	232160000000	50	119100000000	6	113150000000	25
Catechin	S1_756076	1	756076	0.21181	0.64735	0.00393	0.21181	0.64735	NaN	NaN	1	26098000000	50	123220000000	6	78802000000	27
Catechin	S1_756097	1	756097	0.14874	0.70138	0.00277	0.14874	0.70138	NaN	NaN	1	18350000000	50	123370000000	6	77511000000	23
Catechin	S1_756164	1	756164	3.38909	0.04182	0.11334	3.38909	0.04182	NaN	NaN	2	375920000000	49	110920000000	7	171220000000	26
Catechin	S1_757501	1	757501	1.42088	0.23889	0.02577	1.42088	0.23889	NaN	NaN	1	170960000000	50	120320000000	6	102950000000	23
Catechin	S1_820615	1	820615	1.83187	0.17091	0.06488	2.83236	0.09862	0.84041	0.36377	2	215210000000	49	117480000000	7	125300000000	20
Catechin	S1_822141	1	822141	1.1936	0.27984	0.02175	1.1936	0.27984	NaN	NaN	1	144250000000	50	120850000000	6	98494000000	24
Catechin	S1_826603	1	826603	0.347	0.79146	0.0198	0.37682	0.68801	0.29815	0.58757	3	43777000000	48	126160000000	8	72256000000	24
Catechin	S1_841853	1	841853	1.98029	0.12947	0.10272	2.81638	0.06954	0.37944	0.54081	3	227140000000	48	114700000000	8	141020000000	20
Catechin	S1_854474	1	854474	1.1639	0.32075	0.0423	1.1639	0.32075	NaN	NaN	2	140290000000	49	120540000000	7	103900000000	22
Catechin	S1_854501	1	854501	1.1639	0.32075	0.0423	1.1639	0.32075	NaN	NaN	2	140290000000	49	120540000000	7	103900000000	22
Catechin	S1_885391	1	885391	0.87968	0.3528	0.01613	0.87968	0.3528	NaN	NaN	1	106970000000	50	121600000000	6	92280000000	21
Catechin	S1_885457	1	885457	1.42088	0.23889	0.02577	1.42088	0.23889	NaN	NaN	1	170960000000	50	120320000000	6	102950000000	23
Catechin	S1_885460	1	885460	0.87968	0.3528	0.01613	0.87968	0.3528	NaN	NaN	1	106970000000	50	121600000000	6	92280000000	21
Catechin	S1_918997	1	918997	1.83187	0.17091	0.06488	2.83236	0.09862	0.84041	0.36377	2	215210000000	49	117480000000	7	125300000000	20
Catechin	S1_919006	1	919006	0.94412	0.39598	0.03461	1.78293	0.18784	0.13612	0.71376	2	114790000000	49	121580000000	7	96612000000	23
Catechin	S1_925064	1	925064	1.73035	0.1733	0.09102	2.54697	0.08865	0.18215	0.67144	3	201270000000	48	116320000000	8	131310000000	22
Catechin	S1_925084	1	925084	1.73035	0.1733	0.09102	2.54697	0.08865	0.18215	0.67144	3	201270000000	48	116320000000	8	131310000000	22
Catechin	S1_953362	1	953362	1.89079	0.14373	0.09857	2.45871	0.09604	0.77728	0.38237	3	217960000000	48	115270000000	8	137570000000	21
Catechin	S1_954700	1	954700	1.73035	0.1733	0.09102	2.54697	0.08865	0.18215	0.67144	3	201270000000	48	116320000000	8	131310000000	22
Catechin	S1_992721	1	992721	0.89378	0.349	0.01638	0.89378	0.349	NaN	NaN	1	108650000000	50	121570000000	6	92561000000	24
Catechin	S1_992770	1	992770	0.89378	0.349	0.01638	0.89378	0.349	NaN	NaN	1	108650000000	50	121570000000	6	92561000000	24
Catechin	S1_1014120	1	1014120	1.20948	0.2767	0.02203	1.20948	0.2767	NaN	NaN	1	146130000000	50	120820000000	6	98806000000	23
Catechin	S1_1014283	1	1014283	0.72738	0.48832	0.02689	1.46709	0.2315	0.01653	0.89823	2	89194000000	49	122620000000	7	89300000000	19
Catechin	S1_1028667	1	1028667	0.35696	0.7016	0.01339	0.35696	0.7016	NaN	NaN	2	44424000000	49	124450000000	7	76509000000	21
Catechin	S1_1050833	1	1050833	1.42088	0.23889	0.02577	1.42088	0.23889	NaN	NaN	1	170960000000	50	120320000000	6	102950000000	23
Catechin	S1_1059337	1	1059337	0.81034	0.45058	0.02986	0.81034	0.45058	NaN	NaN	2	99042000000	49	122220000000	7	92114000000	20
Catechin	S1_1059546	1	1059546	0.99817	0.37592	0.03651	0.99817	0.37592	NaN	NaN	2	121100000000	49	121320000000	7	98416000000	20
Catechin	S1_1059623	1	1059623	1.18373	0.32584	0.06425	1.3598	0.26623	0.84045	0.36385	3	142070000000	48	120020000000	8	109110000000	17
Catechin	S1_1059681	1	1059681	1.18373	0.32584	0.06425	1.3598	0.26623	0.84045	0.36385	3	142070000000	48	120020000000	8	109110000000	17
Catechin	S1_1059769	1	1059769	0.29882	0.82607	0.0171	0.40944	0.66627	0.09275	0.76203	3	37810000000	48	126530000000	8	70018000000	21
Catechin	S1_1059796	1	1059796	0.84858	0.4742	0.04697	1.11464	0.33621	0.34621	0.55903	3	103870000000	48	122400000000	8	94790000000	17
Catechin	S1_1090405	1	1090405	0.90065	0.44782	0.0497	1.20815	0.30749	0.31922	0.57471	3	109900000000	48	122030000000	8	97053000000	18
Catechin	S1_1098244	1	1098244	0.34291	0.79439	0.01957	0.48816	0.61671	0.07092	0.79114	3	43272000000	48	126190000000	8	72066000000	18
Catechin	S1_1110580	1	1110580	1.07405	0.34953	0.03917	1.07405	0.34953	NaN	NaN	2	129920000000	49	120960000000	7	100940000000	6
Catechin	S1_1130681	1	1130681	1.83187	0.17091	0.06488	2.83236	0.09862	0.84041	0.36377	2	215210000000	49	117480000000	7	125300000000	20
Catechin	S1_1155554	1	1155554	2.20083	0.12154	0.07687	2.20083	0.12154	NaN	NaN	2	254980000000	49	115860000000	7	136670000000	21
Catechin	S1_1173355	1	1173355	0.94989	0.33444	0.01739	0.94989	0.33444	NaN	NaN	1	115350000000	50	121430000000	6	93677000000	22
Catechin	S1_1174843	1	1174843	0.20187	0.81788	0.00762	0.20187	0.81788	NaN	NaN	2	25281000000	49	125230000000	7	71039000000	19
Catechin	S1_1175040	1	1175040	0.20187	0.81788	0.00762	0.20187	0.81788	NaN	NaN	2	25281000000	49	125230000000	7	71039000000	19
Catechin	S1_1175269	1	1175269	0.15009	0.86102	0.00568	0.15009	0.86102	NaN	NaN	2	18836000000	49	125500000000	7	69198000000	21
Catechin	S1_1175315	1	1175315	0.15009	0.86102	0.00568	0.15009	0.86102	NaN	NaN	2	18836000000	49	125500000000	7	69198000000	21
Catechin	S1_1179873	1	1179873	0.94989	0.33444	0.01739	0.94989	0.33444	NaN	NaN	1	115350000000	50	121430000000	6	93677000000	22
Catechin	S1_1180025	1	1180025	1.75154	0.18419	0.06223	1.75154	0.18419	NaN	NaN	2	206400000000	49	117840000000	7	122790000000	21
Catechin	S1_1180372	1	1180372	0.94989	0.33444	0.01739	0.94989	0.33444	NaN	NaN	1	115350000000	50	121430000000	6	93677000000	22
Catechin	S1_1194427	1	1194427	1.39292	0.25801	0.05017	2.38882	0.12851	0.42451	0.51774	2	166420000000	49	119470000000	7	111360000000	20
Catechin	S1_1197337	1	1197337	0.61412	0.60919	0.03447	0.85032	0.43349	0.1705	0.68151	3	76231000000	48	124130000000	8	84426000000	20
Catechin	S1_1230355	1	1230355	0.35429	0.55438	0.00656	0.35429	0.55438	NaN	NaN	1	43532000000	50	122870000000	6	81707000000	24
Catechin	S1_1230432	1	1230432	0.35429	0.55438	0.00656	0.35429	0.55438	NaN	NaN	1	43532000000	50	122870000000	6	81707000000	24
Catechin	S1_1240663	1	1240663	1.39292	0.25801	0.05017	2.38882	0.12851	0.42451	0.51774	2	166420000000	49	119470000000	7	111360000000	20
Catechin	S1_1240833	1	1240833	1.39292	0.25801	0.05017	2.38882	0.12851	0.42451	0.51774	2	166420000000	49	119470000000	7	111360000000	20
Catechin	S1_1240842	1	1240842	0.94989	0.33444	0.01739	0.94989	0.33444	NaN	NaN	1	115350000000	50	121430000000	6	93677000000	22
Catechin	S1_1240926	1	1240926	0.94989	0.33444	0.01739	0.94989	0.33444	NaN	NaN	1	115350000000	50	121430000000	6	93677000000	22
Catechin	S1_1288086	1	1288086	1.39292	0.25801	0.05017	2.38882	0.12851	0.42451	0.51774	2	166420000000	49	119470000000	7	111360000000	20
Catechin	S1_1321256	1	1321256	0.49362	0.61342	0.01842	0.49362	0.61342	NaN	NaN	2	61095000000	49	123770000000	7	81272000000	22
Catechin	S1_1321348	1	1321348	0.61431	0.54513	0.02281	0.61431	0.54513	NaN	NaN	2	75668000000	49	123180000000	7	85436000000	22
Catechin	S1_1334333	1	1334333	1.01461	0.37003	0.03709	1.01461	0.37003	NaN	NaN	2	123010000000	49	121240000000	7	98963000000	17
Catechin	S1_1335343	1	1335343	0.94989	0.33444	0.01739	0.94989	0.33444	NaN	NaN	1	115350000000	50	121430000000	6	93677000000	22
Catechin	S1_1335555	1	1335555	2.20083	0.12154	0.07687	2.20083	0.12154	NaN	NaN	2	254980000000	49	115860000000	7	136670000000	21
Catechin	S1_1335644	1	1335644	0.08693	0.91688	0.0033	0.08693	0.91688	NaN	NaN	2	10937000000	49	125820000000	7	66941000000	24
Catechin	S1_1337625	1	1337625	0.94989	0.33444	0.01739	0.94989	0.33444	NaN	NaN	1	115350000000	50	121430000000	6	93677000000	22
Catechin	S1_1385212	1	1385212	0.31034	0.81779	0.01775	0.42341	0.65718	0.09975	0.75349	3	39240000000	48	126440000000	8	70554000000	17
Catechin	S1_1385306	1	1385306	1.48435	0.23064	0.07918	2.25771	0.11536	0.02727	0.86953	3	175080000000	48	117950000000	8	121500000000	21
Catechin	S1_1385344	1	1385344	0.56739	0.63918	0.03194	0.82266	0.44524	0.08751	0.76865	3	70630000000	48	124480000000	8	82325000000	19
Catechin	S1_1385392	1	1385392	0.56739	0.63918	0.03194	0.82266	0.44524	0.08751	0.76865	3	70630000000	48	124480000000	8	82325000000	19
Catechin	S1_1404038	1	1404038	0.82585	0.48612	0.04578	1.1179	0.33516	0.27486	0.6025	3	101220000000	48	122570000000	8	93798000000	21
Catechin	S1_1407340	1	1407340	1.39292	0.25801	0.05017	2.38882	0.12851	0.42451	0.51774	2	166420000000	49	119470000000	7	111360000000	20
Catechin	S1_1412475	1	1412475	1.77045	0.16539	0.09292	2.63903	0.08157	0.1273	0.72281	3	205470000000	48	116050000000	8	132890000000	20
Catechin	S1_1412498	1	1412498	1.62075	0.19688	0.08579	2.34052	0.10695	0.25261	0.61754	3	189690000000	48	117040000000	8	126970000000	21
Catechin	S1_1412520	1	1412520	1.27078	0.29499	0.06863	1.81209	0.17409	0.24408	0.62353	3	151750000000	48	119410000000	8	112740000000	20
Catechin	S1_1414850	1	1414850	1.11776	0.33521	0.04069	1.71299	0.19658	0.53834	0.46662	2	134980000000	49	120760000000	7	102380000000	22
Catechin	S1_1415006	1	1415006	0.69595	0.55908	0.03888	0.95553	0.39166	0.20768	0.65065	3	85965000000	48	123520000000	8	88076000000	22
Catechin	S1_1415105	1	1415105	0.62739	0.53822	0.02329	1.03001	0.31504	0.24042	0.62609	2	77239000000	49	123110000000	7	85884000000	23
Catechin	S1_1417081	1	1417081	1.63015	0.20634	0.05818	0.73928	0.39399	2.49885	0.12036	2	192990000000	49	118390000000	7	118960000000	15
Catechin	S1_1417207	1	1417207	1.39292	0.25801	0.05017	2.38882	0.12851	0.42451	0.51774	2	166420000000	49	119470000000	7	111360000000	20
Catechin	S1_1417348	1	1417348	1.39292	0.25801	0.05017	2.38882	0.12851	0.42451	0.51774	2	166420000000	49	119470000000	7	111360000000	20
Catechin	S1_1452774	1	1452774	1.36755	0.24778	0.02483	1.36755	0.24778	NaN	NaN	1	164720000000	50	120450000000	6	101900000000	26
Catechin	S1_1456979	1	1456979	2.11916	0.1101	0.10908	3.05876	0.056	0.32431	0.57168	3	241200000000	48	113820000000	8	146290000000	19
Catechin	S1_1522944	1	1522944	1.81282	0.15742	0.09492	2.04885	0.13978	1.31448	0.25727	3	209880000000	48	115780000000	8	134550000000	21
Catechin	S1_1523050	1	1523050	1.77045	0.16539	0.09292	2.63903	0.08157	0.1273	0.72281	3	205470000000	48	116050000000	8	132890000000	20
Catechin	S1_1523075	1	1523075	1.77045	0.16539	0.09292	2.63903	0.08157	0.1273	0.72281	3	205470000000	48	116050000000	8	132890000000	20
Catechin	S1_1526192	1	1526192	1.39292	0.25801	0.05017	2.38882	0.12851	0.42451	0.51774	2	166420000000	49	119470000000	7	111360000000	20
Catechin	S1_1526222	1	1526222	1.39292	0.25801	0.05017	2.38882	0.12851	0.42451	0.51774	2	166420000000	49	119470000000	7	111360000000	20
Catechin	S1_1527294	1	1527294	0.50028	0.68387	0.02828	0.70936	0.49694	0.10795	0.74392	3	62529000000	48	124990000000	8	79287000000	18
Catechin	S1_1529846	1	1529846	1.41108	0.25102	0.07559	1.82318	0.1723	0.61551	0.43658	3	167140000000	48	118450000000	8	118520000000	20
Catechin	S1_1529944	1	1529944	1.41108	0.25102	0.07559	1.82318	0.1723	0.61551	0.43658	3	167140000000	48	118450000000	8	118520000000	20
Catechin	S1_1539559	1	1539559	1.55705	0.221	0.05573	2.93046	0.09312	0.22884	0.63451	2	184850000000	49	118720000000	7	116630000000	19
Catechin	S1_1555595	1	1555595	1.03839	0.38409	0.05684	1.52286	0.22823	0.1239	0.72638	3	125690000000	48	121040000000	8	102970000000	26
Catechin	S1_1555602	1	1555602	1.49776	0.22708	0.07983	2.08628	0.13504	0.37403	0.5437	3	176530000000	48	117860000000	8	122040000000	19
Catechin	S1_1555609	1	1555609	1.49776	0.22708	0.07983	2.08628	0.13504	0.37403	0.5437	3	176530000000	48	117860000000	8	122040000000	19
Catechin	S1_1557085	1	1557085	1.05883	0.35466	0.03864	2.04261	0.15916	0.11135	0.74004	2	128150000000	49	121030000000	7	100430000000	22
Catechin	S1_1584681	1	1584681	1.05883	0.35466	0.03864	2.04261	0.15916	0.11135	0.74004	2	128150000000	49	121030000000	7	100430000000	22
Catechin	S1_1584725	1	1584725	1.05883	0.35466	0.03864	2.04261	0.15916	0.11135	0.74004	2	128150000000	49	121030000000	7	100430000000	22
Catechin	S1_1601245	1	1601245	1.13093	0.29269	0.02063	1.13093	0.29269	NaN	NaN	1	136850000000	50	121000000000	6	97260000000	21
Catechin	S1_1609089	1	1609089	0.95561	0.39163	0.03501	1.82432	0.18288	0.11904	0.73155	2	116130000000	49	121520000000	7	96996000000	22
Catechin	S1_1614909	1	1614909	0.81903	0.4468	0.03017	1.50165	0.22616	0.16159	0.68945	2	100070000000	49	122180000000	7	92407000000	21
Catechin	S1_1614928	1	1614928	0.81903	0.4468	0.03017	1.50165	0.22616	0.16159	0.68945	2	100070000000	49	122180000000	7	92407000000	21
Catechin	S1_1614986	1	1614986	0.81903	0.4468	0.03017	1.50165	0.22616	0.16159	0.68945	2	100070000000	49	122180000000	7	92407000000	21
Catechin	S1_1652993	1	1652993	0.81903	0.4468	0.03017	1.50165	0.22616	0.16159	0.68945	2	100070000000	49	122180000000	7	92407000000	21
Catechin	S1_1660883	1	1660883	0.39801	0.75502	0.02264	0.48038	0.62143	0.24802	0.62075	3	50057000000	48	125770000000	8	74611000000	17
Catechin	S1_1667645	1	1667645	1.13093	0.29269	0.02063	1.13093	0.29269	NaN	NaN	1	136850000000	50	121000000000	6	97260000000	21
Catechin	S1_1667775	1	1667775	0.60185	0.5518	0.02236	0.60185	0.5518	NaN	NaN	2	74170000000	49	123240000000	7	85008000000	16
Catechin	S1_1667873	1	1667873	0.58748	0.62617	0.03303	0.81926	0.4467	0.15227	0.69811	3	73041000000	48	124330000000	8	83230000000	16
Catechin	S1_1667998	1	1667998	0.94533	0.39552	0.03465	0.94533	0.39552	NaN	NaN	2	114930000000	49	121570000000	7	96653000000	16
Catechin	S1_1721118	1	1721118	0.81903	0.4468	0.03017	1.50165	0.22616	0.16159	0.68945	2	100070000000	49	122180000000	7	92407000000	21
Catechin	S1_1727712	1	1727712	1.13093	0.29269	0.02063	1.13093	0.29269	NaN	NaN	1	136850000000	50	121000000000	6	97260000000	21
Catechin	S1_1743864	1	1743864	0.50289	0.6821	0.02842	0.65173	0.5256	0.22579	0.63682	3	62845000000	48	124970000000	8	79406000000	20
Catechin	S1_1743980	1	1743980	0.50289	0.6821	0.02842	0.65173	0.5256	0.22579	0.63682	3	62845000000	48	124970000000	8	79406000000	20
Catechin	S1_1744129	1	1744129	0.87029	0.46304	0.04811	1.20869	0.30733	0.23142	0.63266	3	106390000000	48	122250000000	8	95735000000	20
Catechin	S1_1767778	1	1767778	0.62365	0.60319	0.03499	0.91916	0.40562	0.0676	0.79597	3	77370000000	48	124060000000	8	84853000000	15
Catechin	S1_1767851	1	1767851	0.83842	0.4385	0.03086	0.83842	0.4385	NaN	NaN	2	102360000000	49	122090000000	7	93062000000	16
Catechin	S1_1779283	1	1779283	0.81903	0.4468	0.03017	1.50165	0.22616	0.16159	0.68945	2	100070000000	49	122180000000	7	92407000000	21
Catechin	S1_1779334	1	1779334	0.81903	0.4468	0.03017	1.50165	0.22616	0.16159	0.68945	2	100070000000	49	122180000000	7	92407000000	21
Catechin	S1_1786374	1	1786374	2.17573	0.12437	0.07607	2.17573	0.12437	NaN	NaN	2	252310000000	49	115970000000	7	135910000000	22
Catechin	S1_1786390	1	1786390	2.17573	0.12437	0.07607	2.17573	0.12437	NaN	NaN	2	252310000000	49	115970000000	7	135910000000	22
Catechin	S1_1786538	1	1786538	0.63962	0.59323	0.03585	0.89306	0.41596	0.16324	0.68799	3	79275000000	48	123940000000	8	85567000000	20
Catechin	S1_1809309	1	1809309	1.13093	0.29269	0.02063	1.13093	0.29269	NaN	NaN	1	136850000000	50	121000000000	6	97260000000	21
Catechin	S1_1809391	1	1809391	1.13093	0.29269	0.02063	1.13093	0.29269	NaN	NaN	1	136850000000	50	121000000000	6	97260000000	21
Catechin	S1_1811365	1	1811365	0.0187	0.89178	0.00034869	0.0187	0.89178	NaN	NaN	1	2313100000	50	123690000000	6	74838000000	22
Catechin	S1_1812919	1	1812919	0.95337	0.39247	0.03493	0.95337	0.39247	NaN	NaN	2	115870000000	49	121540000000	7	96921000000	20
Catechin	S1_1859102	1	1859102	0.02267	0.88092	0.00042271	0.02267	0.88092	NaN	NaN	1	2804100000	50	123680000000	6	74920000000	23
Catechin	S1_2112928	1	2112928	1.69186	0.18125	0.08919	2.23356	0.11794	0.64118	0.42723	3	197220000000	48	116570000000	8	129800000000	19
Catechin	S1_2112936	1	2112936	1.71751	0.17591	0.09041	2.12953	0.12977	0.902	0.347	3	199920000000	48	116400000000	8	130810000000	18
Catechin	S1_2113011	1	2113011	1.69186	0.18125	0.08919	2.23356	0.11794	0.64118	0.42723	3	197220000000	48	116570000000	8	129800000000	19
Catechin	S1_2113112	1	2113112	1.43942	0.24294	0.07698	1.11897	0.33482	2.03314	0.16037	3	170220000000	48	118260000000	8	119670000000	18
Catechin	S1_2113134	1	2113134	1.39154	0.25675	0.07462	1.26706	0.29072	1.60902	0.21075	3	165010000000	48	118580000000	8	117720000000	19
Catechin	S1_2113242	1	2113242	1.39154	0.25675	0.07462	1.26706	0.29072	1.60902	0.21075	3	165010000000	48	118580000000	8	117720000000	19
Catechin	S1_2122335	1	2122335	1.28108	0.28687	0.04634	1.3275	0.25473	1.22859	0.27309	2	153720000000	49	119990000000	7	107740000000	19
Catechin	S1_2138291	1	2138291	1.71751	0.17591	0.09041	2.12953	0.12977	0.902	0.347	3	199920000000	48	116400000000	8	130810000000	18
Catechin	S1_2145759	1	2145759	1.13917	0.34277	0.06199	0.04368	0.9573	3.32602	0.07442	3	137070000000	48	120330000000	8	107240000000	18
Catechin	S1_2156689	1	2156689	1.31431	0.27796	0.04749	1.03196	0.31459	1.5846	0.21406	2	157500000000	49	119840000000	7	108820000000	18
Catechin	S1_2156797	1	2156797	1.31431	0.27796	0.04749	1.03196	0.31459	1.5846	0.21406	2	157500000000	49	119840000000	7	108820000000	18
Catechin	S1_2169408	1	2169408	1.0175	0.36901	0.03719	0.81725	0.37032	1.21424	0.27588	2	123350000000	49	121230000000	7	99059000000	18
Catechin	S1_2169426	1	2169426	1.0175	0.36901	0.03719	0.81725	0.37032	1.21424	0.27588	2	123350000000	49	121230000000	7	99059000000	18
Catechin	S1_2170441	1	2170441	1.71751	0.17591	0.09041	2.12953	0.12977	0.902	0.347	3	199920000000	48	116400000000	8	130810000000	18
Catechin	S1_2170507	1	2170507	1.71751	0.17591	0.09041	2.12953	0.12977	0.902	0.347	3	199920000000	48	116400000000	8	130810000000	18
Catechin	S1_2170534	1	2170534	1.31431	0.27796	0.04749	1.03196	0.31459	1.5846	0.21406	2	157500000000	49	119840000000	7	108820000000	18
Catechin	S1_2170572	1	2170572	1.71751	0.17591	0.09041	2.12953	0.12977	0.902	0.347	3	199920000000	48	116400000000	8	130810000000	18
Catechin	S1_2176323	1	2176323	0.52188	0.66929	0.02946	0.48934	0.61599	0.59505	0.44426	3	65143000000	48	124820000000	8	80268000000	17
Catechin	S1_2176400	1	2176400	0.52188	0.66929	0.02946	0.48934	0.61599	0.59505	0.44426	3	65143000000	48	124820000000	8	80268000000	17
Catechin	S1_2176539	1	2176539	1.95191	0.13383	0.10141	2.79713	0.07075	0.33715	0.5642	3	224240000000	48	114880000000	8	139930000000	17
Catechin	S1_2176620	1	2176620	1.71751	0.17591	0.09041	2.12953	0.12977	0.902	0.347	3	199920000000	48	116400000000	8	130810000000	18
Catechin	S1_2246871	1	2246871	1.30553	0.28029	0.04718	1.11378	0.29633	1.48643	0.22861	2	156500000000	49	119880000000	7	108530000000	20
Catechin	S1_2246925	1	2246925	1.36872	0.26399	0.04935	0.83978	0.36386	1.88283	0.17626	2	163680000000	49	119580000000	7	110580000000	19
Catechin	S1_2266461	1	2266461	1.30553	0.28029	0.04718	1.11378	0.29633	1.48643	0.22861	2	156500000000	49	119880000000	7	108530000000	20
Catechin	S1_2328461	1	2328461	0.37777	0.76943	0.02151	0.33828	0.71464	0.46414	0.49897	3	47570000000	48	125920000000	8	73678000000	24
Catechin	S1_2376211	1	2376211	0.11838	0.73224	0.0022	0.11838	0.73224	NaN	NaN	1	14613000000	50	123450000000	6	76888000000	23
Catechin	S1_2376218	1	2376218	1.30553	0.28029	0.04718	1.11378	0.29633	1.48643	0.22861	2	156500000000	49	119880000000	7	108530000000	20
Catechin	S1_2380697	1	2380697	1.42695	0.24647	0.07637	1.16439	0.3206	1.90886	0.17349	3	168870000000	48	118340000000	8	119160000000	20
Catechin	S1_2382607	1	2382607	1.36872	0.26399	0.04935	0.83978	0.36386	1.88283	0.17626	2	163680000000	49	119580000000	7	110580000000	19
Catechin	S1_2445767	1	2445767	0.12201	0.8854	0.00462	0.12201	0.8854	NaN	NaN	2	15330000000	49	125640000000	7	68196000000	26
Catechin	S1_2498988	1	2498988	1.36117	0.26588	0.04909	1.36117	0.26588	NaN	NaN	2	162820000000	49	119620000000	7	110340000000	15
Catechin	S1_2552113	1	2552113	1.08325	0.36517	0.05914	1.20088	0.30963	0.85509	0.35974	3	130770000000	48	120720000000	8	104880000000	21
Catechin	S1_2564846	1	2564846	1.30553	0.28029	0.04718	1.11378	0.29633	1.48643	0.22861	2	156500000000	49	119880000000	7	108530000000	20
Catechin	S1_2593233	1	2593233	1.75854	0.1677	0.09236	2.0657	0.13762	1.13301	0.29246	3	204220000000	48	116130000000	8	132420000000	19
Catechin	S1_2593255	1	2593255	1.30553	0.28029	0.04718	1.11378	0.29633	1.48643	0.22861	2	156500000000	49	119880000000	7	108530000000	20
Catechin	S1_2593261	1	2593261	1.30553	0.28029	0.04718	1.11378	0.29633	1.48643	0.22861	2	156500000000	49	119880000000	7	108530000000	20
Catechin	S1_2593353	1	2593353	1.71051	0.17735	0.09008	2.15543	0.12671	0.83516	0.36535	3	199180000000	48	116450000000	8	130530000000	20
Catechin	S1_2641871	1	2641871	2.64548	0.08109	0.09089	2.64548	0.08109	NaN	NaN	2	301480000000	49	113960000000	7	149950000000	14
Catechin	S1_2641889	1	2641889	2.80098	0.0705	0.09569	2.80098	0.0705	NaN	NaN	2	317380000000	49	113310000000	7	154500000000	22
Catechin	S1_2666915	1	2666915	0.77609	0.46578	0.02864	0.53978	0.46596	1.01227	0.3193	2	94984000000	49	122390000000	7	90954000000	15
Catechin	S1_2668336	1	2668336	1.48836	0.22957	0.07937	2.09508	0.13395	0.33203	0.56716	3	175520000000	48	117930000000	8	121660000000	15
Catechin	S1_2794298	1	2794298	1.38305	0.25928	0.07421	1.17354	0.31781	1.76541	0.19023	3	164080000000	48	118640000000	8	117370000000	15
Catechin	S1_2794323	1	2794323	1.38305	0.25928	0.07421	1.17354	0.31781	1.76541	0.19023	3	164080000000	48	118640000000	8	117370000000	15
Catechin	S1_2794331	1	2794331	1.38305	0.25928	0.07421	1.17354	0.31781	1.76541	0.19023	3	164080000000	48	118640000000	8	117370000000	15
Catechin	S1_2801036	1	2801036	1.27381	0.28886	0.04609	1.1103	0.29708	1.42782	0.23787	2	152890000000	49	120020000000	7	107500000000	15
Catechin	S1_2801076	1	2801076	1.27381	0.28886	0.04609	1.1103	0.29708	1.42782	0.23787	2	152890000000	49	120020000000	7	107500000000	15
Catechin	S1_2801302	1	2801302	0.56886	0.63822	0.03202	0.22339	0.80061	1.25746	0.26771	3	70806000000	48	124470000000	8	82391000000	17
Catechin	S1_2801326	1	2801326	0.52637	0.66628	0.02971	0.29279	0.74748	0.99362	0.32386	3	65686000000	48	124790000000	8	80471000000	16
Catechin	S1_2872127	1	2872127	1.38725	0.24445	0.02518	1.38725	0.24445	NaN	NaN	1	167020000000	50	120400000000	6	102290000000	25
Catechin	S1_2872253	1	2872253	2.73755	0.10428	0.04841	2.73755	0.10428	NaN	NaN	1	321160000000	50	117320000000	6	127980000000	21
Catechin	S1_2889110	1	2889110	1.65099	0.20235	0.05888	1.65099	0.20235	NaN	NaN	2	195300000000	49	118290000000	7	119620000000	23
Catechin	S1_2890981	1	2890981	0.1737	0.84107	0.00657	0.1737	0.84107	NaN	NaN	2	21777000000	49	125380000000	7	70038000000	16
Catechin	S1_2891143	1	2891143	1.84739	0.18019	0.03323	1.84739	0.18019	NaN	NaN	1	220450000000	50	119330000000	6	111190000000	16
Catechin	S1_2891157	1	2891157	1.37601	0.24634	0.02498	1.37601	0.24634	NaN	NaN	1	165710000000	50	120430000000	6	102070000000	15
Catechin	S1_2891163	1	2891163	1.37601	0.24634	0.02498	1.37601	0.24634	NaN	NaN	1	165710000000	50	120430000000	6	102070000000	15
Catechin	S1_2895221	1	2895221	1.01042	0.31964	0.01847	1.01042	0.31964	NaN	NaN	1	122550000000	50	121290000000	6	94878000000	20
Catechin	S1_2932209	1	2932209	0.33044	0.56798	0.00612	0.33044	0.56798	NaN	NaN	1	40620000000	50	122930000000	6	81222000000	24
Catechin	S1_2932277	1	2932277	0.33044	0.56798	0.00612	0.33044	0.56798	NaN	NaN	1	40620000000	50	122930000000	6	81222000000	24
Catechin	S1_2938000	1	2938000	1.94129	0.1544	0.06847	1.94129	0.1544	NaN	NaN	2	227120000000	49	116990000000	7	128710000000	21
Catechin	S1_2943338	1	2943338	0.11838	0.73224	0.0022	0.11838	0.73224	NaN	NaN	1	14613000000	50	123450000000	6	76888000000	23
Catechin	S1_2943422	1	2943422	0.65672	0.52305	0.02435	0.65672	0.52305	NaN	NaN	2	80756000000	49	122970000000	7	86889000000	22
Catechin	S1_2944697	1	2944697	0.65672	0.52305	0.02435	0.65672	0.52305	NaN	NaN	2	80756000000	49	122970000000	7	86889000000	22
Catechin	S1_2963818	1	2963818	1.96118	0.15158	0.06912	1.96118	0.15158	NaN	NaN	2	229280000000	49	116910000000	7	129320000000	22
Catechin	S1_2966550	1	2966550	0.0055	0.9412	0.0001025	0.0055	0.9412	NaN	NaN	1	679940000	50	123730000000	6	74565000000	24
Catechin	S1_2980592	1	2980592	1.22956	0.30128	0.04457	1.22956	0.30128	NaN	NaN	2	147830000000	49	120230000000	7	106050000000	23
Catechin	S1_2984574	1	2984574	0.26512	0.76821	0.00998	0.26512	0.76821	NaN	NaN	2	33117000000	49	124910000000	7	73278000000	25
Catechin	S1_2985913	1	2985913	1.97995	0.14897	0.06974	1.97995	0.14897	NaN	NaN	2	231310000000	49	116820000000	7	129900000000	23
Catechin	S1_2986002	1	2986002	1.97995	0.14897	0.06974	1.97995	0.14897	NaN	NaN	2	231310000000	49	116820000000	7	129900000000	23
Catechin	S1_2986058	1	2986058	1.97995	0.14897	0.06974	1.97995	0.14897	NaN	NaN	2	231310000000	49	116820000000	7	129900000000	23
Catechin	S1_2986101	1	2986101	0.0055	0.9412	0.0001025	0.0055	0.9412	NaN	NaN	1	679940000	50	123730000000	6	74565000000	24
Catechin	S1_2997524	1	2997524	0.19855	0.82057	0.0075	0.19855	0.82057	NaN	NaN	2	24869000000	49	125250000000	7	70922000000	22
Catechin	S1_3019828	1	3019828	0.70793	0.49763	0.02619	0.70793	0.49763	NaN	NaN	2	86876000000	49	122720000000	7	88638000000	23
Catechin	S1_3019872	1	3019872	0.70793	0.49763	0.02619	0.70793	0.49763	NaN	NaN	2	86876000000	49	122720000000	7	88638000000	23
Catechin	S1_3020019	1	3020019	0.27624	0.75981	0.0104	0.27624	0.75981	NaN	NaN	2	34490000000	49	124860000000	7	73670000000	22
Catechin	S1_3022836	1	3022836	0.00016127	0.98992	3.0082e-06	0.00016127	0.98992	NaN	NaN	1	19956000	50	123740000000	6	74455000000	23
Catechin	S1_3022982	1	3022982	0.0055	0.9412	0.0001025	0.0055	0.9412	NaN	NaN	1	679940000	50	123730000000	6	74565000000	24
Catechin	S1_3026193	1	3026193	0.39971	0.67268	0.01497	0.39971	0.67268	NaN	NaN	2	49659000000	49	124240000000	7	78004000000	20
Catechin	S1_3026401	1	3026401	0.38693	0.7629	0.02202	0.23081	0.79475	0.70197	0.40627	3	48696000000	48	125850000000	8	74100000000	23
Catechin	S1_3047457	1	3047457	3.19791	0.03157	0.15536	2.39518	0.10175	4.46465	0.03983	3	343530000000	48	107420000000	8	184660000000	23
Catechin	S1_3055049	1	3055049	0.69476	0.55978	0.03881	0.45073	0.63977	1.17951	0.28288	3	85825000000	48	123530000000	8	88023000000	23
Catechin	S1_3055095	1	3055095	1.07023	0.37057	0.05847	0.91813	0.40602	1.36091	0.24914	3	129300000000	48	120810000000	8	104330000000	21
Catechin	S1_3098964	1	3098964	0.00016127	0.98992	3.0082e-06	0.00016127	0.98992	NaN	NaN	1	19956000	50	123740000000	6	74455000000	23
Catechin	S1_3098989	1	3098989	0.0055	0.9412	0.0001025	0.0055	0.9412	NaN	NaN	1	679940000	50	123730000000	6	74565000000	24
Catechin	S1_3102466	1	3102466	2.92639	0.06301	0.09951	2.92639	0.06301	NaN	NaN	2	330070000000	49	112790000000	7	158120000000	23
Catechin	S1_3102521	1	3102521	2.92639	0.06301	0.09951	2.92639	0.06301	NaN	NaN	2	330070000000	49	112790000000	7	158120000000	23
Catechin	S1_3102612	1	3102612	2.87463	0.066	0.09794	2.87463	0.066	NaN	NaN	2	324850000000	49	113010000000	7	156630000000	22
Catechin	S1_3103805	1	3103805	1.96118	0.15158	0.06912	1.96118	0.15158	NaN	NaN	2	229280000000	49	116910000000	7	129320000000	22
Catechin	S1_3115115	1	3115115	0.00016127	0.98992	3.0082e-06	0.00016127	0.98992	NaN	NaN	1	19956000	50	123740000000	6	74455000000	23
Catechin	S1_3115151	1	3115151	0.00016127	0.98992	3.0082e-06	0.00016127	0.98992	NaN	NaN	1	19956000	50	123740000000	6	74455000000	23
Catechin	S1_3120700	1	3120700	1.97995	0.14897	0.06974	1.97995	0.14897	NaN	NaN	2	231310000000	49	116820000000	7	129900000000	23
Catechin	S1_3120852	1	3120852	1.96118	0.15158	0.06912	1.96118	0.15158	NaN	NaN	2	229280000000	49	116910000000	7	129320000000	22
Catechin	S1_3156699	1	3156699	2.01903	0.14368	0.07101	2.01903	0.14368	NaN	NaN	2	235520000000	49	116650000000	7	131110000000	24
Catechin	S1_3156726	1	3156726	2.01903	0.14368	0.07101	2.01903	0.14368	NaN	NaN	2	235520000000	49	116650000000	7	131110000000	24
Catechin	S1_3156776	1	3156776	1.96118	0.15158	0.06912	1.96118	0.15158	NaN	NaN	2	229280000000	49	116910000000	7	129320000000	22
Catechin	S1_3171308	1	3171308	0.72295	0.54324	0.04032	0.89387	0.41563	0.40288	0.52862	3	89156000000	48	123320000000	8	89273000000	19
Catechin	S1_3243774	1	3243774	1.77859	0.16383	0.0933	0.27728	0.75902	4.73888	0.03444	3	206320000000	48	116000000000	8	133210000000	20
Catechin	S1_3244301	1	3244301	0.00016127	0.98992	3.0082e-06	0.00016127	0.98992	NaN	NaN	1	19956000	50	123740000000	6	74455000000	23
Catechin	S1_3244332	1	3244332	0.0055	0.9412	0.0001025	0.0055	0.9412	NaN	NaN	1	679940000	50	123730000000	6	74565000000	24
Catechin	S1_3247013	1	3247013	0.43488	0.72902	0.02468	0.35597	0.70229	0.59852	0.44294	3	54570000000	48	125480000000	8	76303000000	22
Catechin	S1_3266878	1	3266878	0.01218	0.98789	0.00046356	0.001	0.97485	0.02338	0.87909	2	1537600000	49	126200000000	7	64255000000	24
Catechin	S1_3266988	1	3266988	1.52255	0.22065	0.08104	0.64079	0.53123	3.22781	0.07869	3	179200000000	48	117700000000	8	123040000000	22
Catechin	S1_3267069	1	3267069	0.17476	0.91296	0.01008	0.20548	0.81496	0.12071	0.72979	3	22283000000	48	127500000000	8	64195000000	24
Catechin	S1_3302358	1	3302358	2.10416	0.11204	0.1084	2.61603	0.08328	1.07266	0.30553	3	239690000000	48	113910000000	8	145720000000	21
Catechin	S1_3318753	1	3318753	1.54169	0.21581	0.08197	1.92847	0.15624	0.78505	0.38002	3	181250000000	48	117570000000	8	123810000000	23
Catechin	S1_3318787	1	3318787	1.54169	0.21581	0.08197	1.92847	0.15624	0.78505	0.38002	3	181250000000	48	117570000000	8	123810000000	23
Catechin	S1_3318872	1	3318872	0.34536	0.70967	0.01296	0.0245	0.87626	0.66639	0.41826	2	43001000000	49	124510000000	7	76102000000	24
Catechin	S1_3319063	1	3319063	0.34536	0.70967	0.01296	0.0245	0.87626	0.66639	0.41826	2	43001000000	49	124510000000	7	76102000000	24
Catechin	S1_3319195	1	3319195	0.33302	0.71837	0.01251	0.04938	0.82506	0.61704	0.43593	2	41485000000	49	124570000000	7	75669000000	23
Catechin	S1_3319372	1	3319372	1.19538	0.32154	0.06484	0.73573	0.48437	2.08218	0.15552	3	143370000000	48	119930000000	8	109600000000	20
Catechin	S1_3322428	1	3322428	0.33302	0.71837	0.01251	0.04938	0.82506	0.61704	0.43593	2	41485000000	49	124570000000	7	75669000000	23
Catechin	S1_3322576	1	3322576	0.33302	0.71837	0.01251	0.04938	0.82506	0.61704	0.43593	2	41485000000	49	124570000000	7	75669000000	23
Catechin	S1_3329011	1	3329011	0.33302	0.71837	0.01251	0.04938	0.82506	0.61704	0.43593	2	41485000000	49	124570000000	7	75669000000	23
Catechin	S1_3344266	1	3344266	0.55311	0.64853	0.03116	0.40182	0.67128	0.85803	0.35893	3	68912000000	48	124590000000	8	81681000000	22
Catechin	S1_3392580	1	3392580	0.70793	0.49763	0.02619	0.70793	0.49763	NaN	NaN	2	86876000000	49	122720000000	7	88638000000	23
Catechin	S1_3395057	1	3395057	0.0055	0.9412	0.0001025	0.0055	0.9412	NaN	NaN	1	679940000	50	123730000000	6	74565000000	24
Catechin	S1_3398254	1	3398254	0.0055	0.9412	0.0001025	0.0055	0.9412	NaN	NaN	1	679940000	50	123730000000	6	74565000000	24
Catechin	S1_3409948	1	3409948	0.34536	0.70967	0.01296	0.0245	0.87626	0.66639	0.41826	2	43001000000	49	124510000000	7	76102000000	24
Catechin	S1_3414863	1	3414863	0.0055	0.9412	0.0001025	0.0055	0.9412	NaN	NaN	1	679940000	50	123730000000	6	74565000000	24
Catechin	S1_3435788	1	3435788	0.10166	0.75118	0.00189	0.10166	0.75118	NaN	NaN	1	12553000000	50	123490000000	6	76544000000	25
Catechin	S1_3439370	1	3439370	0.24314	0.86579	0.01396	0.04736	0.95379	0.63542	0.4293	3	30871000000	48	126970000000	8	67416000000	23
Catechin	S1_3506919	1	3506919	2.36549	0.08261	0.12013	0.03966	0.96115	7.00741	0.01095	3	265630000000	48	112290000000	8	155450000000	21
Catechin	S1_3506978	1	3506978	1.96527	0.13176	0.10203	0.29978	0.74233	5.24432	0.02646	3	225600000000	48	114800000000	8	140440000000	23
Catechin	S1_3506999	1	3506999	2.88792	0.04507	0.1426	0.85524	0.43143	6.75249	0.0124	3	315330000000	48	109190000000	8	174090000000	22
Catechin	S1_3539942	1	3539942	0.01724	0.89607	0.00032141	0.01724	0.89607	NaN	NaN	1	2132100000	50	123700000000	6	74808000000	24
Catechin	S1_3540025	1	3540025	0.01724	0.89607	0.00032141	0.01724	0.89607	NaN	NaN	1	2132100000	50	123700000000	6	74808000000	24
Catechin	S1_3545610	1	3545610	0.72412	0.48987	0.02677	0.72412	0.48987	NaN	NaN	2	88806000000	49	122640000000	7	89189000000	24
Catechin	S1_3545615	1	3545615	0.65842	0.52219	0.02441	0.65842	0.52219	NaN	NaN	2	80960000000	49	122960000000	7	86947000000	23
Catechin	S1_3545737	1	3545737	0.65842	0.52219	0.02441	0.65842	0.52219	NaN	NaN	2	80960000000	49	122960000000	7	86947000000	23
Catechin	S1_3574138	1	3574138	0.80004	0.49997	0.04441	0.38993	0.67919	1.61056	0.21053	3	98211000000	48	122760000000	8	92668000000	17
Catechin	S1_3611688	1	3611688	1.21552	0.30534	0.04409	0.61835	0.43537	1.80277	0.18556	2	146220000000	49	120300000000	7	105590000000	15
Catechin	S1_3627307	1	3627307	0.76187	0.52104	0.04239	0.90629	0.41068	0.49181	0.48651	3	93737000000	48	123040000000	8	90991000000	13
Catechin	S1_3627422	1	3627422	0.50029	0.60942	0.01866	0.50029	0.60942	NaN	NaN	2	61905000000	49	123740000000	7	81503000000	22
Catechin	S1_3627489	1	3627489	0.56438	0.64114	0.03178	0.72145	0.49114	0.27169	0.6046	3	70268000000	48	124500000000	8	82190000000	14
Catechin	S1_3668639	1	3668639	1.30901	0.27936	0.0473	1.30901	0.27936	NaN	NaN	2	156900000000	49	119860000000	7	108640000000	24
Catechin	S1_3669843	1	3669843	0.21903	0.80408	0.00826	0.21903	0.80408	NaN	NaN	2	27411000000	49	125150000000	7	71648000000	24
Catechin	S1_3691660	1	3691660	0.81443	0.44879	0.03001	0.37312	0.54408	1.25386	0.26828	2	99526000000	49	122200000000	7	92252000000	15
Catechin	S1_3698724	1	3698724	0.92938	0.40165	0.03409	0.44106	0.50966	1.41404	0.24012	2	113060000000	49	121650000000	7	96119000000	15
Catechin	S1_3698736	1	3698736	1.08836	0.34477	0.03967	0.23518	0.62983	1.93713	0.17027	2	131580000000	49	120890000000	7	101410000000	16
Catechin	S1_3701075	1	3701075	1.9459	0.15374	0.06863	1.9459	0.15374	NaN	NaN	2	227620000000	49	116970000000	7	128850000000	24
Catechin	S1_3702419	1	3702419	0.14689	0.70315	0.00273	0.14689	0.70315	NaN	NaN	1	18123000000	50	123380000000	6	77473000000	25
Catechin	S1_3702449	1	3702449	0.81443	0.44879	0.03001	0.37312	0.54408	1.25386	0.26828	2	99526000000	49	122200000000	7	92252000000	15
Catechin	S1_3702538	1	3702538	0.81443	0.44879	0.03001	0.37312	0.54408	1.25386	0.26828	2	99526000000	49	122200000000	7	92252000000	15
Catechin	S1_3715774	1	3715774	0.14689	0.70315	0.00273	0.14689	0.70315	NaN	NaN	1	18123000000	50	123380000000	6	77473000000	25
Catechin	S1_3728803	1	3728803	0.14689	0.70315	0.00273	0.14689	0.70315	NaN	NaN	1	18123000000	50	123380000000	6	77473000000	25
Catechin	S1_3744058	1	3744058	1.22575	0.31059	0.06637	1.1493	0.32525	1.3617	0.24901	3	146750000000	48	119720000000	8	110870000000	15
Catechin	S1_3750613	1	3750613	1.9459	0.15374	0.06863	1.9459	0.15374	NaN	NaN	2	227620000000	49	116970000000	7	128850000000	24
Catechin	S1_3750643	1	3750643	1.9459	0.15374	0.06863	1.9459	0.15374	NaN	NaN	2	227620000000	49	116970000000	7	128850000000	24
Catechin	S1_3754430	1	3754430	0.81443	0.44879	0.03001	0.37312	0.54408	1.25386	0.26828	2	99526000000	49	122200000000	7	92252000000	15
Catechin	S1_3775116	1	3775116	0.01578	0.90053	0.00029427	0.01578	0.90053	NaN	NaN	1	1952100000	50	123700000000	6	74778000000	26
Catechin	S1_3783034	1	3783034	1.02028	0.39198	0.05591	0.5849	0.56101	1.87026	0.17781	3	123630000000	48	121170000000	8	102200000000	21
Catechin	S1_3788445	1	3788445	0.23063	0.63315	0.00428	0.23063	0.63315	NaN	NaN	1	28407000000	50	123170000000	6	79187000000	24
Catechin	S1_3791495	1	3791495	0.74375	0.48062	0.02748	0.74375	0.48062	NaN	NaN	2	91143000000	49	122540000000	7	89857000000	19
Catechin	S1_3791526	1	3791526	0.74375	0.48062	0.02748	0.74375	0.48062	NaN	NaN	2	91143000000	49	122540000000	7	89857000000	19
Catechin	S1_3791534	1	3791534	0.74375	0.48062	0.02748	0.74375	0.48062	NaN	NaN	2	91143000000	49	122540000000	7	89857000000	19
Catechin	S1_3848967	1	3848967	0.01578	0.90053	0.00029427	0.01578	0.90053	NaN	NaN	1	1952100000	50	123700000000	6	74778000000	26
Catechin	S1_3848984	1	3848984	0.01578	0.90053	0.00029427	0.01578	0.90053	NaN	NaN	1	1952100000	50	123700000000	6	74778000000	26
Catechin	S1_3855761	1	3855761	0.01578	0.90053	0.00029427	0.01578	0.90053	NaN	NaN	1	1952100000	50	123700000000	6	74778000000	26
Catechin	S1_3890091	1	3890091	2.12393	0.10949	0.1093	2.34151	0.10686	1.62868	0.20803	3	241680000000	48	113790000000	8	146470000000	13
Catechin	S1_3892714	1	3892714	1.65503	0.18918	0.08743	1.96961	0.1504	1.02396	0.31666	3	193330000000	48	116810000000	8	128340000000	16
Catechin	S1_3897546	1	3897546	0.73168	0.48628	0.02705	0.98532	0.32567	0.48812	0.48807	2	89706000000	49	122600000000	7	89446000000	16
Catechin	S1_3965667	1	3965667	1.37381	0.26205	0.07375	1.99907	0.14636	0.18942	0.66535	3	163070000000	48	118700000000	8	116990000000	17
Catechin	S1_3977704	1	3977704	0.73598	0.53572	0.04101	0.82754	0.44314	0.56747	0.45495	3	90693000000	48	123230000000	8	89849000000	14
Catechin	S1_3989323	1	3989323	0.41939	0.65978	0.0157	0.41939	0.65978	NaN	NaN	2	52064000000	49	124140000000	7	78691000000	22
Catechin	S1_3989486	1	3989486	0.7048	0.55385	0.03935	0.34248	0.7117	1.42354	0.23869	3	87013000000	48	123460000000	8	88469000000	14
Catechin	S1_3989673	1	3989673	0.14689	0.70315	0.00273	0.14689	0.70315	NaN	NaN	1	18123000000	50	123380000000	6	77473000000	25
Catechin	S1_3989686	1	3989686	0.7649	0.47086	0.02824	0.48454	0.4896	1.04483	0.31172	2	93656000000	49	122440000000	7	90575000000	16
Catechin	S1_3989728	1	3989728	1.33156	0.27511	0.07165	1.42944	0.24925	1.12831	0.29345	3	158450000000	48	118990000000	8	115260000000	17
Catechin	S1_4017948	1	4017948	2.57446	0.08647	0.08868	2.57446	0.08647	NaN	NaN	2	294150000000	49	114260000000	7	147860000000	23
Catechin	S1_4018138	1	4018138	2.57446	0.08647	0.08868	2.57446	0.08647	NaN	NaN	2	294150000000	49	114260000000	7	147860000000	23
Catechin	S1_4033345	1	4033345	0.13919	0.8704	0.00527	0.07767	0.78163	0.20196	0.65513	2	17476000000	49	125550000000	7	68809000000	24
Catechin	S1_4047747	1	4047747	1.08319	0.30299	0.01978	1.08319	0.30299	NaN	NaN	1	131190000000	50	121120000000	6	96317000000	8
Catechin	S1_4047792	1	4047792	0.00343	0.95355	6.3933e-05	0.00343	0.95355	NaN	NaN	1	424110000	50	123730000000	6	74523000000	13
Catechin	S1_4047843	1	4047843	0.72209	0.39951	0.01328	0.72209	0.39951	NaN	NaN	1	88079000000	50	121980000000	6	89132000000	20
Catechin	S1_4068516	1	4068516	0.47029	0.7044	0.02663	0.65477	0.52405	0.12471	0.72553	3	58887000000	48	125210000000	8	77922000000	23
Catechin	S1_4068618	1	4068618	0.86759	0.42631	0.0319	0.28404	0.59643	1.44859	0.23454	2	105800000000	49	121950000000	7	94044000000	17
Catechin	S1_4071160	1	4071160	0.25696	0.856	0.01474	0.25801	0.77363	0.26262	0.61068	3	32597000000	48	126860000000	8	68063000000	21
Catechin	S1_4071308	1	4071308	1.61837	0.19742	0.08567	2.01645	0.14403	0.83575	0.36518	3	189440000000	48	117060000000	8	126880000000	17
Catechin	S1_4071323	1	4071323	1.61837	0.19742	0.08567	2.01645	0.14403	0.83575	0.36518	3	189440000000	48	117060000000	8	126880000000	17
Catechin	S1_4118570	1	4118570	0.00479	0.94507	8.9432e-05	0.00479	0.94507	NaN	NaN	1	593260000	50	123730000000	6	74551000000	11
Catechin	S1_4180603	1	4180603	0.32633	0.72312	0.01226	0.09567	0.75838	0.55784	0.4587	2	40663000000	49	124610000000	7	75434000000	26
Catechin	S1_4311776	1	4311776	0.00679	0.93465	0.00012667	0.00679	0.93465	NaN	NaN	1	840270000	50	123720000000	6	74592000000	26
Catechin	S1_4311777	1	4311777	0.74286	0.48103	0.02745	0.69105	0.40976	0.79747	0.37622	2	91037000000	49	122550000000	7	89827000000	15
Catechin	S1_4311852	1	4311852	0.74286	0.48103	0.02745	0.69105	0.40976	0.79747	0.37622	2	91037000000	49	122550000000	7	89827000000	15
Catechin	S1_4492205	1	4492205	1.79636	0.16047	0.09414	2.19001	0.12275	1.00833	0.32034	3	208170000000	48	115880000000	8	133900000000	14
Catechin	S1_4496075	1	4496075	0.46042	0.63372	0.0172	0.46042	0.63372	NaN	NaN	2	57062000000	49	123940000000	7	80120000000	25
Catechin	S1_4496103	1	4496103	0.46042	0.63372	0.0172	0.46042	0.63372	NaN	NaN	2	57062000000	49	123940000000	7	80120000000	25
Catechin	S1_4502659	1	4502659	0.01578	0.90053	0.00029427	0.01578	0.90053	NaN	NaN	1	1952100000	50	123700000000	6	74778000000	26
Catechin	S1_4502725	1	4502725	0.01578	0.90053	0.00029427	0.01578	0.90053	NaN	NaN	1	1952100000	50	123700000000	6	74778000000	26
Catechin	S1_4502749	1	4502749	0.01578	0.90053	0.00029427	0.01578	0.90053	NaN	NaN	1	1952100000	50	123700000000	6	74778000000	26
Catechin	S1_4502769	1	4502769	1.92687	0.15648	0.068	1.92687	0.15648	NaN	NaN	2	225560000000	49	117060000000	7	128260000000	25
Catechin	S1_4502841	1	4502841	1.92687	0.15648	0.068	1.92687	0.15648	NaN	NaN	2	225560000000	49	117060000000	7	128260000000	25
Catechin	S1_4507678	1	4507678	1.22033	0.30394	0.04425	1.22033	0.30394	NaN	NaN	2	146770000000	49	120270000000	7	105750000000	19
Catechin	S1_4514231	1	4514231	0.04708	0.95405	0.00179	0.04708	0.95405	NaN	NaN	2	5933500000	49	126020000000	7	65511000000	18
Catechin	S1_4514301	1	4514301	0.04708	0.95405	0.00179	0.04708	0.95405	NaN	NaN	2	5933500000	49	126020000000	7	65511000000	18
Catechin	S1_4514345	1	4514345	0.06258	0.93942	0.00238	0.06258	0.93942	NaN	NaN	2	7880900000	49	125940000000	7	66068000000	18
Catechin	S1_4563480	1	4563480	0.94252	0.42753	0.05188	0.972	0.3855	0.88801	0.35074	3	114730000000	48	121720000000	8	98862000000	16
Catechin	S1_4563537	1	4563537	1.20212	0.31908	0.06518	1.44793	0.24494	0.72667	0.3982	3	144120000000	48	119890000000	8	109880000000	23
Catechin	S1_4596741	1	4596741	1.9459	0.15374	0.06863	0.869	0.35571	2.98823	0.09017	2	227620000000	49	116970000000	7	128850000000	24
Catechin	S1_4596833	1	4596833	1.9459	0.15374	0.06863	0.869	0.35571	2.98823	0.09017	2	227620000000	49	116970000000	7	128850000000	24
Catechin	S1_4599981	1	4599981	1.81167	0.15763	0.09486	2.73084	0.07509	0.07628	0.78358	3	209760000000	48	115790000000	8	134500000000	17
Catechin	S1_4617479	1	4617479	0.30781	0.5815	0.00571	0.30781	0.5815	NaN	NaN	1	37855000000	50	122980000000	6	80761000000	10
Catechin	S1_4619741	1	4619741	1.64104	0.19229	0.08676	2.17396	0.12457	0.60983	0.43869	3	191850000000	48	116900000000	8	127780000000	19
Catechin	S1_4619770	1	4619770	1.64104	0.19229	0.08676	2.17396	0.12457	0.60983	0.43869	3	191850000000	48	116900000000	8	127780000000	19
Catechin	S1_4633111	1	4633111	1.42088	0.23889	0.02577	1.42088	0.23889	NaN	NaN	1	170960000000	50	120320000000	6	102950000000	23
Catechin	S1_4651048	1	4651048	1.09819	0.35905	0.0599	1.16879	0.31926	0.95896	0.33236	3	132460000000	48	120620000000	8	105510000000	19
Catechin	S1_4651055	1	4651055	1.09819	0.35905	0.0599	1.16879	0.31926	0.95896	0.33236	3	132460000000	48	120620000000	8	105510000000	19
Catechin	S1_4694243	1	4694243	0.54798	0.58162	0.0204	0.51714	0.47541	0.58314	0.44875	2	67677000000	49	123500000000	7	83152000000	15
Catechin	S1_4699740	1	4699740	0.49129	0.61482	0.01833	0.49129	0.61482	NaN	NaN	2	60813000000	49	123780000000	7	81191000000	24
Catechin	S1_4701980	1	4701980	0.90849	0.44395	0.05011	0.98372	0.38118	0.76737	0.3854	3	110810000000	48	121970000000	8	97392000000	15
Catechin	S1_4777686	1	4777686	1.92687	0.15648	0.068	1.92687	0.15648	NaN	NaN	2	225560000000	49	117060000000	7	128260000000	25
Catechin	S1_4777849	1	4777849	1.9459	0.15374	0.06863	1.9459	0.15374	NaN	NaN	2	227620000000	49	116970000000	7	128850000000	24
Catechin	S1_4971483	1	4971483	1.47763	0.23244	0.07885	0.71614	0.49368	2.94379	0.09266	3	174360000000	48	118000000000	8	121220000000	8
Catechin	S1_4971494	1	4971494	2.04905	0.13976	0.07198	2.04905	0.13976	NaN	NaN	2	238750000000	49	116520000000	7	132030000000	15
Catechin	S1_4971576	1	4971576	0.34191	0.56136	0.00633	0.34191	0.56136	NaN	NaN	1	42020000000	50	122900000000	6	81456000000	25
Catechin	S1_4971598	1	4971598	0.00165	0.96779	3.0714e-05	0.00165	0.96779	NaN	NaN	1	203740000	50	123740000000	6	74486000000	28
Catechin	S1_4992983	1	4992983	1.00465	0.37359	0.03674	0.01969	0.88896	1.98921	0.16474	2	121850000000	49	121290000000	7	98632000000	16
Catechin	S1_4993026	1	4993026	0.8191	0.44677	0.03017	0.1306	0.71933	1.50628	0.22557	2	100080000000	49	122180000000	7	92410000000	18
Catechin	S1_5095828	1	5095828	0.37154	0.54493	0.00688	0.37154	0.54493	NaN	NaN	1	45635000000	50	122830000000	6	82058000000	16
Catechin	S1_5150093	1	5150093	1.7894	0.1778	0.06348	1.7894	0.1778	NaN	NaN	2	210560000000	49	117670000000	7	123980000000	10
Catechin	S1_5150166	1	5150166	3.11682	0.05319	0.10526	3.11682	0.05319	NaN	NaN	2	349130000000	49	112010000000	7	163570000000	12
Catechin	S1_5150171	1	5150171	2.35926	0.10514	0.08192	2.35926	0.10514	NaN	NaN	2	271720000000	49	115170000000	7	141450000000	11
Catechin	S1_5204192	1	5204192	0.71005	0.55076	0.03963	0.52386	0.59551	1.08072	0.30374	3	87634000000	48	123420000000	8	88702000000	15
Catechin	S1_5204436	1	5204436	0.71005	0.55076	0.03963	0.52386	0.59551	1.08072	0.30374	3	87634000000	48	123420000000	8	88702000000	15
Catechin	S1_5212872	1	5212872	0.82805	0.44292	0.03049	0.82805	0.44292	NaN	NaN	2	101140000000	49	122140000000	7	92712000000	28
Catechin	S1_5212887	1	5212887	0.82805	0.44292	0.03049	0.82805	0.44292	NaN	NaN	2	101140000000	49	122140000000	7	92712000000	28
Catechin	S1_5212933	1	5212933	0.82805	0.44292	0.03049	0.82805	0.44292	NaN	NaN	2	101140000000	49	122140000000	7	92712000000	28
Catechin	S1_5219124	1	5219124	0.4758	0.7006	0.02693	0.17304	0.84161	1.08073	0.30374	3	59557000000	48	125170000000	8	78173000000	22
Catechin	S1_5222859	1	5222859	0.00034642	0.98522	6.4617e-06	0.00034642	0.98522	NaN	NaN	1	42865000	50	123740000000	6	74459000000	26
Catechin	S1_5236046	1	5236046	0.00034642	0.98522	6.4617e-06	0.00034642	0.98522	NaN	NaN	1	42865000	50	123740000000	6	74459000000	26
Catechin	S1_5241844	1	5241844	1.70702	0.17807	0.08991	2.31784	0.10919	0.52987	0.4702	3	198820000000	48	116470000000	8	130400000000	15
Catechin	S1_5265870	1	5265870	2.23193	0.09652	0.11418	3.19458	0.04965	0.38662	0.53702	3	252470000000	48	113120000000	8	150510000000	20
Catechin	S1_5277443	1	5277443	4.80353	0.00526	0.21535	5.75243	0.0057	2.54337	0.11732	3	476190000000	48	99133000000	8	234410000000	24
Catechin	S1_5277614	1	5277614	1.02273	0.36716	0.03737	1.01061	0.3196	1.03416	0.31418	2	123960000000	49	121210000000	7	99233000000	15
Catechin	S1_5277697	1	5277697	1.94522	0.15384	0.0686	1.94522	0.15384	NaN	NaN	2	227550000000	49	116980000000	7	128830000000	25
Catechin	S1_5309598	1	5309598	1.29565	0.2867	0.06987	1.93079	0.15591	0.09656	0.75734	3	154490000000	48	119240000000	8	113770000000	25
Catechin	S1_5309644	1	5309644	0.74721	0.52931	0.04161	1.06468	0.35268	0.14924	0.70097	3	92015000000	48	123140000000	8	90345000000	23
Catechin	S1_5318576	1	5318576	1.02273	0.36716	0.03737	1.01061	0.3196	1.03416	0.31418	2	123960000000	49	121210000000	7	99233000000	15
Catechin	S1_5318750	1	5318750	0.00034642	0.98522	6.4617e-06	0.00034642	0.98522	NaN	NaN	1	42865000	50	123740000000	6	74459000000	26
Catechin	S1_5318896	1	5318896	0.01276	0.91053	0.00023789	0.01276	0.91053	NaN	NaN	1	1578100000	50	123710000000	6	74715000000	24
Catechin	S1_5318910	1	5318910	0.03115	0.86063	0.0005806	0.03115	0.86063	NaN	NaN	1	3851500000	50	123660000000	6	75094000000	25
Catechin	S1_5318921	1	5318921	0.03115	0.86063	0.0005806	0.03115	0.86063	NaN	NaN	1	3851500000	50	123660000000	6	75094000000	25
Catechin	S1_5337282	1	5337282	0.00034642	0.98522	6.4617e-06	0.00034642	0.98522	NaN	NaN	1	42865000	50	123740000000	6	74459000000	26
Catechin	S1_5337362	1	5337362	0.00034642	0.98522	6.4617e-06	0.00034642	0.98522	NaN	NaN	1	42865000	50	123740000000	6	74459000000	26
Catechin	S1_5338761	1	5338761	0.24221	0.78583	0.00913	0.24221	0.78583	NaN	NaN	2	30283000000	49	125030000000	7	72468000000	25
Catechin	S1_5355191	1	5355191	1.04869	0.37967	0.05737	1.11046	0.33755	0.9284	0.34011	3	126860000000	48	120970000000	8	103410000000	15
Catechin	S1_5355219	1	5355219	1.04869	0.37967	0.05737	1.11046	0.33755	0.9284	0.34011	3	126860000000	48	120970000000	8	103410000000	15
Catechin	S1_5360344	1	5360344	0.6706	0.57426	0.03752	0.84218	0.43691	0.34979	0.55701	3	82960000000	48	123710000000	8	86949000000	17
Catechin	S1_5360363	1	5360363	0.6706	0.57426	0.03752	0.84218	0.43691	0.34979	0.55701	3	82960000000	48	123710000000	8	86949000000	17
Catechin	S1_5375053	1	5375053	1.02273	0.36716	0.03737	1.01061	0.3196	1.03416	0.31418	2	123960000000	49	121210000000	7	99233000000	15
Catechin	S1_5397320	1	5397320	1.00433	0.39905	0.05509	1.19537	0.31126	0.6398	0.42772	3	121810000000	48	121280000000	8	101520000000	15
Catechin	S1_5397350	1	5397350	1.00433	0.39905	0.05509	1.19537	0.31126	0.6398	0.42772	3	121810000000	48	121280000000	8	101520000000	15
Catechin	S1_5397380	1	5397380	1.07819	0.34814	0.03931	1.06786	0.3064	1.08668	0.30232	2	130400000000	49	120940000000	7	101070000000	16
Catechin	S1_5445430	1	5445430	0.65221	0.52535	0.02418	0.65221	0.52535	NaN	NaN	2	80216000000	49	122990000000	7	86735000000	26
Catechin	S1_5445659	1	5445659	1.54295	0.2155	0.08203	1.53134	0.22641	1.53285	0.22171	3	181390000000	48	117560000000	8	123860000000	15
Catechin	S1_5451776	1	5451776	0.00034642	0.98522	6.4617e-06	0.00034642	0.98522	NaN	NaN	1	42865000	50	123740000000	6	74459000000	26
Catechin	S1_5451810	1	5451810	1.02273	0.36716	0.03737	1.01061	0.3196	1.03416	0.31418	2	123960000000	49	121210000000	7	99233000000	15
Catechin	S1_5451871	1	5451871	1.02273	0.36716	0.03737	1.01061	0.3196	1.03416	0.31418	2	123960000000	49	121210000000	7	99233000000	15
Catechin	S1_5459661	1	5459661	1.02273	0.36716	0.03737	1.01061	0.3196	1.03416	0.31418	2	123960000000	49	121210000000	7	99233000000	15
Catechin	S1_5459709	1	5459709	0.03583	0.85063	0.0006679	0.03583	0.85063	NaN	NaN	1	4430600000	50	123650000000	6	75191000000	27
Catechin	S1_5519862	1	5519862	1.02273	0.36716	0.03737	1.01061	0.3196	1.03416	0.31418	2	123960000000	49	121210000000	7	99233000000	15
Catechin	S1_5532631	1	5532631	1.02273	0.36716	0.03737	1.01061	0.3196	1.03416	0.31418	2	123960000000	49	121210000000	7	99233000000	15
Catechin	S1_5532698	1	5532698	0.00034642	0.98522	6.4617e-06	0.00034642	0.98522	NaN	NaN	1	42865000	50	123740000000	6	74459000000	26
Catechin	S1_5532722	1	5532722	0.00034642	0.98522	6.4617e-06	0.00034642	0.98522	NaN	NaN	1	42865000	50	123740000000	6	74459000000	26
Catechin	S1_5532825	1	5532825	1.02273	0.36716	0.03737	1.01061	0.3196	1.03416	0.31418	2	123960000000	49	121210000000	7	99233000000	15
Catechin	S1_5536078	1	5536078	1.02273	0.36716	0.03737	1.01061	0.3196	1.03416	0.31418	2	123960000000	49	121210000000	7	99233000000	15
Catechin	S1_5554358	1	5554358	1.81126	0.1577	0.09484	2.06863	0.13725	1.27345	0.26473	3	209720000000	48	115790000000	8	134480000000	16
Catechin	S1_5554742	1	5554742	0.00034642	0.98522	6.4617e-06	0.00034642	0.98522	NaN	NaN	1	42865000	50	123740000000	6	74459000000	26
Catechin	S1_5561324	1	5561324	1.72302	0.18917	0.06128	0.68944	0.4103	2.7327	0.10471	2	203260000000	49	117970000000	7	121890000000	16
Catechin	S1_5570751	1	5570751	3.12879	0.03417	0.15255	3.1929	0.04972	2.76989	0.10257	3	337320000000	48	107810000000	8	182340000000	16
Catechin	S1_5638162	1	5638162	0.3571	0.70151	0.0134	0.3571	0.70151	NaN	NaN	2	44441000000	49	124450000000	7	76514000000	23
Catechin	S1_5638197	1	5638197	0.97326	0.41315	0.05348	1.03507	0.36284	0.85572	0.35957	3	118250000000	48	121500000000	8	100180000000	12
Catechin	S1_5658128	1	5658128	2.75244	0.05271	0.13689	2.89163	0.065	2.31845	0.13441	3	302700000000	48	109980000000	8	169350000000	15
Catechin	S1_5661752	1	5661752	0.00274	0.95843	5.1191e-05	0.00274	0.95843	NaN	NaN	1	339590000	50	123730000000	6	74509000000	20
Catechin	S1_5777309	1	5777309	0.18327	0.90726	0.01056	0.19448	0.8239	0.16746	0.6842	3	23355000000	48	127440000000	8	64597000000	13
Catechin	S1_5791959	1	5791959	0.46285	0.63221	0.01729	0.46285	0.63221	NaN	NaN	2	57358000000	49	123920000000	7	80204000000	23
Catechin	S1_5803305	1	5803305	0.827	0.44337	0.03045	0.827	0.44337	NaN	NaN	2	101010000000	49	122140000000	7	92677000000	26
Catechin	S1_5834310	1	5834310	0.73865	0.5342	0.04116	0.79268	0.45835	0.64215	0.42688	3	91007000000	48	123210000000	8	89967000000	25
Catechin	S1_5837067	1	5837067	0.32805	0.7219	0.01232	0.32805	0.7219	NaN	NaN	2	40874000000	49	124600000000	7	75494000000	25
Catechin	S1_5839417	1	5839417	1.94522	0.15384	0.0686	1.94522	0.15384	NaN	NaN	2	227550000000	49	116980000000	7	128830000000	25
Catechin	S1_5853047	1	5853047	6.8456	0.00062264	0.27947	10.2894	0.00018583	0.26616	0.60829	3	617970000000	48	90272000000	8	287580000000	20
Catechin	S1_5853725	1	5853725	0.00603	0.93839	0.00011254	0.00603	0.93839	NaN	NaN	1	746580000	50	123720000000	6	74577000000	27
Catechin	S1_5855563	1	5855563	0.09469	0.75958	0.00176	0.09469	0.75958	NaN	NaN	1	11694000000	50	123510000000	6	76401000000	24
Catechin	S1_5855653	1	5855653	0.44606	0.64272	0.01668	0.90471	0.3461	0.00541	0.94165	2	55315000000	49	124010000000	7	79620000000	8
Catechin	S1_5863545	1	5863545	1.31118	0.27879	0.04738	0.67823	0.41411	1.93149	0.17088	2	157150000000	49	119850000000	7	108710000000	16
Catechin	S1_5868359	1	5868359	1.36186	0.26568	0.07316	0.80104	0.45465	2.43654	0.12511	3	161770000000	48	118780000000	8	116500000000	15
Catechin	S1_5873276	1	5873276	0.06322	0.8025	0.00118	0.06322	0.8025	NaN	NaN	1	7813300000	50	123580000000	6	75754000000	25
Catechin	S1_5873289	1	5873289	0.06322	0.8025	0.00118	0.06322	0.8025	NaN	NaN	1	7813300000	50	123580000000	6	75754000000	25
Catechin	S1_5898920	1	5898920	0.29711	0.82729	0.017	0.36271	0.69764	0.17809	0.67491	3	37598000000	48	126550000000	8	69939000000	22
Catechin	S1_5898958	1	5898958	0.55801	0.57594	0.02077	0.55801	0.57594	NaN	NaN	2	68888000000	49	123450000000	7	83499000000	23
Catechin	S1_5905949	1	5905949	1.30511	0.2804	0.04717	0.46702	0.49752	2.13261	0.15058	2	156450000000	49	119880000000	7	108520000000	16
Catechin	S1_5918106	1	5918106	1.30511	0.2804	0.04717	0.46702	0.49752	2.13261	0.15058	2	156450000000	49	119880000000	7	108520000000	16
Catechin	S1_5935988	1	5935988	1.72302	0.18917	0.06128	0.68944	0.4103	2.7327	0.10471	2	203260000000	49	117970000000	7	121890000000	16
Catechin	S1_5948034	1	5948034	0.06322	0.8025	0.00118	0.06322	0.8025	NaN	NaN	1	7813300000	50	123580000000	6	75754000000	25
Catechin	S1_5949763	1	5949763	0.93036	0.43333	0.05125	1.01761	0.36897	0.76559	0.38594	3	113330000000	48	121810000000	8	98337000000	15
Catechin	S1_5949948	1	5949948	0.41112	0.74574	0.02336	0.40676	0.66803	0.42932	0.51545	3	51664000000	48	125670000000	8	75213000000	15
Catechin	S1_5953840	1	5953840	0.08984	0.96529	0.00521	0.00786	0.99217	0.25404	0.61655	3	11515000000	48	128180000000	8	60157000000	21
Catechin	S1_5953883	1	5953883	0.13329	0.93976	0.00771	0.10513	0.90041	0.19306	0.66235	3	17038000000	48	127830000000	8	62229000000	21
Catechin	S1_5953913	1	5953913	0.24018	0.78741	0.00905	0.24018	0.78741	NaN	NaN	2	30032000000	49	125040000000	7	72397000000	23
Catechin	S1_5953991	1	5953991	0.16136	0.85143	0.0061	0.16136	0.85143	NaN	NaN	2	20241000000	49	125440000000	7	69599000000	21
Catechin	S1_5966060	1	5966060	0.00034642	0.98522	6.4617e-06	0.00034642	0.98522	NaN	NaN	1	42865000	50	123740000000	6	74459000000	26
Catechin	S1_5992854	1	5992854	0.00034642	0.98522	6.4617e-06	0.00034642	0.98522	NaN	NaN	1	42865000	50	123740000000	6	74459000000	26
Catechin	S1_5992875	1	5992875	0.00034642	0.98522	6.4617e-06	0.00034642	0.98522	NaN	NaN	1	42865000	50	123740000000	6	74459000000	26
Catechin	S1_6007132	1	6007132	1.94522	0.15384	0.0686	1.94522	0.15384	NaN	NaN	2	227550000000	49	116980000000	7	128830000000	25
Catechin	S1_6018041	1	6018041	0.90545	0.44545	0.04995	0.2615	0.77096	2.18074	0.14628	3	110460000000	48	121990000000	8	97261000000	16
Catechin	S1_6018096	1	6018096	0.15445	0.8573	0.00584	0.15445	0.8573	NaN	NaN	2	19379000000	49	125470000000	7	69353000000	25
Catechin	S1_6027403	1	6027403	0.68443	0.50913	0.02535	0.68443	0.50913	NaN	NaN	2	84071000000	49	122830000000	7	87836000000	25
Catechin	S1_6048895	1	6048895	2.12162	0.10978	0.10919	2.20022	0.12161	1.88493	0.17615	3	241450000000	48	113800000000	8	146380000000	16
Catechin	S1_6051867	1	6051867	1.72302	0.18917	0.06128	0.68944	0.4103	2.7327	0.10471	2	203260000000	49	117970000000	7	121890000000	16
Catechin	S1_6051895	1	6051895	1.72302	0.18917	0.06128	0.68944	0.4103	2.7327	0.10471	2	203260000000	49	117970000000	7	121890000000	16
Catechin	S1_6052016	1	6052016	1.6921	0.19471	0.06025	0.69999	0.40677	2.66096	0.10925	2	199850000000	49	118110000000	7	120920000000	16
Catechin	S1_6052062	1	6052062	1.30511	0.2804	0.04717	0.46702	0.49752	2.13261	0.15058	2	156450000000	49	119880000000	7	108520000000	16
Catechin	S1_6083110	1	6083110	1.98905	0.12816	0.10312	2.51418	0.09132	0.94449	0.336	3	228030000000	48	114640000000	8	141350000000	15
Catechin	S1_6093076	1	6093076	2.19625	0.12205	0.07673	2.19625	0.12205	NaN	NaN	2	254490000000	49	115880000000	7	136530000000	26
Catechin	S1_6093085	1	6093085	0.06438	0.80074	0.0012	0.06438	0.80074	NaN	NaN	1	7956700000	50	123580000000	6	75778000000	26
Catechin	S1_6093137	1	6093137	0.27596	0.60168	0.00512	0.27596	0.60168	NaN	NaN	1	33960000000	50	123060000000	6	80112000000	27
Catechin	S1_6098075	1	6098075	1.78025	0.16351	0.09338	2.36812	0.10429	0.63938	0.42788	3	206490000000	48	115990000000	8	133270000000	15
Catechin	S1_6098143	1	6098143	1.78025	0.16351	0.09338	2.36812	0.10429	0.63938	0.42788	3	206490000000	48	115990000000	8	133270000000	15
Catechin	S1_6098496	1	6098496	0.27596	0.60168	0.00512	0.27596	0.60168	NaN	NaN	1	33960000000	50	123060000000	6	80112000000	27
Catechin	S1_6100644	1	6100644	1.49434	0.23444	0.05362	1.22847	0.27301	1.74198	0.19302	2	177840000000	49	119010000000	7	114630000000	16
Catechin	S1_6115062	1	6115062	1.99956	0.12659	0.10361	1.82641	0.17178	2.25249	0.13995	3	229100000000	48	114580000000	8	141750000000	15
Catechin	S1_6115257	1	6115257	1.68803	0.18206	0.08901	1.61565	0.20917	1.78126	0.18829	3	196810000000	48	116590000000	8	129640000000	15
Catechin	S1_6121056	1	6121056	0.77673	0.51275	0.04318	1.0974	0.3418	0.17243	0.67981	3	95481000000	48	122930000000	8	91645000000	14
Catechin	S1_6143402	1	6143402	0.06438	0.80074	0.0012	0.06438	0.80074	NaN	NaN	1	7956700000	50	123580000000	6	75778000000	26
Catechin	S1_6143407	1	6143407	0.06438	0.80074	0.0012	0.06438	0.80074	NaN	NaN	1	7956700000	50	123580000000	6	75778000000	26
Catechin	S1_6143611	1	6143611	1.36983	0.26326	0.07355	1.47356	0.23908	1.15317	0.28826	3	162640000000	48	118730000000	8	116830000000	15
Catechin	S1_6143696	1	6143696	1.45525	0.24325	0.05229	1.45525	0.24325	NaN	NaN	2	173450000000	49	119190000000	7	113370000000	25
Catechin	S1_6143744	1	6143744	1.267	0.29627	0.06844	1.10548	0.33917	1.56458	0.21706	3	151330000000	48	119440000000	8	112590000000	14
Catechin	S1_6147350	1	6147350	0.44493	0.72199	0.02523	0.59543	0.55526	0.16425	0.68707	3	55798000000	48	125410000000	8	76763000000	25
Catechin	S1_6147416	1	6147416	1.94162	0.13545	0.10093	2.47824	0.09435	0.88047	0.35277	3	223180000000	48	114950000000	8	139530000000	15
Catechin	S1_6163909	1	6163909	1.38746	0.25796	0.07442	0.8534	0.4322	2.40659	0.12739	3	164570000000	48	118610000000	8	117550000000	13
Catechin	S1_6164160	1	6164160	1.11172	0.33715	0.04048	1.08193	0.30327	1.13852	0.29119	2	134280000000	49	120780000000	7	102180000000	15
Catechin	S1_6164293	1	6164293	3.18552	0.08036	0.05586	3.18552	0.08036	NaN	NaN	1	370570000000	50	116330000000	6	136210000000	13
Catechin	S1_6164294	1	6164294	3.18552	0.08036	0.05586	3.18552	0.08036	NaN	NaN	1	370570000000	50	116330000000	6	136210000000	13
Catechin	S1_6172472	1	6172472	0.86229	0.4285	0.03171	0.86229	0.4285	NaN	NaN	2	105180000000	49	121970000000	7	93866000000	21
Catechin	S1_6176942	1	6176942	1.11172	0.33715	0.04048	1.08193	0.30327	1.13852	0.29119	2	134280000000	49	120780000000	7	102180000000	15
Catechin	S1_6315844	1	6315844	2.07118	0.11644	0.10689	2.58118	0.08594	1.04629	0.31149	3	236370000000	48	114120000000	8	144480000000	25
Catechin	S1_6315940	1	6315940	2.07118	0.11644	0.10689	2.58118	0.08594	1.04629	0.31149	3	236370000000	48	114120000000	8	144480000000	25
Catechin	S1_6317753	1	6317753	0.03296	0.9676	0.00125	0.04716	0.82897	0.01969	0.88897	2	4156500000	49	126100000000	7	65004000000	17
Catechin	S1_6317827	1	6317827	0.03296	0.9676	0.00125	0.04716	0.82897	0.01969	0.88897	2	4156500000	49	126100000000	7	65004000000	17
Catechin	S1_6697252	1	6697252	0.90898	0.40962	0.03336	0.54488	0.46387	1.27014	0.26523	2	110670000000	49	121750000000	7	95435000000	17
Catechin	S1_6705502	1	6705502	0.00592	0.93898	0.00011041	0.00592	0.93898	NaN	NaN	1	732460000	50	123720000000	6	74574000000	25
Catechin	S1_6705581	1	6705581	1.26981	0.28996	0.04596	0.78918	0.3786	1.73878	0.19342	2	152430000000	49	120040000000	7	107370000000	17
Catechin	S1_6707879	1	6707879	0.00592	0.93898	0.00011041	0.00592	0.93898	NaN	NaN	1	732460000	50	123720000000	6	74574000000	25
Catechin	S1_6758920	1	6758920	0.57257	0.63581	0.03222	0.84543	0.43554	0.05931	0.80862	3	71252000000	48	124440000000	8	82558000000	16
Catechin	S1_6758947	1	6758947	0.29758	0.82696	0.01703	0.45503	0.63708	0.00124	0.97202	3	37657000000	48	126540000000	8	69960000000	15
Catechin	S1_6802032	1	6802032	1.28128	0.29146	0.06915	1.92576	0.15664	0.06576	0.79872	3	152910000000	48	119340000000	8	113180000000	24
Catechin	S1_6810006	1	6810006	1.85741	0.14944	0.09701	2.21203	0.1203	1.13591	0.29185	3	214510000000	48	115490000000	8	136280000000	17
Catechin	S1_6810104	1	6810104	1.26981	0.28996	0.04596	0.78918	0.3786	1.73878	0.19342	2	152430000000	49	120040000000	7	107370000000	17
Catechin	S1_6826573	1	6826573	0.62332	0.54036	0.02314	0.09251	0.76227	1.15384	0.28801	2	76750000000	49	123130000000	7	85745000000	12
Catechin	S1_6838313	1	6838313	0.76994	0.51652	0.04282	0.37839	0.68695	1.54464	0.21997	3	94686000000	48	122980000000	8	91346000000	16
Catechin	S1_6846425	1	6846425	1.65122	0.19002	0.08725	2.1068	0.13251	0.76063	0.38747	3	192920000000	48	116840000000	8	128190000000	17
Catechin	S1_6871733	1	6871733	1.78966	0.18702	0.03223	1.78966	0.18702	NaN	NaN	1	213800000000	50	119460000000	6	110090000000	12
Catechin	S1_6874160	1	6874160	1.04524	0.38115	0.05719	0.69855	0.50219	1.71813	0.19617	3	126460000000	48	120990000000	8	103260000000	16
Catechin	S1_6874207	1	6874207	0.47731	0.69956	0.02702	0.6646	0.51906	0.12643	0.72372	3	59741000000	48	125160000000	8	78242000000	23
Catechin	S1_6901277	1	6901277	0.48787	0.69232	0.0276	0.71059	0.49635	0.06943	0.79329	3	61024000000	48	125080000000	8	78723000000	21
Catechin	S1_6901428	1	6901428	0.15419	0.92649	0.0089	0.18866	0.82867	0.09225	0.76265	3	19685000000	48	127660000000	8	63221000000	21
Catechin	S1_6909564	1	6909564	0.0505	0.9508	0.00192	0.0824	0.77525	0.02022	0.8875	2	6363800000	49	126010000000	7	65634000000	24
Catechin	S1_6914992	1	6914992	0.45427	0.71549	0.02575	0.68025	0.51121	0.02926	0.86491	3	56936000000	48	125340000000	8	77190000000	23
Catechin	S1_6914997	1	6914997	0.45427	0.71549	0.02575	0.68025	0.51121	0.02926	0.86491	3	56936000000	48	125340000000	8	77190000000	23
Catechin	S1_6915150	1	6915150	0.20419	0.893	0.01175	0.27636	0.75971	0.07032	0.792	3	25987000000	48	127270000000	8	65584000000	23
Catechin	S1_6949548	1	6949548	0.17939	0.90986	0.01034	0.2095	0.81171	0.12664	0.7235	3	22866000000	48	127470000000	8	64414000000	19
Catechin	S1_6949894	1	6949894	0.0505	0.9508	0.00192	0.0824	0.77525	0.02022	0.8875	2	6363800000	49	126010000000	7	65634000000	24
Catechin	S1_6950779	1	6950779	0.0505	0.9508	0.00192	0.0824	0.77525	0.02022	0.8875	2	6363800000	49	126010000000	7	65634000000	24
Catechin	S1_6972538	1	6972538	0.69422	0.50431	0.0257	0.69422	0.50431	NaN	NaN	2	85240000000	49	122790000000	7	88171000000	24
Catechin	S1_6974897	1	6974897	0.69422	0.50431	0.0257	0.69422	0.50431	NaN	NaN	2	85240000000	49	122790000000	7	88171000000	24
Catechin	S1_6976953	1	6976953	0.00123	0.97215	2.296e-05	0.00123	0.97215	NaN	NaN	1	152310000	50	123740000000	6	74478000000	25
Catechin	S1_6992869	1	6992869	0.69422	0.50431	0.0257	0.69422	0.50431	NaN	NaN	2	85240000000	49	122790000000	7	88171000000	24
Catechin	S1_6993212	1	6993212	0.00123	0.97215	2.296e-05	0.00123	0.97215	NaN	NaN	1	152310000	50	123740000000	6	74478000000	25
Catechin	S1_7029546	1	7029546	2.03432	0.14167	0.0715	2.03432	0.14167	NaN	NaN	2	237170000000	49	116580000000	7	131580000000	25
Catechin	S1_7046918	1	7046918	1.11172	0.33715	0.04048	1.08193	0.30327	1.13852	0.29119	2	134280000000	49	120780000000	7	102180000000	15
Catechin	S1_7052654	1	7052654	0.3399	0.79655	0.0194	0.51138	0.60283	0.01745	0.89547	3	42900000000	48	126210000000	8	71927000000	21
Catechin	S1_7052784	1	7052784	1.75887	0.16764	0.09237	1.95147	0.15295	1.34609	0.2517	3	204260000000	48	116130000000	8	132440000000	20
Catechin	S1_7095773	1	7095773	1.11172	0.33715	0.04048	1.08193	0.30327	1.13852	0.29119	2	134280000000	49	120780000000	7	102180000000	15
Catechin	S1_7142950	1	7142950	0.06438	0.80074	0.0012	0.06438	0.80074	NaN	NaN	1	7956700000	50	123580000000	6	75778000000	26
Catechin	S1_7150308	1	7150308	0.06438	0.80074	0.0012	0.06438	0.80074	NaN	NaN	1	7956700000	50	123580000000	6	75778000000	26
Catechin	S1_7150334	1	7150334	0.06438	0.80074	0.0012	0.06438	0.80074	NaN	NaN	1	7956700000	50	123580000000	6	75778000000	26
Catechin	S1_7150375	1	7150375	0.06438	0.80074	0.0012	0.06438	0.80074	NaN	NaN	1	7956700000	50	123580000000	6	75778000000	26
Catechin	S1_7172939	1	7172939	1.26981	0.28996	0.04596	0.78918	0.3786	1.73878	0.19342	2	152430000000	49	120040000000	7	107370000000	17
Catechin	S1_7385913	1	7385913	0.24402	0.78442	0.0092	0.24402	0.78442	NaN	NaN	2	30507000000	49	125020000000	7	72533000000	14
Catechin	S1_7459004	1	7459004	1.35285	0.26799	0.0488	1.35285	0.26799	NaN	NaN	2	161880000000	49	119660000000	7	110070000000	15
Catechin	S1_7459045	1	7459045	2.74977	0.07382	0.09411	2.74977	0.07382	NaN	NaN	2	312160000000	49	113520000000	7	153010000000	16
Catechin	S1_7459057	1	7459057	3.97352	0.02516	0.13015	3.97352	0.02516	NaN	NaN	2	431700000000	49	108640000000	7	187160000000	18
Catechin	S1_7576446	1	7576446	1.3755	0.26154	0.07383	1.98308	0.14854	0.2232	0.63875	3	163260000000	48	118690000000	8	117060000000	16
Catechin	S1_7576606	1	7576606	1.88394	0.14488	0.09825	2.51216	0.09149	0.66214	0.41983	3	217250000000	48	115320000000	8	137310000000	26
Catechin	S1_7627623	1	7627623	1.97976	0.149	0.06973	1.97976	0.149	NaN	NaN	2	231290000000	49	116820000000	7	129900000000	26
Catechin	S1_7633554	1	7633554	1.63675	0.20507	0.05841	1.63675	0.20507	NaN	NaN	2	193720000000	49	118360000000	7	119170000000	22
Catechin	S1_7633562	1	7633562	1.63675	0.20507	0.05841	1.63675	0.20507	NaN	NaN	2	193720000000	49	118360000000	7	119170000000	22
Catechin	S1_7633681	1	7633681	0.99372	0.40381	0.05454	1.30229	0.28115	0.40805	0.526	3	120600000000	48	121360000000	8	101060000000	23
Catechin	S1_7633692	1	7633692	1.06312	0.37355	0.05811	1.62715	0.20692	0.00138	0.97056	3	128490000000	48	120860000000	8	104020000000	12
Catechin	S1_7633705	1	7633705	1.06312	0.37355	0.05811	1.62715	0.20692	0.00138	0.97056	3	128490000000	48	120860000000	8	104020000000	12
Catechin	S1_7718166	1	7718166	0.56862	0.57	0.02115	0.19064	0.66426	0.94679	0.33532	2	70168000000	49	123400000000	7	83864000000	19
Catechin	S1_7740429	1	7740429	0.66536	0.51867	0.02466	1.34774	0.25119	0.00968	0.92202	2	81791000000	49	122930000000	7	87185000000	14
Catechin	S1_7758142	1	7758142	1.00802	0.3974	0.05528	1.42756	0.2497	0.21471	0.6452	3	122230000000	48	121260000000	8	101670000000	12
Catechin	S1_7758251	1	7758251	0.3217	0.80963	0.01838	0.17568	0.83941	0.61649	0.43621	3	40648000000	48	126350000000	8	71082000000	14
Catechin	S1_7758351	1	7758351	0.97161	0.4139	0.05339	1.48071	0.23748	0.01308	0.90944	3	118070000000	48	121520000000	8	100110000000	13
Catechin	S1_7788461	1	7788461	1.01151	0.31938	0.01849	1.01151	0.31938	NaN	NaN	1	122680000000	50	121290000000	6	94899000000	24
Catechin	S1_7788488	1	7788488	1.01151	0.31938	0.01849	1.01151	0.31938	NaN	NaN	1	122680000000	50	121290000000	6	94899000000	24
Catechin	S1_7788523	1	7788523	1.01151	0.31938	0.01849	1.01151	0.31938	NaN	NaN	1	122680000000	50	121290000000	6	94899000000	24
Catechin	S1_7790088	1	7790088	0.71344	0.54878	0.03981	0.58207	0.56256	0.97676	0.32796	3	88034000000	48	123390000000	8	88852000000	16
Catechin	S1_7790145	1	7790145	1.53922	0.21643	0.08185	1.91846	0.1577	0.79666	0.37655	3	180990000000	48	117580000000	8	123710000000	16
Catechin	S1_7793041	1	7793041	0.33852	0.71448	0.01271	0.33852	0.71448	NaN	NaN	2	42160000000	49	124540000000	7	75862000000	24
Catechin	S1_7793201	1	7793201	0.48412	0.69489	0.02739	0.06831	0.93406	1.31486	0.2572	3	60568000000	48	125110000000	8	78552000000	15
Catechin	S1_7803609	1	7803609	0.21139	0.81019	0.00798	0.03686	0.84853	0.38638	0.53709	2	26463000000	49	125180000000	7	71377000000	19
Catechin	S1_7803639	1	7803639	0.21139	0.81019	0.00798	0.03686	0.84853	0.38638	0.53709	2	26463000000	49	125180000000	7	71377000000	19
Catechin	S1_7806185	1	7806185	0.13196	0.94059	0.00763	0.02903	0.9714	0.33861	0.56336	3	16870000000	48	127840000000	8	62165000000	22
Catechin	S1_7806209	1	7806209	0.10704	0.95558	0.0062	0.09015	0.91394	0.14395	0.70606	3	13705000000	48	128040000000	8	60978000000	23
Catechin	S1_7860876	1	7860876	0.53292	0.66191	0.03006	0.51273	0.60204	0.58206	0.44924	3	66477000000	48	124740000000	8	80768000000	22
Catechin	S1_7860888	1	7860888	0.53292	0.66191	0.03006	0.51273	0.60204	0.58206	0.44924	3	66477000000	48	124740000000	8	80768000000	22
Catechin	S1_7913012	1	7913012	0.4452	0.7218	0.02525	0.65881	0.52199	0.04369	0.83531	3	55831000000	48	125410000000	8	76776000000	20
Catechin	S1_7913020	1	7913020	0.88836	0.41785	0.03263	0.88836	0.41785	NaN	NaN	2	108240000000	49	121850000000	7	94743000000	23
Catechin	S1_7913123	1	7913123	0.15865	0.85373	0.006	0.14806	0.70202	0.17169	0.68042	2	19903000000	49	125450000000	7	69503000000	20
Catechin	S1_7913185	1	7913185	0.4452	0.7218	0.02525	0.65881	0.52199	0.04369	0.83531	3	55831000000	48	125410000000	8	76776000000	20
Catechin	S1_7914659	1	7914659	0.48115	0.69692	0.02723	0.67617	0.51324	0.11553	0.73542	3	60208000000	48	125130000000	8	78417000000	18
Catechin	S1_7992240	1	7992240	0.44109	0.50965	0.00816	0.44109	0.50965	NaN	NaN	1	54103000000	50	122660000000	6	83469000000	25
Catechin	S1_8005589	1	8005589	0.39604	0.67512	0.01484	0.05873	0.80951	0.73366	0.39587	2	49210000000	49	124260000000	7	77876000000	21
Catechin	S1_8035569	1	8035569	2.28489	0.11253	0.07956	2.28489	0.11253	NaN	NaN	2	263890000000	49	115490000000	7	139210000000	23
Catechin	S1_8035587	1	8035587	2.28489	0.11253	0.07956	2.28489	0.11253	NaN	NaN	2	263890000000	49	115490000000	7	139210000000	23
Catechin	S1_8039166	1	8039166	2.28489	0.11253	0.07956	2.28489	0.11253	NaN	NaN	2	263890000000	49	115490000000	7	139210000000	23
Catechin	S1_8051328	1	8051328	0.76468	0.47096	0.02823	0.76468	0.47096	NaN	NaN	2	93629000000	49	122440000000	7	90567000000	27
Catechin	S1_8051359	1	8051359	0.76468	0.47096	0.02823	0.76468	0.47096	NaN	NaN	2	93629000000	49	122440000000	7	90567000000	27
Catechin	S1_8051373	1	8051373	0.45626	0.7141	0.02586	0.66331	0.51971	0.0674	0.79627	3	57179000000	48	125320000000	8	77281000000	19
Catechin	S1_8053210	1	8053210	0.6591	0.58126	0.0369	0.87829	0.42193	0.24768	0.62099	3	81593000000	48	123800000000	8	86437000000	12
Catechin	S1_8054560	1	8054560	0.92369	0.43655	0.0509	0.00014238	0.99986	2.77077	0.10252	3	112560000000	48	121860000000	8	98049000000	26
Catechin	S1_8068924	1	8068924	0.70125	0.50087	0.02595	1.4114	0.24044	0.0188	0.89152	2	86079000000	49	122750000000	7	88410000000	21
Catechin	S1_8069132	1	8069132	1.01151	0.31938	0.01849	1.01151	0.31938	NaN	NaN	1	122680000000	50	121290000000	6	94899000000	24
Catechin	S1_8075474	1	8075474	1.41152	0.2509	0.07561	1.82225	0.17245	0.61845	0.43549	3	167190000000	48	118450000000	8	118540000000	14
Catechin	S1_8076259	1	8076259	1.7911	0.16145	0.09389	2.74187	0.07435	0.00134	0.97095	3	207620000000	48	115920000000	8	133700000000	22
Catechin	S1_8076491	1	8076491	2.07682	0.11567	0.10715	2.83068	0.06865	0.61372	0.43724	3	236940000000	48	114090000000	8	144690000000	15
Catechin	S1_8076745	1	8076745	1.53194	0.21826	0.0815	2.06148	0.13816	0.51378	0.47698	3	180210000000	48	117630000000	8	123420000000	14
Catechin	S1_8082935	1	8082935	0.23431	0.792	0.00884	0.02132	0.8845	0.44753	0.50665	2	29305000000	49	125070000000	7	72189000000	18
Catechin	S1_8082995	1	8082995	0.23431	0.792	0.00884	0.02132	0.8845	0.44753	0.50665	2	29305000000	49	125070000000	7	72189000000	18
Catechin	S1_8083087	1	8083087	0.44109	0.50965	0.00816	0.44109	0.50965	NaN	NaN	1	54103000000	50	122660000000	6	83469000000	25
Catechin	S1_8083759	1	8083759	0.76201	0.52096	0.0424	1.02254	0.36723	0.27135	0.60482	3	93754000000	48	123040000000	8	90997000000	18
Catechin	S1_8085203	1	8085203	2.72469	0.07551	0.09334	2.72469	0.07551	NaN	NaN	2	309600000000	49	113630000000	7	152270000000	23
Catechin	S1_8085348	1	8085348	0.94311	0.39637	0.03457	0.11304	0.73811	1.77143	0.18937	2	114670000000	49	121580000000	7	96578000000	18
Catechin	S1_8119402	1	8119402	0.34502	0.79287	0.01969	0.49936	0.60997	0.05561	0.81459	3	43533000000	48	126170000000	8	72164000000	12
Catechin	S1_8123621	1	8123621	0.44109	0.50965	0.00816	0.44109	0.50965	NaN	NaN	1	54103000000	50	122660000000	6	83469000000	25
Catechin	S1_8123673	1	8123673	0.44109	0.50965	0.00816	0.44109	0.50965	NaN	NaN	1	54103000000	50	122660000000	6	83469000000	25
Catechin	S1_8123706	1	8123706	0.44109	0.50965	0.00816	0.44109	0.50965	NaN	NaN	1	54103000000	50	122660000000	6	83469000000	25
Catechin	S1_8123763	1	8123763	0.44109	0.50965	0.00816	0.44109	0.50965	NaN	NaN	1	54103000000	50	122660000000	6	83469000000	25
Catechin	S1_8123782	1	8123782	0.44109	0.50965	0.00816	0.44109	0.50965	NaN	NaN	1	54103000000	50	122660000000	6	83469000000	25
Catechin	S1_8123809	1	8123809	0.44109	0.50965	0.00816	0.44109	0.50965	NaN	NaN	1	54103000000	50	122660000000	6	83469000000	25
Catechin	S1_8124457	1	8124457	2.05727	0.1387	0.07225	2.05727	0.1387	NaN	NaN	2	239640000000	49	116480000000	7	132280000000	24
Catechin	S1_8124689	1	8124689	2.05727	0.1387	0.07225	2.05727	0.1387	NaN	NaN	2	239640000000	49	116480000000	7	132280000000	24
Catechin	S1_8124752	1	8124752	2.05727	0.1387	0.07225	2.05727	0.1387	NaN	NaN	2	239640000000	49	116480000000	7	132280000000	24
Catechin	S1_8124895	1	8124895	0.9717	0.38561	0.03558	0.9717	0.38561	NaN	NaN	2	118010000000	49	121450000000	7	97534000000	22
Catechin	S1_8127489	1	8127489	0.44109	0.50965	0.00816	0.44109	0.50965	NaN	NaN	1	54103000000	50	122660000000	6	83469000000	25
Catechin	S1_8127615	1	8127615	0.44109	0.50965	0.00816	0.44109	0.50965	NaN	NaN	1	54103000000	50	122660000000	6	83469000000	25
Catechin	S1_8128782	1	8128782	1.01151	0.31938	0.01849	1.01151	0.31938	NaN	NaN	1	122680000000	50	121290000000	6	94899000000	24
Catechin	S1_8152136	1	8152136	0.28769	0.83405	0.01647	0.34638	0.70896	0.18187	0.67168	3	36427000000	48	126620000000	8	69499000000	13
Catechin	S1_8163654	1	8163654	0.44109	0.50965	0.00816	0.44109	0.50965	NaN	NaN	1	54103000000	50	122660000000	6	83469000000	25
Catechin	S1_8165070	1	8165070	0.44109	0.50965	0.00816	0.44109	0.50965	NaN	NaN	1	54103000000	50	122660000000	6	83469000000	25
Catechin	S1_8183126	1	8183126	0.23431	0.792	0.00884	0.02132	0.8845	0.44753	0.50665	2	29305000000	49	125070000000	7	72189000000	18
Catechin	S1_8183279	1	8183279	0.23431	0.792	0.00884	0.02132	0.8845	0.44753	0.50665	2	29305000000	49	125070000000	7	72189000000	18
Catechin	S1_8184237	1	8184237	0.67836	0.56958	0.03793	0.26678	0.76695	1.49613	0.22724	3	83881000000	48	123650000000	8	87295000000	17
Catechin	S1_8184498	1	8184498	0.24904	0.86162	0.01429	0.26391	0.76913	0.22763	0.63546	3	31609000000	48	126920000000	8	67692000000	17
Catechin	S1_8185390	1	8185390	0.93886	0.33724	0.01719	0.93886	0.33724	NaN	NaN	1	114030000000	50	121460000000	6	93458000000	13
Catechin	S1_8185411	1	8185411	2.00926	0.16254	0.03603	2.00926	0.16254	NaN	NaN	1	239020000000	50	118960000000	6	114290000000	14
Catechin	S1_8185426	1	8185426	1.81549	0.18393	0.03268	1.81549	0.18393	NaN	NaN	1	216780000000	50	119400000000	6	110580000000	15
Catechin	S1_8185519	1	8185519	1.34	0.27127	0.04837	1.02867	0.31535	1.63821	0.2066	2	160420000000	49	119720000000	7	109650000000	13
Catechin	S1_8185653	1	8185653	0.10787	0.89795	0.00409	4.6131e-05	0.99461	0.2157	0.64439	2	13561000000	49	125710000000	7	67691000000	18
Catechin	S1_8186924	1	8186924	0.23431	0.792	0.00884	0.02132	0.8845	0.44753	0.50665	2	29305000000	49	125070000000	7	72189000000	18
Catechin	S1_8187073	1	8187073	0.23431	0.792	0.00884	0.02132	0.8845	0.44753	0.50665	2	29305000000	49	125070000000	7	72189000000	18
Catechin	S1_8187276	1	8187276	0.58058	0.44966	0.01071	0.58058	0.44966	NaN	NaN	1	71017000000	50	122320000000	6	86288000000	22
Catechin	S1_8221537	1	8221537	0.31302	0.81587	0.0179	0.40759	0.66749	0.13821	0.7117	3	39572000000	48	126420000000	8	70679000000	19
Catechin	S1_8221552	1	8221552	0.26495	0.85031	0.01519	0.37065	0.69221	0.06765	0.79591	3	33594000000	48	126800000000	8	68437000000	16
Catechin	S1_8221704	1	8221704	0.27617	0.8423	0.01583	0.16269	0.85031	0.5064	0.48015	3	34993000000	48	126710000000	8	68961000000	16
Catechin	S1_8227679	1	8227679	0.54503	0.5833	0.0203	1.10848	0.29747	0.00366	0.95198	2	67320000000	49	123520000000	7	83051000000	24
Catechin	S1_8227734	1	8227734	0.21139	0.81019	0.00798	0.03686	0.84853	0.38638	0.53709	2	26463000000	49	125180000000	7	71377000000	19
Catechin	S1_8258080	1	8258080	0.25862	0.85482	0.01484	0.39573	0.67532	0.00053823	0.98159	3	32804000000	48	126850000000	8	68141000000	19
Catechin	S1_8258097	1	8258097	0.25862	0.85482	0.01484	0.39573	0.67532	0.00053823	0.98159	3	32804000000	48	126850000000	8	68141000000	19
Catechin	S1_8262364	1	8262364	1.8679	0.14762	0.0975	2.56978	0.08684	0.51502	0.47645	3	215590000000	48	115420000000	8	136690000000	19
Catechin	S1_8264886	1	8264886	1.01701	0.36918	0.03717	1.84356	0.18063	0.21924	0.6417	2	123290000000	49	121230000000	7	99043000000	24
Catechin	S1_8310704	1	8310704	0.44109	0.50965	0.00816	0.44109	0.50965	NaN	NaN	1	54103000000	50	122660000000	6	83469000000	25
Catechin	S1_8368761	1	8368761	1.68971	0.1817	0.08909	2.58704	0.08549	0.0005833	0.98083	3	196990000000	48	116580000000	8	129710000000	18
Catechin	S1_8372038	1	8372038	0.70733	0.55236	0.03949	0.09841	0.90645	1.92147	0.1721	3	87312000000	48	123440000000	8	88581000000	21
Catechin	S1_8376269	1	8376269	0.44109	0.50965	0.00816	0.44109	0.50965	NaN	NaN	1	54103000000	50	122660000000	6	83469000000	25
Catechin	S1_8376591	1	8376591	0.64603	0.52853	0.02396	0.64603	0.52853	NaN	NaN	2	79475000000	49	123020000000	7	86523000000	24
Catechin	S1_8376776	1	8376776	0.53391	0.66125	0.03012	0.80854	0.45136	0.0171	0.89652	3	66596000000	48	124730000000	8	80813000000	23
Catechin	S1_8403683	1	8403683	0.44109	0.50965	0.00816	0.44109	0.50965	NaN	NaN	1	54103000000	50	122660000000	6	83469000000	25
Catechin	S1_8424881	1	8424881	0.3373	0.79842	0.01926	0.01022	0.98983	0.99147	0.32438	3	42579000000	48	126230000000	8	71806000000	13
Catechin	S1_8428414	1	8428414	0.72448	0.48969	0.02679	1.47627	0.23007	0.00215	0.96319	2	88849000000	49	122640000000	7	89202000000	24
Catechin	S1_8428688	1	8428688	2.05727	0.1387	0.07225	1.61502	0.20967	2.45261	0.12377	2	239640000000	49	116480000000	7	132280000000	24
Catechin	S1_8432076	1	8432076	0.21139	0.81019	0.00798	0.03686	0.84853	0.38638	0.53709	2	26463000000	49	125180000000	7	71377000000	19
Catechin	S1_8432133	1	8432133	0.21139	0.81019	0.00798	0.03686	0.84853	0.38638	0.53709	2	26463000000	49	125180000000	7	71377000000	19
Catechin	S1_8432191	1	8432191	0.54503	0.5833	0.0203	1.10848	0.29747	0.00366	0.95198	2	67320000000	49	123520000000	7	83051000000	24
Catechin	S1_8449428	1	8449428	0.11027	0.89581	0.00418	0.00635	0.93683	0.2143	0.64547	2	13861000000	49	125700000000	7	67777000000	19
Catechin	S1_8455044	1	8455044	0.54503	0.5833	0.0203	1.10848	0.29747	0.00366	0.95198	2	67320000000	49	123520000000	7	83051000000	24
Catechin	S1_8467510	1	8467510	1.81596	0.15684	0.09506	2.77085	0.07244	0.01732	0.89584	3	210210000000	48	115760000000	8	134670000000	22
Catechin	S1_8467626	1	8467626	1.52946	0.21889	0.08138	2.34191	0.10682	0.00014572	0.99042	3	179940000000	48	117650000000	8	123320000000	23
Catechin	S1_8468561	1	8468561	0.31886	0.81167	0.01822	0.4417	0.64548	0.08959	0.766	3	40296000000	48	126380000000	8	70950000000	18
Catechin	S1_8470866	1	8470866	0.54503	0.5833	0.0203	1.10848	0.29747	0.00366	0.95198	2	67320000000	49	123520000000	7	83051000000	24
Catechin	S1_8473331	1	8473331	0.87863	0.42179	0.03229	0.87863	0.42179	NaN	NaN	2	107100000000	49	121890000000	7	94416000000	20
Catechin	S1_8489075	1	8489075	2.58848	0.08538	0.08912	2.58848	0.08538	NaN	NaN	2	295600000000	49	114200000000	7	148270000000	23
Catechin	S1_8489151	1	8489151	0.44109	0.50965	0.00816	0.44109	0.50965	NaN	NaN	1	54103000000	50	122660000000	6	83469000000	25
Catechin	S1_8489196	1	8489196	0.44109	0.50965	0.00816	0.44109	0.50965	NaN	NaN	1	54103000000	50	122660000000	6	83469000000	25
Catechin	S1_8505312	1	8505312	0.67617	0.5709	0.03782	1.03319	0.36349	0.00411	0.94916	3	83621000000	48	123670000000	8	87197000000	20
Catechin	S1_8522513	1	8522513	0.45361	0.63797	0.01695	0.72168	0.39964	0.19714	0.65899	2	56234000000	49	123970000000	7	79883000000	14
Catechin	S1_8522561	1	8522561	0.46932	0.62821	0.01753	0.73545	0.39522	0.21473	0.64513	2	58144000000	49	123890000000	7	80429000000	15
Catechin	S1_8522792	1	8522792	0.87218	0.46208	0.04821	0.54249	0.58475	1.52004	0.22362	3	106610000000	48	122230000000	8	95817000000	21
Catechin	S1_8543803	1	8543803	0.54503	0.5833	0.0203	1.10848	0.29747	0.00366	0.95198	2	67320000000	49	123520000000	7	83051000000	24
Catechin	S1_8543815	1	8543815	0.44109	0.50965	0.00816	0.44109	0.50965	NaN	NaN	1	54103000000	50	122660000000	6	83469000000	25
Catechin	S1_8564045	1	8564045	0.373	0.77283	0.02125	0.31544	0.73094	0.49464	0.48526	3	46983000000	48	125960000000	8	73458000000	17
Catechin	S1_8564066	1	8564066	0.25808	0.77358	0.00972	0.25808	0.77358	NaN	NaN	2	32247000000	49	124950000000	7	73030000000	25
Catechin	S1_8569686	1	8569686	0.44109	0.50965	0.00816	0.44109	0.50965	NaN	NaN	1	54103000000	50	122660000000	6	83469000000	25
Catechin	S1_8569694	1	8569694	1.01151	0.31938	0.01849	1.01151	0.31938	NaN	NaN	1	122680000000	50	121290000000	6	94899000000	24
Catechin	S1_8577564	1	8577564	2.28489	0.11253	0.07956	2.28489	0.11253	NaN	NaN	2	263890000000	49	115490000000	7	139210000000	23
Catechin	S1_8579958	1	8579958	0.44109	0.50965	0.00816	0.44109	0.50965	NaN	NaN	1	54103000000	50	122660000000	6	83469000000	25
Catechin	S1_8580076	1	8580076	1.01151	0.31938	0.01849	1.01151	0.31938	NaN	NaN	1	122680000000	50	121290000000	6	94899000000	24
Catechin	S1_8600205	1	8600205	0.28291	0.83747	0.0162	0.4316	0.65191	0.0031	0.9558	3	35833000000	48	126660000000	8	69276000000	21
Catechin	S1_8600270	1	8600270	0.81342	0.44924	0.02997	1.59527	0.21243	0.0615	0.80517	2	99405000000	49	122210000000	7	92218000000	24
Catechin	S1_8600533	1	8600533	0.54503	0.5833	0.0203	1.10848	0.29747	0.00366	0.95198	2	67320000000	49	123520000000	7	83051000000	24
Catechin	S1_8638726	1	8638726	0.61131	0.61096	0.03432	0.26652	0.76714	1.29766	0.26029	3	75896000000	48	124150000000	8	84300000000	19
Catechin	S1_8650344	1	8650344	2.08772	0.11421	0.10765	3.0536	0.05626	0.2495	0.61971	3	238040000000	48	114020000000	8	145100000000	23
Catechin	S1_8666942	1	8666942	1.52578	0.21983	0.0812	0.07444	0.92837	4.41807	0.04083	3	179540000000	48	117670000000	8	123170000000	24
Catechin	S1_8668715	1	8668715	2.28489	0.11253	0.07956	2.28489	0.11253	NaN	NaN	2	263890000000	49	115490000000	7	139210000000	23
Catechin	S1_8668858	1	8668858	0.50797	0.67866	0.0287	0.01532	0.9848	1.49297	0.22772	3	63461000000	48	124930000000	8	79637000000	16
Catechin	S1_8668934	1	8668934	2.28489	0.11253	0.07956	2.28489	0.11253	NaN	NaN	2	263890000000	49	115490000000	7	139210000000	23
Catechin	S1_8671485	1	8671485	1.08749	0.34506	0.03964	1.08749	0.34506	NaN	NaN	2	131480000000	49	120900000000	7	101380000000	24
Catechin	S1_8671557	1	8671557	1.41646	0.24947	0.07585	1.03449	0.36304	2.13258	0.15071	3	167730000000	48	118410000000	8	118740000000	19
Catechin	S1_8687829	1	8687829	1.65214	0.18982	0.08729	0.82491	0.44427	3.23147	0.07853	3	193020000000	48	116830000000	8	128220000000	11
Catechin	S1_8687866	1	8687866	0.76995	0.46856	0.02842	0.76995	0.46856	NaN	NaN	2	94255000000	49	122420000000	7	90746000000	24
Catechin	S1_8687887	1	8687887	0.69863	0.55749	0.03902	0.77332	0.46703	0.56305	0.4567	3	86283000000	48	123500000000	8	88195000000	23
Catechin	S1_8715182	1	8715182	0.37448	0.6896	0.01404	0.37448	0.6896	NaN	NaN	2	46571000000	49	124360000000	7	77122000000	22
Catechin	S1_8735905	1	8735905	1.01151	0.31938	0.01849	1.01151	0.31938	NaN	NaN	1	122680000000	50	121290000000	6	94899000000	24
Catechin	S1_8737634	1	8737634	1.53869	0.21656	0.08182	2.35492	0.10556	0.00215	0.96322	3	180930000000	48	117590000000	8	123690000000	23
Catechin	S1_8737826	1	8737826	1.01151	0.31938	0.01849	1.01151	0.31938	NaN	NaN	1	122680000000	50	121290000000	6	94899000000	24
Catechin	S1_8738564	1	8738564	2.01218	0.12474	0.10419	3.06194	0.05584	0.03345	0.85565	3	230390000000	48	114500000000	8	142230000000	21
Catechin	S1_8738606	1	8738606	2.99489	0.05928	0.10159	2.99489	0.05928	NaN	NaN	2	336960000000	49	112510000000	7	160090000000	21
Catechin	S1_8741556	1	8741556	1.01151	0.31938	0.01849	1.01151	0.31938	NaN	NaN	1	122680000000	50	121290000000	6	94899000000	24
Catechin	S1_8742669	1	8742669	1.01151	0.31938	0.01849	1.01151	0.31938	NaN	NaN	1	122680000000	50	121290000000	6	94899000000	24
Catechin	S1_8742695	1	8742695	1.01151	0.31938	0.01849	1.01151	0.31938	NaN	NaN	1	122680000000	50	121290000000	6	94899000000	24
Catechin	S1_8745197	1	8745197	0.69631	0.50328	0.02577	0.69631	0.50328	NaN	NaN	2	85490000000	49	122780000000	7	88242000000	25
Catechin	S1_8746976	1	8746976	2.28489	0.11253	0.07956	2.28489	0.11253	NaN	NaN	2	263890000000	49	115490000000	7	139210000000	23
Catechin	S1_8770181	1	8770181	1.01151	0.31938	0.01849	1.01151	0.31938	NaN	NaN	1	122680000000	50	121290000000	6	94899000000	24
Catechin	S1_8798164	1	8798164	1.05525	0.37688	0.05771	0.0366	0.96408	3.08944	0.08518	3	127600000000	48	120920000000	8	103690000000	18
Catechin	S1_8801287	1	8801287	0.54503	0.5833	0.0203	1.10848	0.29747	0.00366	0.95198	2	67320000000	49	123520000000	7	83051000000	24
Catechin	S1_8801297	1	8801297	0.54503	0.5833	0.0203	1.10848	0.29747	0.00366	0.95198	2	67320000000	49	123520000000	7	83051000000	24
Catechin	S1_8815367	1	8815367	1.16487	0.33291	0.06329	1.18856	0.31329	1.11206	0.29691	3	139960000000	48	120150000000	8	108320000000	20
Catechin	S1_8820017	1	8820017	1.56555	0.20992	0.08312	2.10227	0.13306	0.53225	0.46921	3	183810000000	48	117410000000	8	124770000000	23
Catechin	S1_8820165	1	8820165	1.23413	0.29998	0.04473	0.31698	0.57594	2.14403	0.14951	2	148350000000	49	120210000000	7	106200000000	21
Catechin	S1_8820359	1	8820359	0.81684	0.44775	0.03009	1.50165	0.22616	0.15733	0.69335	2	99810000000	49	122190000000	7	92333000000	24
Catechin	S1_8820464	1	8820464	0.83894	0.47923	0.04647	0.33348	0.71804	1.83845	0.18148	3	102750000000	48	122470000000	8	94370000000	21
Catechin	S1_8822406	1	8822406	0.50387	0.68143	0.02847	0.76344	0.47152	0.01542	0.9017	3	62964000000	48	124960000000	8	79451000000	24
Catechin	S1_8822413	1	8822413	0.50387	0.68143	0.02847	0.76344	0.47152	0.01542	0.9017	3	62964000000	48	124960000000	8	79451000000	24
Catechin	S1_8822659	1	8822659	0.99607	0.37668	0.03644	0.14091	0.70896	1.84883	0.18014	2	120860000000	49	121330000000	7	98346000000	24
Catechin	S1_8822695	1	8822695	2.33922	0.08518	0.11896	1.92801	0.15631	3.00394	0.08948	3	263060000000	48	112450000000	8	154480000000	23
Catechin	S1_8824558	1	8824558	1.01151	0.31938	0.01849	1.01151	0.31938	NaN	NaN	1	122680000000	50	121290000000	6	94899000000	24
Catechin	S1_8824699	1	8824699	2.28489	0.11253	0.07956	2.28489	0.11253	NaN	NaN	2	263890000000	49	115490000000	7	139210000000	23
Catechin	S1_8824719	1	8824719	2.96466	0.0609	0.10068	2.96466	0.0609	NaN	NaN	2	333930000000	49	112640000000	7	159220000000	24
Catechin	S1_8824726	1	8824726	2.59988	0.0845	0.08948	2.59988	0.0845	NaN	NaN	2	296780000000	49	114150000000	7	148610000000	25
Catechin	S1_8835297	1	8835297	1.23413	0.29998	0.04473	0.31698	0.57594	2.14403	0.14951	2	148350000000	49	120210000000	7	106200000000	21
Catechin	S1_8845799	1	8845799	0.29514	0.58936	0.00547	0.29514	0.58936	NaN	NaN	1	36306000000	50	123010000000	6	80503000000	26
Catechin	S1_8845949	1	8845949	0.29514	0.58936	0.00547	0.29514	0.58936	NaN	NaN	1	36306000000	50	123010000000	6	80503000000	26
Catechin	S1_8845997	1	8845997	0.29514	0.58936	0.00547	0.29514	0.58936	NaN	NaN	1	36306000000	50	123010000000	6	80503000000	26
Catechin	S1_8846008	1	8846008	1.01151	0.31938	0.01849	1.01151	0.31938	NaN	NaN	1	122680000000	50	121290000000	6	94899000000	24
Catechin	S1_8848988	1	8848988	1.01151	0.31938	0.01849	1.01151	0.31938	NaN	NaN	1	122680000000	50	121290000000	6	94899000000	24
Catechin	S1_8849028	1	8849028	1.01151	0.31938	0.01849	1.01151	0.31938	NaN	NaN	1	122680000000	50	121290000000	6	94899000000	24
Catechin	S1_8860746	1	8860746	0.76518	0.47073	0.02825	0.15991	0.69094	1.36927	0.2476	2	93689000000	49	122440000000	7	90584000000	11
Catechin	S1_8876995	1	8876995	1.86642	0.16551	0.06602	1.86642	0.16551	NaN	NaN	2	218980000000	49	117330000000	7	126380000000	24
Catechin	S1_8877118	1	8877118	2.0559	0.11853	0.1062	1.52787	0.22715	2.98798	0.09031	3	234820000000	48	114220000000	8	143900000000	11
Catechin	S1_8877154	1	8877154	1.50985	0.23104	0.05414	1.50985	0.23104	NaN	NaN	2	179570000000	49	118940000000	7	115120000000	23
Catechin	S1_8883514	1	8883514	0.44109	0.50965	0.00816	0.44109	0.50965	NaN	NaN	1	54103000000	50	122660000000	6	83469000000	25
Catechin	S1_8883530	1	8883530	0.29514	0.58936	0.00547	0.29514	0.58936	NaN	NaN	1	36306000000	50	123010000000	6	80503000000	26
Catechin	S1_8904847	1	8904847	0.33377	0.71784	0.01254	0.33377	0.71784	NaN	NaN	2	41577000000	49	124570000000	7	75695000000	25
Catechin	S1_8908212	1	8908212	0.85654	0.47009	0.04739	0.58292	0.56209	1.39438	0.24348	3	104790000000	48	122350000000	8	95137000000	12
Catechin	S1_8908274	1	8908274	0.76292	0.52045	0.04245	0.63371	0.53491	1.02079	0.3174	3	93861000000	48	123030000000	8	91037000000	11
Catechin	S1_8958029	1	8958029	1.91877	0.13911	0.09987	1.93795	0.15488	1.81588	0.18413	3	220840000000	48	115090000000	8	138650000000	21
Catechin	S1_9072936	1	9072936	0.52187	0.59667	0.01945	0.01353	0.90787	1.0302	0.3151	2	64519000000	49	123630000000	7	82250000000	14
Catechin	S1_9072981	1	9072981	1.15113	0.32468	0.04185	0.08399	0.77316	2.21623	0.14297	2	138820000000	49	120600000000	7	103480000000	21
Catechin	S1_9073006	1	9073006	1.68641	0.1824	0.08893	2.09532	0.13392	0.87894	0.35319	3	196640000000	48	116610000000	8	129580000000	13
Catechin	S1_9116878	1	9116878	2.07621	0.11576	0.10712	2.03518	0.14156	2.06944	0.15677	3	236880000000	48	114090000000	8	144670000000	11
Catechin	S1_9118088	1	9118088	0.47981	0.69784	0.02715	0.68256	0.51006	0.09941	0.7539	3	60045000000	48	125140000000	8	78356000000	18
Catechin	S1_9118147	1	9118147	0.33503	0.71694	0.01258	0.40927	0.52526	0.2668	0.60781	2	41732000000	49	124560000000	7	75740000000	17
Catechin	S1_9134220	1	9134220	1.14939	0.32522	0.04179	0.37168	0.54485	1.92027	0.1721	2	138620000000	49	120610000000	7	103420000000	12
Catechin	S1_9187687	1	9187687	0.96562	0.41668	0.05308	0.21833	0.80464	2.4473	0.1243	3	117380000000	48	121560000000	8	99857000000	13
Catechin	S1_9202544	1	9202544	0.76881	0.46907	0.02838	1.51684	0.22386	0.04961	0.82467	2	94120000000	49	122420000000	7	90708000000	24
Catechin	S1_9210575	1	9210575	2.28489	0.11253	0.07956	2.28489	0.11253	NaN	NaN	2	263890000000	49	115490000000	7	139210000000	23
Catechin	S1_9210596	1	9210596	0.23528	0.79124	0.00887	0.23528	0.79124	NaN	NaN	2	29425000000	49	125060000000	7	72223000000	23
Catechin	S1_9216856	1	9216856	2.08574	0.11448	0.10756	1.92734	0.15641	2.30025	0.13591	3	237840000000	48	114030000000	8	145030000000	12
Catechin	S1_9235766	1	9235766	0.44109	0.50965	0.00816	0.44109	0.50965	NaN	NaN	1	54103000000	50	122660000000	6	83469000000	25
Catechin	S1_9235850	1	9235850	0.44109	0.50965	0.00816	0.44109	0.50965	NaN	NaN	1	54103000000	50	122660000000	6	83469000000	25
Catechin	S1_9291349	1	9291349	0.29514	0.58936	0.00547	0.29514	0.58936	NaN	NaN	1	36306000000	50	123010000000	6	80503000000	26
Catechin	S1_9293353	1	9293353	1.11229	0.35337	0.06062	0.46301	0.63211	2.38469	0.1291	3	134050000000	48	120520000000	8	106110000000	18
Catechin	S1_9293360	1	9293360	1.11229	0.35337	0.06062	0.46301	0.63211	2.38469	0.1291	3	134050000000	48	120520000000	8	106110000000	18
Catechin	S1_9551095	1	9551095	0.81925	0.48964	0.04543	1.21667	0.30501	0.07055	0.79167	3	100450000000	48	122620000000	8	93509000000	21
Catechin	S1_9551122	1	9551122	0.28451	0.83633	0.01629	0.25748	0.77403	0.34545	0.55946	3	36031000000	48	126640000000	8	69351000000	21
Catechin	S1_9598318	1	9598318	0.89953	0.44837	0.04964	0.30181	0.74084	2.08163	0.15558	3	109770000000	48	122030000000	8	97004000000	9
Catechin	S1_9598334	1	9598334	0.89592	0.45016	0.04946	0.1153	0.89134	2.45034	0.12407	3	109360000000	48	122060000000	8	96848000000	10
Catechin	S1_9603145	1	9603145	4.58453	0.03716	0.07833	4.58453	0.03716	NaN	NaN	1	519640000000	50	113350000000	6	161060000000	19
Catechin	S1_9603159	1	9603159	1.91656	0.17238	0.03443	1.91656	0.17238	NaN	NaN	1	228400000000	50	119170000000	6	112520000000	8
Catechin	S1_9627765	1	9627765	0.95579	0.39156	0.03502	0.95579	0.39156	NaN	NaN	2	116150000000	49	121520000000	7	97002000000	14
Catechin	S1_9672218	1	9672218	0.60858	0.54818	0.02261	0.60858	0.54818	NaN	NaN	2	74980000000	49	123200000000	7	85239000000	23
Catechin	S1_9672282	1	9672282	0.67944	0.56893	0.03799	0.20806	0.81287	1.61694	0.20965	3	84009000000	48	123640000000	8	87342000000	23
Catechin	S1_9672329	1	9672329	0.82545	0.48634	0.04576	0.26025	0.77192	1.94581	0.16946	3	101180000000	48	122570000000	8	93780000000	21
Catechin	S1_9672376	1	9672376	0.82545	0.48634	0.04576	0.26025	0.77192	1.94581	0.16946	3	101180000000	48	122570000000	8	93780000000	21
Catechin	S1_9705249	1	9705249	0.44109	0.50965	0.00816	0.44109	0.50965	NaN	NaN	1	54103000000	50	122660000000	6	83469000000	25
Catechin	S1_9739658	1	9739658	0.76534	0.47066	0.02825	0.09846	0.75499	1.43137	0.2373	2	93708000000	49	122440000000	7	90590000000	24
Catechin	S1_9739748	1	9739748	0.61474	0.5449	0.02283	0.05553	0.81466	1.17375	0.28393	2	75720000000	49	123170000000	7	85450000000	25
Catechin	S1_9748853	1	9748853	0.61474	0.5449	0.02283	0.05553	0.81466	1.17375	0.28393	2	75720000000	49	123170000000	7	85450000000	25
Catechin	S1_9748981	1	9748981	0.61474	0.5449	0.02283	0.05553	0.81466	1.17375	0.28393	2	75720000000	49	123170000000	7	85450000000	25
Catechin	S1_9753745	1	9753745	0.35822	0.70073	0.01344	0.52452	0.47229	0.20031	0.65645	2	44579000000	49	124450000000	7	76553000000	13
Catechin	S1_9761588	1	9761588	2.57265	0.08661	0.08863	2.57265	0.08661	NaN	NaN	2	293970000000	49	114270000000	7	147810000000	24
Catechin	S1_9761729	1	9761729	2.58848	0.08538	0.08912	2.58848	0.08538	NaN	NaN	2	295600000000	49	114200000000	7	148270000000	23
Catechin	S1_9766304	1	9766304	2.61895	0.08306	0.09007	2.61895	0.08306	NaN	NaN	2	298750000000	49	114070000000	7	149170000000	23
Catechin	S1_9766349	1	9766349	2.67279	0.07912	0.09174	2.67279	0.07912	NaN	NaN	2	304280000000	49	113850000000	7	150750000000	22
Catechin	S1_9767206	1	9767206	2.00217	0.14594	0.07046	2.00217	0.14594	NaN	NaN	2	233700000000	49	116730000000	7	130590000000	25
Catechin	S1_9819105	1	9819105	0.59055	0.55792	0.02195	0.59055	0.55792	NaN	NaN	2	72811000000	49	123290000000	7	84619000000	20
Catechin	S1_9822483	1	9822483	1.01151	0.31938	0.01849	1.01151	0.31938	NaN	NaN	1	122680000000	50	121290000000	6	94899000000	24
Catechin	S1_9822531	1	9822531	1.01151	0.31938	0.01849	1.01151	0.31938	NaN	NaN	1	122680000000	50	121290000000	6	94899000000	24
Catechin	S1_9822555	1	9822555	0.54503	0.5833	0.0203	1.10848	0.29747	0.00366	0.95198	2	67320000000	49	123520000000	7	83051000000	24
Catechin	S1_9871729	1	9871729	2.41693	0.07781	0.1224	2.05097	0.13951	2.98288	0.09058	3	270650000000	48	111980000000	8	157330000000	11
Catechin	S1_9873354	1	9873354	0.30817	0.73621	0.01159	0.30817	0.73621	NaN	NaN	2	38427000000	49	124700000000	7	74795000000	23
Catechin	S1_9873493	1	9873493	1.3805	0.26004	0.07408	0.36191	0.69819	3.38248	0.07208	3	163810000000	48	118660000000	8	117270000000	11
Catechin	S1_9873510	1	9873510	1.3805	0.26004	0.07408	0.36191	0.69819	3.38248	0.07208	3	163810000000	48	118660000000	8	117270000000	11
Catechin	S1_9873826	1	9873826	0.00418	0.99583	0.00015919	0.00418	0.99583	NaN	NaN	2	528020000	49	126240000000	7	63967000000	24
Catechin	S1_9878376	1	9878376	0.9495	0.39394	0.0348	0.01648	0.89835	1.88222	0.17633	2	115420000000	49	121550000000	7	96792000000	12
Catechin	S1_9878382	1	9878382	0.9495	0.39394	0.0348	0.01648	0.89835	1.88222	0.17633	2	115420000000	49	121550000000	7	96792000000	12
Catechin	S1_9879929	1	9879929	2.71564	0.07612	0.09306	2.71564	0.07612	NaN	NaN	2	308680000000	49	113670000000	7	152010000000	22
Catechin	S1_9879954	1	9879954	0.57432	0.63467	0.03232	0.87041	0.42515	0.01705	0.89665	3	71462000000	48	124430000000	8	82637000000	19
Catechin	S1_9880052	1	9880052	2.17507	0.10314	0.11161	2.25408	0.11575	1.93138	0.17102	3	246810000000	48	113470000000	8	148390000000	12
Catechin	S1_9887902	1	9887902	1.19852	0.32039	0.06499	1.79789	0.1764	0.06816	0.79515	3	143720000000	48	119910000000	8	109730000000	24
Catechin	S1_9887989	1	9887989	0.90027	0.448	0.04968	0.77334	0.46702	1.14941	0.28903	3	109860000000	48	122030000000	8	97036000000	13
Catechin	S1_9890869	1	9890869	0.97505	0.38437	0.0357	0.00588	0.9392	1.9441	0.16951	2	118400000000	49	121430000000	7	97645000000	12
Catechin	S1_9945949	1	9945949	3.03942	0.03786	0.14889	2.02972	0.14227	4.7483	0.03427	3	329230000000	48	108320000000	8	179300000000	12
Catechin	S1_10022516	1	10022516	0.00203	0.96421	3.7925e-05	0.00203	0.96421	NaN	NaN	1	251580000	50	123730000000	6	74494000000	24
Catechin	S1_10035189	1	10035189	0.10549	0.90009	0.004	0.05964	0.80807	0.15235	0.69799	2	13262000000	49	125720000000	7	67605000000	22
Catechin	S1_10999744	1	10999744	1.43737	0.23622	0.02606	1.43737	0.23622	NaN	NaN	1	172890000000	50	120280000000	6	103270000000	22
Catechin	S1_11046858	1	11046858	0.38124	0.76696	0.02171	0.574	0.56701	0.01869	0.89183	3	47996000000	48	125900000000	8	73838000000	21
Catechin	S1_11046933	1	11046933	0.28261	0.83769	0.01619	0.43139	0.65205	0.0026	0.95955	3	35794000000	48	126660000000	8	69262000000	21
Catechin	S1_11046954	1	11046954	0.28261	0.83769	0.01619	0.43139	0.65205	0.0026	0.95955	3	35794000000	48	126660000000	8	69262000000	21
Catechin	S1_11047030	1	11047030	0.50791	0.6787	0.0287	0.76446	0.47106	0.02521	0.87451	3	63453000000	48	124930000000	8	79634000000	20
Catechin	S1_11062589	1	11062589	0.76957	0.46873	0.0284	1.56097	0.21734	0.00911	0.92435	2	94211000000	49	122420000000	7	90733000000	22
Catechin	S1_11062645	1	11062645	0.76957	0.46873	0.0284	1.56097	0.21734	0.00911	0.92435	2	94211000000	49	122420000000	7	90733000000	22
Catechin	S1_11062722	1	11062722	0.76957	0.46873	0.0284	1.56097	0.21734	0.00911	0.92435	2	94211000000	49	122420000000	7	90733000000	22
Catechin	S1_11070503	1	11070503	1.62528	0.19584	0.086	2.48861	0.09346	0.00018861	0.9891	3	190170000000	48	117010000000	8	127150000000	21
Catechin	S1_11070568	1	11070568	1.62528	0.19584	0.086	2.48861	0.09346	0.00018861	0.9891	3	190170000000	48	117010000000	8	127150000000	21
Catechin	S1_11351959	1	11351959	0.90183	0.44723	0.04976	1.33775	0.27185	0.0802	0.77824	3	110040000000	48	122020000000	8	97104000000	21
Catechin	S1_11360463	1	11360463	1.62528	0.19584	0.086	2.48861	0.09346	0.00018861	0.9891	3	190170000000	48	117010000000	8	127150000000	21
Catechin	S1_11360547	1	11360547	1.62528	0.19584	0.086	2.48861	0.09346	0.00018861	0.9891	3	190170000000	48	117010000000	8	127150000000	21
Catechin	S1_11364270	1	11364270	0.38142	0.6849	0.0143	0.77812	0.38194	0.00026954	0.98697	2	47421000000	49	124330000000	7	77365000000	23
Catechin	S1_11364319	1	11364319	0.69529	0.40834	0.01279	0.69529	0.40834	NaN	NaN	1	84855000000	50	122040000000	6	88595000000	23
Catechin	S1_11398703	1	11398703	1.74474	0.17042	0.0917	2.65066	0.08071	0.03709	0.8481	3	202780000000	48	116220000000	8	131880000000	21
Catechin	S1_11398733	1	11398733	1.42132	0.24807	0.07609	2.1741	0.12456	0.00415	0.94893	3	168260000000	48	118380000000	8	118930000000	22
Catechin	S1_11398974	1	11398974	0.38142	0.6849	0.0143	0.77812	0.38194	0.00026954	0.98697	2	47421000000	49	124330000000	7	77365000000	23
Catechin	S1_11399013	1	11399013	0.38142	0.6849	0.0143	0.77812	0.38194	0.00026954	0.98697	2	47421000000	49	124330000000	7	77365000000	23
Catechin	S1_11399035	1	11399035	0.38142	0.6849	0.0143	0.77812	0.38194	0.00026954	0.98697	2	47421000000	49	124330000000	7	77365000000	23
Catechin	S1_11399504	1	11399504	0.38142	0.6849	0.0143	0.77812	0.38194	0.00026954	0.98697	2	47421000000	49	124330000000	7	77365000000	23
Catechin	S1_11399631	1	11399631	0.38142	0.6849	0.0143	0.77812	0.38194	0.00026954	0.98697	2	47421000000	49	124330000000	7	77365000000	23
Catechin	S1_11399784	1	11399784	0.38142	0.6849	0.0143	0.77812	0.38194	0.00026954	0.98697	2	47421000000	49	124330000000	7	77365000000	23
Catechin	S1_11422922	1	11422922	0.10564	0.89996	0.004	0.20944	0.64919	0.00599	0.93861	2	13281000000	49	125720000000	7	67611000000	25
Catechin	S1_11425713	1	11425713	0.4761	0.70039	0.02695	0.46837	0.62879	0.5011	0.48244	3	59594000000	48	125170000000	8	78187000000	21
Catechin	S1_11425737	1	11425737	0.54739	0.65231	0.03085	0.46231	0.63254	0.72277	0.39946	3	68222000000	48	124630000000	8	81422000000	23
Catechin	S1_11425955	1	11425955	0.38142	0.6849	0.0143	0.77812	0.38194	0.00026954	0.98697	2	47421000000	49	124330000000	7	77365000000	23
Catechin	S1_11426062	1	11426062	0.38142	0.6849	0.0143	0.77812	0.38194	0.00026954	0.98697	2	47421000000	49	124330000000	7	77365000000	23
Catechin	S1_11426565	1	11426565	0.434	0.65038	0.01623	0.434	0.65038	NaN	NaN	2	53845000000	49	124070000000	7	79200000000	23
Catechin	S1_11426650	1	11426650	0.434	0.65038	0.01623	0.434	0.65038	NaN	NaN	2	53845000000	49	124070000000	7	79200000000	23
Catechin	S1_11426712	1	11426712	0.434	0.65038	0.01623	0.434	0.65038	NaN	NaN	2	53845000000	49	124070000000	7	79200000000	23
Catechin	S1_11432200	1	11432200	0.69646	0.55877	0.0389	1.06637	0.35211	0.00016076	0.98994	3	86026000000	48	123520000000	8	88099000000	22
Catechin	S1_11432228	1	11432228	0.09327	0.9634	0.00541	0.14219	0.86782	0.00124	0.97204	3	11953000000	48	128150000000	8	60321000000	21
Catechin	S1_11432310	1	11432310	0.99219	0.40451	0.05446	1.50097	0.23298	0.03382	0.85487	3	120420000000	48	121370000000	8	101000000000	21
Catechin	S1_11432445	1	11432445	0.99219	0.40451	0.05446	1.50097	0.23298	0.03382	0.85487	3	120420000000	48	121370000000	8	101000000000	21
Catechin	S1_11432543	1	11432543	0.51006	0.67725	0.02881	0.77414	0.46666	0.01308	0.90942	3	63713000000	48	124910000000	8	79732000000	20
Catechin	S1_11435822	1	11435822	0.38142	0.6849	0.0143	0.77812	0.38194	0.00026954	0.98697	2	47421000000	49	124330000000	7	77365000000	23
Catechin	S1_11436040	1	11436040	0.38142	0.6849	0.0143	0.77812	0.38194	0.00026954	0.98697	2	47421000000	49	124330000000	7	77365000000	23
Catechin	S1_11450968	1	11450968	1.16385	0.32076	0.0423	0.16125	0.68972	2.16269	0.14779	2	140290000000	49	120540000000	7	103900000000	13
Catechin	S1_11455632	1	11455632	0.26327	0.85151	0.0151	0.13819	0.87127	0.51616	0.47597	3	33385000000	48	126810000000	8	68358000000	16
Catechin	S1_11455918	1	11455918	0.56895	0.63816	0.03203	0.8682	0.42606	0.00568	0.94024	3	70817000000	48	124470000000	8	82395000000	22
Catechin	S1_11458390	1	11458390	0.44896	0.71918	0.02546	0.65219	0.52537	0.06733	0.79637	3	56289000000	48	125380000000	8	76948000000	24
Catechin	S1_11460401	1	11460401	1.38236	0.2606	0.04981	0.07788	0.78135	2.68422	0.10775	2	165220000000	49	119520000000	7	111020000000	13
Catechin	S1_11461540	1	11461540	1.42132	0.24807	0.07609	2.1741	0.12456	0.00415	0.94893	3	168260000000	48	118380000000	8	118930000000	22
Catechin	S1_11466101	1	11466101	0.38142	0.6849	0.0143	0.77812	0.38194	0.00026954	0.98697	2	47421000000	49	124330000000	7	77365000000	23
Catechin	S1_11466196	1	11466196	1.38236	0.2606	0.04981	0.07788	0.78135	2.68422	0.10775	2	165220000000	49	119520000000	7	111020000000	13
Catechin	S1_11466297	1	11466297	2.73811	0.05359	0.13629	2.19325	0.12239	3.5955	0.06396	3	301360000000	48	110060000000	8	168850000000	12
Catechin	S1_11482361	1	11482361	1.73548	0.17227	0.09126	0.37364	0.69017	4.40721	0.04107	3	201810000000	48	116280000000	8	131520000000	12
Catechin	S1_11545511	1	11545511	1.38236	0.2606	0.04981	0.07788	0.78135	2.68422	0.10775	2	165220000000	49	119520000000	7	111020000000	13
Catechin	S1_11624709	1	11624709	0.1414	0.8685	0.00535	0.28314	0.597	0.00528	0.94235	2	17751000000	49	125540000000	7	68888000000	24
Catechin	S1_11626291	1	11626291	0.1414	0.8685	0.00535	0.28314	0.597	0.00528	0.94235	2	17751000000	49	125540000000	7	68888000000	24
Catechin	S1_11640813	1	11640813	0.09228	0.91201	0.0035	0.17971	0.67344	0.00841	0.9273	2	11608000000	49	125790000000	7	67133000000	25
Catechin	S1_11640844	1	11640844	0.09228	0.91201	0.0035	0.17971	0.67344	0.00841	0.9273	2	11608000000	49	125790000000	7	67133000000	25
Catechin	S1_11671225	1	11671225	0.4653	0.70784	0.02636	0.6967	0.5031	0.03008	0.86304	3	58280000000	48	125250000000	8	77694000000	23
Catechin	S1_11867993	1	11867993	1.79028	0.17766	0.06351	0.30117	0.5856	3.26575	0.07688	2	210660000000	49	117670000000	7	124000000000	14
Catechin	S1_11868011	1	11868011	1.79028	0.17766	0.06351	0.30117	0.5856	3.26575	0.07688	2	210660000000	49	117670000000	7	124000000000	14
Catechin	S1_11875380	1	11875380	0.22598	0.63659	0.0042	0.22598	0.63659	NaN	NaN	1	27837000000	50	123180000000	6	79092000000	24
Catechin	S1_11879495	1	11879495	3.15015	0.03334	0.15342	2.46193	0.09576	4.20457	0.0458	3	339250000000	48	107690000000	8	183060000000	13
Catechin	S1_11921826	1	11921826	1.95795	0.15204	0.06902	1.95795	0.15204	NaN	NaN	2	228920000000	49	116920000000	7	129220000000	23
Catechin	S1_11924378	1	11924378	0.79421	0.50314	0.04411	0.11351	0.89293	2.15028	0.14907	3	97529000000	48	122800000000	8	92412000000	23
Catechin	S1_11924454	1	11924454	0.81207	0.49348	0.04505	0.22967	0.79565	1.96779	0.16712	3	99616000000	48	122670000000	8	93195000000	24
Catechin	S1_11924555	1	11924555	0.81207	0.49348	0.04505	0.22967	0.79565	1.96779	0.16712	3	99616000000	48	122670000000	8	93195000000	24
Catechin	S1_11930085	1	11930085	0.22598	0.63659	0.0042	0.22598	0.63659	NaN	NaN	1	27837000000	50	123180000000	6	79092000000	24
Catechin	S1_11930091	1	11930091	1.79028	0.17766	0.06351	0.30117	0.5856	3.26575	0.07688	2	210660000000	49	117670000000	7	124000000000	14
Catechin	S1_11930164	1	11930164	1.79028	0.17766	0.06351	0.30117	0.5856	3.26575	0.07688	2	210660000000	49	117670000000	7	124000000000	14
Catechin	S1_11930408	1	11930408	1.95795	0.15204	0.06902	1.95795	0.15204	NaN	NaN	2	228920000000	49	116920000000	7	129220000000	23
Catechin	S1_11930430	1	11930430	3.15015	0.03334	0.15342	2.46193	0.09576	4.20457	0.0458	3	339250000000	48	107690000000	8	183060000000	13
Catechin	S1_11930469	1	11930469	1.95795	0.15204	0.06902	1.95795	0.15204	NaN	NaN	2	228920000000	49	116920000000	7	129220000000	23
Catechin	S1_11930516	1	11930516	1.95795	0.15204	0.06902	1.95795	0.15204	NaN	NaN	2	228920000000	49	116920000000	7	129220000000	23
Catechin	S1_11930588	1	11930588	1.83644	0.17019	0.06503	0.31011	0.5801	3.3482	0.07337	2	215710000000	49	117460000000	7	125450000000	15
Catechin	S1_11930624	1	11930624	1.83644	0.17019	0.06503	0.31011	0.5801	3.3482	0.07337	2	215710000000	49	117460000000	7	125450000000	15
Catechin	S1_11930642	1	11930642	0.16729	0.68428	0.00311	0.16729	0.68428	NaN	NaN	1	20631000000	50	123330000000	6	77891000000	25
Catechin	S1_11930704	1	11930704	1.83644	0.17019	0.06503	0.31011	0.5801	3.3482	0.07337	2	215710000000	49	117460000000	7	125450000000	15
Catechin	S1_11931783	1	11931783	0.22598	0.63659	0.0042	0.22598	0.63659	NaN	NaN	1	27837000000	50	123180000000	6	79092000000	24
Catechin	S1_11931959	1	11931959	0.22598	0.63659	0.0042	0.22598	0.63659	NaN	NaN	1	27837000000	50	123180000000	6	79092000000	24
Catechin	S1_11935973	1	11935973	0.22598	0.63659	0.0042	0.22598	0.63659	NaN	NaN	1	27837000000	50	123180000000	6	79092000000	24
Catechin	S1_11941725	1	11941725	0.22598	0.63659	0.0042	0.22598	0.63659	NaN	NaN	1	27837000000	50	123180000000	6	79092000000	24
Catechin	S1_11960432	1	11960432	1.79028	0.17766	0.06351	0.30117	0.5856	3.26575	0.07688	2	210660000000	49	117670000000	7	124000000000	14
Catechin	S1_11985316	1	11985316	0.22598	0.63659	0.0042	0.22598	0.63659	NaN	NaN	1	27837000000	50	123180000000	6	79092000000	24
Catechin	S1_11995597	1	11995597	0.33643	0.71595	0.01263	0.33643	0.71595	NaN	NaN	2	41904000000	49	124550000000	7	75789000000	20
Catechin	S1_11995602	1	11995602	0.33643	0.71595	0.01263	0.33643	0.71595	NaN	NaN	2	41904000000	49	124550000000	7	75789000000	20
Catechin	S1_11995668	1	11995668	0.06855	0.93384	0.0026	0.06855	0.93384	NaN	NaN	2	8631200000	49	125910000000	7	66282000000	22
Catechin	S1_11995721	1	11995721	0.78499	0.46177	0.02896	0.78499	0.46177	NaN	NaN	2	96040000000	49	122340000000	7	91256000000	20
Catechin	S1_11995764	1	11995764	0.77629	0.46569	0.02864	0.77629	0.46569	NaN	NaN	2	95007000000	49	122390000000	7	90961000000	26
Catechin	S1_11995773	1	11995773	0.78499	0.46177	0.02896	0.78499	0.46177	NaN	NaN	2	96040000000	49	122340000000	7	91256000000	20
Catechin	S1_12005820	1	12005820	1.78289	0.17889	0.06327	1.78289	0.17889	NaN	NaN	2	209850000000	49	117700000000	7	123770000000	19
Catechin	S1_12005841	1	12005841	1.78289	0.17889	0.06327	1.78289	0.17889	NaN	NaN	2	209850000000	49	117700000000	7	123770000000	19
Catechin	S1_12020956	1	12020956	0.22598	0.63659	0.0042	0.22598	0.63659	NaN	NaN	1	27837000000	50	123180000000	6	79092000000	24
Catechin	S1_12074111	1	12074111	0.32819	0.7218	0.01233	0.32819	0.7218	NaN	NaN	2	40891000000	49	124600000000	7	75499000000	21
Catechin	S1_12077848	1	12077848	0.56072	0.64354	0.03158	0.85479	0.43162	0.00722	0.93265	3	69827000000	48	124530000000	8	82024000000	22
Catechin	S1_12077935	1	12077935	0.65772	0.42121	0.01211	0.65772	0.42121	NaN	NaN	1	80330000000	50	122130000000	6	87840000000	23
Catechin	S1_12077959	1	12077959	0.65772	0.42121	0.01211	0.65772	0.42121	NaN	NaN	1	80330000000	50	122130000000	6	87840000000	23
Catechin	S1_12115957	1	12115957	1.7226	0.19535	0.03106	1.7226	0.19535	NaN	NaN	1	206050000000	50	119620000000	6	108790000000	18
Catechin	S1_12115962	1	12115962	1.52867	0.22209	0.02767	1.52867	0.22209	NaN	NaN	1	183540000000	50	120070000000	6	105040000000	20
Catechin	S1_12116085	1	12116085	3.15015	0.03334	0.15342	2.46193	0.09576	4.20457	0.0458	3	339250000000	48	107690000000	8	183060000000	13
Catechin	S1_12123755	1	12123755	1.79028	0.17766	0.06351	0.30117	0.5856	3.26575	0.07688	2	210660000000	49	117670000000	7	124000000000	14
Catechin	S1_12123775	1	12123775	1.79028	0.17766	0.06351	0.30117	0.5856	3.26575	0.07688	2	210660000000	49	117670000000	7	124000000000	14
Catechin	S1_12126132	1	12126132	2.68554	0.05695	0.13404	2.34921	0.10611	3.15187	0.08218	3	296400000000	48	110370000000	8	166990000000	22
Catechin	S1_12151275	1	12151275	0.22598	0.63659	0.0042	0.22598	0.63659	NaN	NaN	1	27837000000	50	123180000000	6	79092000000	24
Catechin	S1_12151296	1	12151296	0.22598	0.63659	0.0042	0.22598	0.63659	NaN	NaN	1	27837000000	50	123180000000	6	79092000000	24
Catechin	S1_12151411	1	12151411	0.67596	0.51335	0.02504	0.67596	0.51335	NaN	NaN	2	83058000000	49	122870000000	7	87547000000	23
Catechin	S1_12151546	1	12151546	0.67596	0.51335	0.02504	0.67596	0.51335	NaN	NaN	2	83058000000	49	122870000000	7	87547000000	23
Catechin	S1_12192159	1	12192159	1.38467	0.26003	0.04989	1.38467	0.26003	NaN	NaN	2	165480000000	49	119510000000	7	111100000000	20
Catechin	S1_12192252	1	12192252	0.69915	0.5019	0.02588	0.69915	0.5019	NaN	NaN	2	85829000000	49	122760000000	7	88339000000	22
Catechin	S1_12192334	1	12192334	0.62882	0.53747	0.02334	0.94775	0.33498	0.32274	0.57256	2	77411000000	49	123110000000	7	85934000000	7
Catechin	S1_12192397	1	12192397	0.1305	0.87796	0.00494	0.1305	0.87796	NaN	NaN	2	16390000000	49	125600000000	7	68499000000	19
Catechin	S1_12192431	1	12192431	0.02273	0.97754	0.0008643	0.02273	0.97754	NaN	NaN	2	2866800000	49	126150000000	7	64635000000	17
Catechin	S1_12192458	1	12192458	0.02273	0.97754	0.0008643	0.02273	0.97754	NaN	NaN	2	2866800000	49	126150000000	7	64635000000	17
Catechin	S1_12265547	1	12265547	0.18526	0.83146	0.007	0.18526	0.83146	NaN	NaN	2	23217000000	49	125320000000	7	70450000000	25
Catechin	S1_12302327	1	12302327	0.83788	0.47978	0.04641	1.234	0.30001	0.09141	0.7637	3	102630000000	48	122480000000	8	94324000000	24
Catechin	S1_12302375	1	12302375	0.83788	0.47978	0.04641	1.234	0.30001	0.09141	0.7637	3	102630000000	48	122480000000	8	94324000000	24
Catechin	S1_12302415	1	12302415	1.21699	0.30491	0.04414	1.21699	0.30491	NaN	NaN	2	146390000000	49	120290000000	7	105640000000	24
Catechin	S1_12354645	1	12354645	1.08334	0.36513	0.05914	1.47517	0.23872	0.33945	0.56287	3	130780000000	48	120720000000	8	104880000000	21
Catechin	S1_12354705	1	12354705	0.33129	0.71959	0.01244	0.42971	0.51514	0.23941	0.62682	2	41272000000	49	124580000000	7	75608000000	23
Catechin	S1_12354776	1	12354776	1.10614	0.35584	0.06031	1.62852	0.20666	0.11989	0.73066	3	133360000000	48	120560000000	8	105850000000	21
Catechin	S1_12440694	1	12440694	3.40142	0.02502	0.16351	1.47985	0.23767	6.88886	0.0116	3	361560000000	48	106300000000	8	191430000000	13
Catechin	S1_12440897	1	12440897	0.79493	0.45735	0.02931	0.79493	0.45735	NaN	NaN	2	97217000000	49	122300000000	7	91593000000	22
Catechin	S1_12440933	1	12440933	1.10475	0.3394	0.04024	1.10475	0.3394	NaN	NaN	2	133470000000	49	120820000000	7	101950000000	22
Catechin	S1_12440953	1	12440953	1.10475	0.3394	0.04024	1.10475	0.3394	NaN	NaN	2	133470000000	49	120820000000	7	101950000000	22
Catechin	S1_12445171	1	12445171	2.51308	0.09141	0.08677	2.51308	0.09141	NaN	NaN	2	287790000000	49	114520000000	7	146040000000	14
Catechin	S1_12445195	1	12445195	1.76669	0.16612	0.09274	1.43136	0.2488	2.358	0.13121	3	205070000000	48	116080000000	8	132740000000	12
Catechin	S1_12445227	1	12445227	0.74028	0.48224	0.02735	0.74028	0.48224	NaN	NaN	2	90730000000	49	122560000000	7	89739000000	27
Catechin	S1_12445240	1	12445240	1.76669	0.16612	0.09274	1.43136	0.2488	2.358	0.13121	3	205070000000	48	116080000000	8	132740000000	12
Catechin	S1_12445284	1	12445284	0.66635	0.51817	0.02469	0.66635	0.51817	NaN	NaN	2	81908000000	49	122920000000	7	87218000000	25
Catechin	S1_12445403	1	12445403	2.16747	0.10406	0.11127	1.31046	0.27898	3.73519	0.05919	3	246050000000	48	113520000000	8	148110000000	12
Catechin	S1_13017153	1	13017153	0.03908	0.84409	0.00072842	0.03908	0.84409	NaN	NaN	1	4832100000	50	123640000000	6	75258000000	12
Catechin	S1_13017193	1	13017193	0.03679	0.84868	0.00068567	0.03679	0.84868	NaN	NaN	1	4548500000	50	123650000000	6	75210000000	11
Catechin	S1_13132650	1	13132650	0.15188	0.8595	0.00575	0.15188	0.8595	NaN	NaN	2	19058000000	49	125490000000	7	69261000000	6
Catechin	S1_13132740	1	13132740	0.2161	0.80642	0.00815	0.2161	0.80642	NaN	NaN	2	27047000000	49	125160000000	7	71544000000	8
Catechin	S1_13134963	1	13134963	0.63475	0.42938	0.01169	0.63475	0.42938	NaN	NaN	1	77560000000	50	122190000000	6	87379000000	25
Catechin	S1_13135140	1	13135140	0.04834	0.95286	0.00184	0.0965	0.75736	0.00211	0.96358	2	6091600000	49	126020000000	7	65557000000	5
Catechin	S1_13688190	1	13688190	2.55802	0.06603	0.12856	1.57226	0.21787	4.31671	0.04311	3	284270000000	48	111130000000	8	162440000000	11
Catechin	S1_13688199	1	13688199	2.55802	0.06603	0.12856	1.57226	0.21787	4.31671	0.04311	3	284270000000	48	111130000000	8	162440000000	11
Catechin	S1_13749525	1	13749525	2.15231	0.10592	0.11059	0.92655	0.40274	4.47252	0.03966	3	244530000000	48	113610000000	8	147540000000	10
Catechin	S1_13749539	1	13749539	2.07483	0.11594	0.10706	0.84511	0.43567	4.41642	0.04087	3	236740000000	48	114100000000	8	144620000000	10
Catechin	S1_13749641	1	13749641	2.14721	0.10655	0.11035	0.85236	0.43263	4.61127	0.03684	3	244020000000	48	113640000000	8	147350000000	10
Catechin	S1_13749721	1	13749721	2.02709	0.12259	0.10487	0.87817	0.42198	4.20989	0.04567	3	231900000000	48	114400000000	8	142800000000	10
Catechin	S1_13765147	1	13765147	2.09479	0.13398	0.07346	1.07649	0.30447	3.06855	0.08608	2	243660000000	49	116320000000	7	133430000000	12
Catechin	S1_13777207	1	13777207	1.68875	0.1819	0.08904	1.2292	0.30139	2.53102	0.11819	3	196890000000	48	116590000000	8	129670000000	12
Catechin	S1_13777220	1	13777220	1.68875	0.1819	0.08904	1.2292	0.30139	2.53102	0.11819	3	196890000000	48	116590000000	8	129670000000	12
Catechin	S1_13778641	1	13778641	1.36381	0.26509	0.07325	0.36942	0.69304	3.31766	0.07477	3	161980000000	48	118770000000	8	116580000000	10
Catechin	S1_13789348	1	13789348	2.09479	0.13398	0.07346	1.07649	0.30447	3.06855	0.08608	2	243660000000	49	116320000000	7	133430000000	12
Catechin	S1_13789406	1	13789406	2.09479	0.13398	0.07346	1.07649	0.30447	3.06855	0.08608	2	243660000000	49	116320000000	7	133430000000	12
Catechin	S1_13837159	1	13837159	2.09479	0.13398	0.07346	1.07649	0.30447	3.06855	0.08608	2	243660000000	49	116320000000	7	133430000000	12
Catechin	S1_13840928	1	13840928	2.52519	0.0686	0.12713	1.17639	0.31695	5.02933	0.02958	3	281120000000	48	111330000000	8	161260000000	12
Catechin	S1_13884511	1	13884511	0.06434	0.80081	0.0012	0.06434	0.80081	NaN	NaN	1	7950800000	50	123580000000	6	75777000000	21
Catechin	S1_13884540	1	13884540	0.06434	0.80081	0.0012	0.06434	0.80081	NaN	NaN	1	7950800000	50	123580000000	6	75777000000	21
Catechin	S1_14012480	1	14012480	0.22598	0.63659	0.0042	0.22598	0.63659	NaN	NaN	1	27837000000	50	123180000000	6	79092000000	24
Catechin	S1_14012500	1	14012500	0.22598	0.63659	0.0042	0.22598	0.63659	NaN	NaN	1	27837000000	50	123180000000	6	79092000000	24
Catechin	S1_14039128	1	14039128	0.22598	0.63659	0.0042	0.22598	0.63659	NaN	NaN	1	27837000000	50	123180000000	6	79092000000	24
Catechin	S1_14122814	1	14122814	0.1399	0.8698	0.0053	0.27309	0.60357	0.0121	0.91287	2	17564000000	49	125550000000	7	68834000000	11
Catechin	S1_14137609	1	14137609	0.74256	0.48117	0.02744	0.74256	0.48117	NaN	NaN	2	91001000000	49	122550000000	7	89817000000	20
Catechin	S1_14146544	1	14146544	2.07496	0.11593	0.10707	1.05114	0.35729	3.99415	0.05134	3	236750000000	48	114100000000	8	144620000000	17
Catechin	S1_14175788	1	14175788	2.92157	0.06329	0.09937	1.62721	0.20798	4.11456	0.04797	2	329590000000	49	112810000000	7	157980000000	14
Catechin	S1_14187893	1	14187893	0.28087	0.75633	0.01057	0.01245	0.9116	0.54941	0.4621	2	35062000000	49	124830000000	7	73834000000	15
Catechin	S1_14187905	1	14187905	0.63176	0.53593	0.02344	0.10793	0.74389	1.15525	0.28772	2	77763000000	49	123090000000	7	86034000000	15
Catechin	S1_14222883	1	14222883	0.46834	0.62882	0.01749	0.94472	0.33575	0.01065	0.91824	2	58025000000	49	123900000000	7	80395000000	23
Catechin	S1_14222934	1	14222934	0.59132	0.5575	0.02198	0.03605	0.85017	1.14649	0.28953	2	72904000000	49	123290000000	7	84646000000	15
Catechin	S1_14222962	1	14222962	0.13999	0.86972	0.0053	0.00424	0.94835	0.2758	0.60184	2	17575000000	49	125550000000	7	68838000000	17
Catechin	S1_14223115	1	14223115	0.54195	0.46507	0.01	0.54195	0.46507	NaN	NaN	1	66341000000	50	122410000000	6	85509000000	26
Catechin	S1_14223133	1	14223133	0.54195	0.46507	0.01	0.54195	0.46507	NaN	NaN	1	66341000000	50	122410000000	6	85509000000	26
Catechin	S1_14223259	1	14223259	0.56621	0.57134	0.02107	1.14558	0.28962	0.00954	0.92259	2	69878000000	49	123410000000	7	83781000000	25
Catechin	S1_14344339	1	14344339	2.33759	0.10724	0.08124	1.22977	0.27276	3.3867	0.07178	2	269450000000	49	115270000000	7	140800000000	13
Catechin	S1_14345131	1	14345131	0.36933	0.77546	0.02104	0.11191	0.89436	0.88471	0.35162	3	46531000000	48	125990000000	8	73288000000	16
Catechin	S1_14432906	1	14432906	2.62971	0.08226	0.0904	2.74502	0.10382	2.43558	0.12505	2	299850000000	49	114030000000	7	149490000000	14
Catechin	S1_14440247	1	14440247	2.899	0.06458	0.09868	1.78519	0.18756	3.90894	0.05367	2	327310000000	49	112910000000	7	157330000000	14
Catechin	S1_14440275	1	14440275	2.899	0.06458	0.09868	1.78519	0.18756	3.90894	0.05367	2	327310000000	49	112910000000	7	157330000000	14
Catechin	S1_14443417	1	14443417	2.20811	0.09924	0.1131	0.20653	0.81411	6.1677	0.01656	3	250100000000	48	113260000000	8	149630000000	14
Catechin	S1_14473837	1	14473837	0.15711	0.85504	0.00594	0.15711	0.85504	NaN	NaN	2	19711000000	49	125460000000	7	69448000000	22
Catechin	S1_14473974	1	14473974	0.22598	0.63659	0.0042	0.22598	0.63659	NaN	NaN	1	27837000000	50	123180000000	6	79092000000	24
Catechin	S1_14474064	1	14474064	0.22598	0.63659	0.0042	0.22598	0.63659	NaN	NaN	1	27837000000	50	123180000000	6	79092000000	24
Catechin	S1_14474134	1	14474134	0.22598	0.63659	0.0042	0.22598	0.63659	NaN	NaN	1	27837000000	50	123180000000	6	79092000000	24
Catechin	S1_14527196	1	14527196	0.04465	0.83351	0.00083207	0.04465	0.83351	NaN	NaN	1	5519700000	50	123630000000	6	75372000000	25
Catechin	S1_14527317	1	14527317	0.04465	0.83351	0.00083207	0.04465	0.83351	NaN	NaN	1	5519700000	50	123630000000	6	75372000000	25
Catechin	S1_14528090	1	14528090	2.57416	0.08649	0.08868	2.57416	0.08649	NaN	NaN	2	294120000000	49	114260000000	7	147850000000	22
Catechin	S1_14551189	1	14551189	0.36744	0.69439	0.01378	0.74984	0.39066	4.1538e-05	0.99488	2	45710000000	49	124400000000	7	76876000000	23
Catechin	S1_14551246	1	14551246	0.22598	0.63659	0.0042	0.22598	0.63659	NaN	NaN	1	27837000000	50	123180000000	6	79092000000	24
Catechin	S1_14579670	1	14579670	2.33759	0.10724	0.08124	1.22977	0.27276	3.3867	0.07178	2	269450000000	49	115270000000	7	140800000000	13
Catechin	S1_14579763	1	14579763	1.17114	0.33054	0.06361	1.3348	0.27261	0.85189	0.36063	3	140660000000	48	120100000000	8	108590000000	14
Catechin	S1_14604440	1	14604440	0.6698	0.57475	0.03747	0.86043	0.42927	0.3127	0.57863	3	82866000000	48	123720000000	8	86914000000	24
Catechin	S1_14611116	1	14611116	0.66955	0.5749	0.03746	0.9654	0.38795	0.11281	0.73843	3	82836000000	48	123720000000	8	86903000000	20
Catechin	S1_14670349	1	14670349	1.63347	0.19399	0.0864	0.89468	0.41531	3.03666	0.08781	3	191040000000	48	116960000000	8	127480000000	15
Catechin	S1_14739039	1	14739039	1.80734	0.15843	0.09466	0.84961	0.43378	3.63153	0.06269	3	209310000000	48	115810000000	8	134330000000	17
Catechin	S1_14739056	1	14739056	1.80734	0.15843	0.09466	0.84961	0.43378	3.63153	0.06269	3	209310000000	48	115810000000	8	134330000000	17
Catechin	S1_14739089	1	14739089	1.80734	0.15843	0.09466	0.84961	0.43378	3.63153	0.06269	3	209310000000	48	115810000000	8	134330000000	17
Catechin	S1_14741805	1	14741805	1.87137	0.14703	0.09766	1.15638	0.32306	3.19762	0.08006	3	215950000000	48	115400000000	8	136820000000	14
Catechin	S1_14741820	1	14741820	1.88983	0.14389	0.09852	1.10617	0.33894	3.35103	0.07338	3	217860000000	48	115280000000	8	137540000000	14
Catechin	S1_14747433	1	14747433	0.54164	0.65611	0.03054	0.29062	0.74908	1.04316	0.31221	3	67529000000	48	124670000000	8	81162000000	15
Catechin	S1_14756288	1	14756288	0.33914	0.7971	0.01936	0.23246	0.79345	0.5567	0.45923	3	42806000000	48	126220000000	8	71891000000	21
Catechin	S1_14756388	1	14756388	2.13791	0.10771	0.10993	1.53166	0.22635	3.21212	0.0794	3	243090000000	48	113700000000	8	147000000000	14
Catechin	S1_14776066	1	14776066	0.24096	0.86733	0.01384	0.30891	0.73567	0.11622	0.73466	3	30598000000	48	126980000000	8	67313000000	15
Catechin	S1_14780459	1	14780459	0.67596	0.51335	0.02504	0.67596	0.51335	NaN	NaN	2	83058000000	49	122870000000	7	87547000000	23
Catechin	S1_14782725	1	14782725	0.22598	0.63659	0.0042	0.22598	0.63659	NaN	NaN	1	27837000000	50	123180000000	6	79092000000	24
Catechin	S1_14782753	1	14782753	1.95795	0.15204	0.06902	1.95795	0.15204	NaN	NaN	2	228920000000	49	116920000000	7	129220000000	23
Catechin	S1_14828676	1	14828676	2.32998	0.10799	0.08099	1.35583	0.24979	3.24331	0.07787	2	268650000000	49	115300000000	7	140570000000	13
Catechin	S1_14836413	1	14836413	6.51166	0.00311	0.19583	6.51166	0.00311	NaN	NaN	2	649550000000	49	99752000000	7	249400000000	21
Catechin	S1_14836458	1	14836458	5.61638	0.00221	0.24232	7.73758	0.0012	1.28421	0.26275	3	535830000000	48	95406000000	8	256780000000	13
Catechin	S1_14852762	1	14852762	1.71018	0.19145	0.06085	1.71018	0.19145	NaN	NaN	2	201850000000	49	118030000000	7	121490000000	22
Catechin	S1_14852778	1	14852778	1.71018	0.19145	0.06085	1.71018	0.19145	NaN	NaN	2	201850000000	49	118030000000	7	121490000000	22
Catechin	S1_14889303	1	14889303	2.32998	0.10799	0.08099	1.35583	0.24979	3.24331	0.07787	2	268650000000	49	115300000000	7	140570000000	13
Catechin	S1_14892501	1	14892501	0.68808	0.50733	0.02548	0.26754	0.60727	1.10805	0.29767	2	84507000000	49	122820000000	7	87961000000	15
Catechin	S1_14897160	1	14897160	2.32998	0.10799	0.08099	1.35583	0.24979	3.24331	0.07787	2	268650000000	49	115300000000	7	140570000000	13
Catechin	S1_14897370	1	14897370	0.25874	0.85474	0.01484	0.31963	0.72792	0.14806	0.7021	3	32819000000	48	126840000000	8	68146000000	24
Catechin	S1_14897476	1	14897476	1.71961	0.17548	0.09051	1.03178	0.36398	3.01061	0.08914	3	200140000000	48	116390000000	8	130890000000	15
Catechin	S1_14897569	1	14897569	2.03722	0.12115	0.10534	1.21436	0.30568	3.55625	0.06538	3	232930000000	48	114340000000	8	143190000000	14
Catechin	S1_14897634	1	14897634	2.899	0.06458	0.09868	1.78519	0.18756	3.90894	0.05367	2	327310000000	49	112910000000	7	157330000000	14
Catechin	S1_14914300	1	14914300	0.66923	0.51672	0.0248	0.66923	0.51672	NaN	NaN	2	82254000000	49	122910000000	7	87317000000	22
Catechin	S1_14920304	1	14920304	0.13803	0.87141	0.00522	0.13803	0.87141	NaN	NaN	2	17330000000	49	125560000000	7	68768000000	20
Catechin	S1_14960647	1	14960647	2.32998	0.10799	0.08099	1.35583	0.24979	3.24331	0.07787	2	268650000000	49	115300000000	7	140570000000	13
Catechin	S1_14974173	1	14974173	0.10458	0.957	0.00606	0.05048	0.95082	0.21439	0.64544	3	13392000000	48	128060000000	8	60861000000	16
Catechin	S1_14974205	1	14974205	0.11305	0.95206	0.00654	0.00033799	0.99966	0.33847	0.56343	3	14469000000	48	127990000000	8	61265000000	16
Catechin	S1_15273837	1	15273837	0.22598	0.63659	0.0042	0.22598	0.63659	NaN	NaN	1	27837000000	50	123180000000	6	79092000000	24
Catechin	S1_15273852	1	15273852	0.22598	0.63659	0.0042	0.22598	0.63659	NaN	NaN	1	27837000000	50	123180000000	6	79092000000	24
Catechin	S1_15274079	1	15274079	0.04544	0.83207	0.00084678	0.04544	0.83207	NaN	NaN	1	5617300000	50	123630000000	6	75388000000	25
Catechin	S1_15274097	1	15274097	0.04544	0.83207	0.00084678	0.04544	0.83207	NaN	NaN	1	5617300000	50	123630000000	6	75388000000	25
Catechin	S1_15275619	1	15275619	2.32998	0.10799	0.08099	1.35583	0.24979	3.24331	0.07787	2	268650000000	49	115300000000	7	140570000000	13
Catechin	S1_15276244	1	15276244	0.01911	0.98108	0.00072693	0.01911	0.98108	NaN	NaN	2	2411100000	49	126170000000	7	64505000000	20
Catechin	S1_15278035	1	15278035	2.83829	0.06818	0.09683	2.83829	0.06818	NaN	NaN	2	321170000000	49	113160000000	7	155580000000	21
Catechin	S1_15278116	1	15278116	4.40824	0.0081	0.20146	4.53596	0.01558	3.66028	0.0617	3	445470000000	48	101050000000	8	222890000000	12
Catechin	S1_15314783	1	15314783	0.45577	0.71444	0.02583	0.6979	0.50251	2.4067e-06	0.99877	3	57120000000	48	125330000000	8	77259000000	22
Catechin	S1_15314825	1	15314825	0.45251	0.71671	0.02565	0.67062	0.51602	0.04251	0.83753	3	56722000000	48	125350000000	8	77110000000	23
Catechin	S1_15334766	1	15334766	0.22598	0.63659	0.0042	0.22598	0.63659	NaN	NaN	1	27837000000	50	123180000000	6	79092000000	24
Catechin	S1_15334771	1	15334771	0.22598	0.63659	0.0042	0.22598	0.63659	NaN	NaN	1	27837000000	50	123180000000	6	79092000000	24
Catechin	S1_15334850	1	15334850	2.32998	0.10799	0.08099	1.35583	0.24979	3.24331	0.07787	2	268650000000	49	115300000000	7	140570000000	13
Catechin	S1_15412423	1	15412423	1.51324	0.22305	0.08059	2.30871	0.11011	0.01512	0.90265	3	178200000000	48	117760000000	8	122660000000	22
Catechin	S1_15412449	1	15412449	0.04263	0.98814	0.00248	0.06387	0.9382	0.00275	0.9584	3	5480500000	48	128550000000	8	57894000000	16
Catechin	S1_15418706	1	15418706	1.95795	0.15204	0.06902	1.95795	0.15204	NaN	NaN	2	228920000000	49	116920000000	7	129220000000	23
Catechin	S1_15419484	1	15419484	1.81547	0.15693	0.09504	2.57582	0.08636	0.36186	0.5503	3	210160000000	48	115760000000	8	134650000000	22
Catechin	S1_15419593	1	15419593	1.79238	0.16121	0.09395	2.6516	0.08065	0.16438	0.68696	3	207760000000	48	115910000000	8	133750000000	21
Catechin	S1_15441863	1	15441863	2.32998	0.10799	0.08099	1.35583	0.24979	3.24331	0.07787	2	268650000000	49	115300000000	7	140570000000	13
Catechin	S1_15441880	1	15441880	2.32998	0.10799	0.08099	1.35583	0.24979	3.24331	0.07787	2	268650000000	49	115300000000	7	140570000000	13
Catechin	S1_15441957	1	15441957	0.47099	0.70391	0.02667	0.70917	0.49703	0.02291	0.88033	3	58972000000	48	125210000000	8	77954000000	22
Catechin	S1_15478951	1	15478951	0.29818	0.58746	0.00553	0.29818	0.58746	NaN	NaN	1	36678000000	50	123010000000	6	80565000000	26
Catechin	S1_15478981	1	15478981	0.29818	0.58746	0.00553	0.29818	0.58746	NaN	NaN	1	36678000000	50	123010000000	6	80565000000	26
Catechin	S1_15479031	1	15479031	0.29818	0.58746	0.00553	0.29818	0.58746	NaN	NaN	1	36678000000	50	123010000000	6	80565000000	26
Catechin	S1_15479157	1	15479157	0.07729	0.78215	0.00144	0.07729	0.78215	NaN	NaN	1	9549600000	50	123550000000	6	76044000000	25
Catechin	S1_15481723	1	15481723	2.99904	0.03966	0.14722	4.18205	0.02104	0.68654	0.41145	3	325540000000	48	108550000000	8	177920000000	20
Catechin	S1_15481972	1	15481972	1.07056	0.37043	0.05849	0.42545	0.65587	2.33754	0.13285	3	129340000000	48	120810000000	8	104340000000	16
Catechin	S1_15680485	1	15680485	1.55943	0.21141	0.08283	0.75741	0.47429	3.09859	0.08473	3	183150000000	48	117450000000	8	124520000000	13
Catechin	S1_15680703	1	15680703	1.55943	0.21141	0.08283	0.75741	0.47429	3.09859	0.08473	3	183150000000	48	117450000000	8	124520000000	13
Catechin	S1_15744316	1	15744316	2.33759	0.10724	0.08124	1.22977	0.27276	3.3867	0.07178	2	269450000000	49	115270000000	7	140800000000	13
Catechin	S1_15751091	1	15751091	2.33759	0.10724	0.08124	1.22977	0.27276	3.3867	0.07178	2	269450000000	49	115270000000	7	140800000000	13
Catechin	S1_15765432	1	15765432	3.97	0.01318	0.18541	3.25051	0.04725	4.89256	0.03177	3	409990000000	48	103270000000	8	209580000000	12
Catechin	S1_15768273	1	15768273	2.33759	0.10724	0.08124	1.22977	0.27276	3.3867	0.07178	2	269450000000	49	115270000000	7	140800000000	13
Catechin	S1_15775108	1	15775108	1.54656	0.21459	0.0822	0.97257	0.38529	2.62983	0.11142	3	181770000000	48	117530000000	8	124000000000	13
Catechin	S1_15832064	1	15832064	1.85237	0.15032	0.09677	1.31467	0.27787	2.8296	0.09904	3	213990000000	48	115520000000	8	136080000000	13
Catechin	S1_15832157	1	15832157	2.33759	0.10724	0.08124	1.22977	0.27276	3.3867	0.07178	2	269450000000	49	115270000000	7	140800000000	13
Catechin	S1_15882656	1	15882656	0.68077	0.51095	0.02521	0.68077	0.51095	NaN	NaN	2	83634000000	49	122850000000	7	87711000000	8
Catechin	S1_15986950	1	15986950	0.97563	0.41205	0.0536	0.80687	0.45209	1.30319	0.2593	3	118530000000	48	121490000000	8	100290000000	5
Catechin	S1_16192934	1	16192934	2.5337	0.06793	0.1275	2.12899	0.12983	3.15578	0.082	3	281940000000	48	111270000000	8	161560000000	11
Catechin	S1_16264621	1	16264621	0.0583	0.94343	0.00221	0.0583	0.94343	NaN	NaN	2	7343900000	49	125970000000	7	65914000000	27
Catechin	S1_16434031	1	16434031	0.36744	0.69439	0.01378	0.74984	0.39066	4.1538e-05	0.99488	2	45710000000	49	124400000000	7	76876000000	23
Catechin	S1_16447991	1	16447991	0.36744	0.69439	0.01378	0.74984	0.39066	4.1538e-05	0.99488	2	45710000000	49	124400000000	7	76876000000	23
Catechin	S1_16448096	1	16448096	0.00102	0.97463	1.9062e-05	0.00102	0.97463	NaN	NaN	1	126450000	50	123740000000	6	74473000000	17
Catechin	S1_16448116	1	16448116	0.31289	0.57841	0.0058	0.31289	0.57841	NaN	NaN	1	38476000000	50	122970000000	6	80865000000	22
Catechin	S1_16448296	1	16448296	0.23199	0.79382	0.00875	0.47222	0.49514	0.0012	0.97254	2	29017000000	49	125080000000	7	72107000000	24
Catechin	S1_16448357	1	16448357	0.13217	0.8765	0.005	0.13217	0.8765	NaN	NaN	2	16599000000	49	125590000000	7	68559000000	21
Catechin	S1_16559594	1	16559594	1.52945	0.21889	0.08138	2.34191	0.10682	0.00011319	0.99156	3	179940000000	48	117650000000	8	123320000000	23
Catechin	S1_16564694	1	16564694	0.36744	0.69439	0.01378	0.74984	0.39066	4.1538e-05	0.99488	2	45710000000	49	124400000000	7	76876000000	23
Catechin	S1_16564798	1	16564798	0.36744	0.69439	0.01378	0.74984	0.39066	4.1538e-05	0.99488	2	45710000000	49	124400000000	7	76876000000	23
Catechin	S1_16565050	1	16565050	0.42178	0.65823	0.01578	0.84133	0.36342	0.01875	0.89166	2	52355000000	49	124130000000	7	78775000000	23
Catechin	S1_16565143	1	16565143	0.5876	0.55953	0.02184	1.19481	0.2796	0.00418	0.9487	2	72455000000	49	123310000000	7	84518000000	23
Catechin	S1_16566416	1	16566416	0.23707	0.87008	0.01362	0.34278	0.71148	0.03909	0.84411	3	30111000000	48	127010000000	8	67131000000	24
Catechin	S1_16566422	1	16566422	0.23707	0.87008	0.01362	0.34278	0.71148	0.03909	0.84411	3	30111000000	48	127010000000	8	67131000000	24
Catechin	S1_16570023	1	16570023	0.36744	0.69439	0.01378	0.74984	0.39066	4.1538e-05	0.99488	2	45710000000	49	124400000000	7	76876000000	23
Catechin	S1_16570098	1	16570098	0.36744	0.69439	0.01378	0.74984	0.39066	4.1538e-05	0.99488	2	45710000000	49	124400000000	7	76876000000	23
Catechin	S1_16571339	1	16571339	1.12937	0.3466	0.06149	1.72294	0.18918	0.01173	0.91421	3	135970000000	48	120400000000	8	106830000000	18
Catechin	S1_16580183	1	16580183	0.36744	0.69439	0.01378	0.74984	0.39066	4.1538e-05	0.99488	2	45710000000	49	124400000000	7	76876000000	23
Catechin	S1_16699579	1	16699579	0.36744	0.69439	0.01378	0.74984	0.39066	4.1538e-05	0.99488	2	45710000000	49	124400000000	7	76876000000	23
Catechin	S1_16716003	1	16716003	0.56072	0.64354	0.03158	0.85479	0.43162	0.00722	0.93265	3	69827000000	48	124530000000	8	82024000000	22
Catechin	S1_16716059	1	16716059	0.19352	0.9003	0.01115	0.29418	0.74645	0.00417	0.94876	3	24646000000	48	127350000000	8	65081000000	22
Catechin	S1_16716131	1	16716131	0.19352	0.9003	0.01115	0.29418	0.74645	0.00417	0.94876	3	24646000000	48	127350000000	8	65081000000	22
Catechin	S1_16727519	1	16727519	0.36744	0.69439	0.01378	0.74984	0.39066	4.1538e-05	0.99488	2	45710000000	49	124400000000	7	76876000000	23
Catechin	S1_16747168	1	16747168	0.36744	0.69439	0.01378	0.74984	0.39066	4.1538e-05	0.99488	2	45710000000	49	124400000000	7	76876000000	23
Catechin	S1_16751023	1	16751023	0.56072	0.64354	0.03158	0.85479	0.43162	0.00722	0.93265	3	69827000000	48	124530000000	8	82024000000	22
Catechin	S1_16751178	1	16751178	0.56072	0.64354	0.03158	0.85479	0.43162	0.00722	0.93265	3	69827000000	48	124530000000	8	82024000000	22
Catechin	S1_16751247	1	16751247	0.47561	0.70073	0.02692	0.72285	0.49047	0.01033	0.91945	3	59534000000	48	125170000000	8	78164000000	23
Catechin	S1_16751260	1	16751260	0.47561	0.70073	0.02692	0.72285	0.49047	0.01033	0.91945	3	59534000000	48	125170000000	8	78164000000	23
Catechin	S1_16993035	1	16993035	0.1414	0.8685	0.00535	0.28314	0.597	0.00528	0.94235	2	17751000000	49	125540000000	7	68888000000	24
Catechin	S1_16993114	1	16993114	0.36744	0.69439	0.01378	0.74984	0.39066	4.1538e-05	0.99488	2	45710000000	49	124400000000	7	76876000000	23
Catechin	S1_16997923	1	16997923	0.16424	0.91993	0.00948	0.24432	0.78419	0.01393	0.90655	3	20955000000	48	127590000000	8	63697000000	23
Catechin	S1_17009436	1	17009436	0.207	0.89106	0.01191	0.31153	0.73376	0.01052	0.91874	3	26341000000	48	127250000000	8	65717000000	22
Catechin	S1_17009576	1	17009576	0.207	0.89106	0.01191	0.31153	0.73376	0.01052	0.91874	3	26341000000	48	127250000000	8	65717000000	22
Catechin	S1_17021708	1	17021708	0.16996	0.91615	0.0098	0.22246	0.80135	0.07338	0.78763	3	21677000000	48	127540000000	8	63968000000	25
Catechin	S1_17021778	1	17021778	0.16996	0.91615	0.0098	0.22246	0.80135	0.07338	0.78763	3	21677000000	48	127540000000	8	63968000000	25
Catechin	S1_17024252	1	17024252	0.39236	0.67756	0.0147	0.80018	0.37533	0.0005432	0.9815	2	48761000000	49	124270000000	7	77748000000	24
Catechin	S1_17024284	1	17024284	0.39236	0.67756	0.0147	0.80018	0.37533	0.0005432	0.9815	2	48761000000	49	124270000000	7	77748000000	24
Catechin	S1_17024313	1	17024313	0.1414	0.8685	0.00535	0.28314	0.597	0.00528	0.94235	2	17751000000	49	125540000000	7	68888000000	24
Catechin	S1_17067510	1	17067510	0.36744	0.69439	0.01378	0.74984	0.39066	4.1538e-05	0.99488	2	45710000000	49	124400000000	7	76876000000	23
Catechin	S1_17067558	1	17067558	0.1414	0.8685	0.00535	0.28314	0.597	0.00528	0.94235	2	17751000000	49	125540000000	7	68888000000	24
Catechin	S1_17110776	1	17110776	0.1414	0.8685	0.00535	0.28314	0.597	0.00528	0.94235	2	17751000000	49	125540000000	7	68888000000	24
Catechin	S1_17110853	1	17110853	0.1414	0.8685	0.00535	0.28314	0.597	0.00528	0.94235	2	17751000000	49	125540000000	7	68888000000	24
Catechin	S1_17114196	1	17114196	1.30261	0.28442	0.07021	1.98062	0.14888	0.0254	0.87405	3	155260000000	48	119190000000	8	114060000000	23
Catechin	S1_17126758	1	17126758	0.1414	0.8685	0.00535	0.28314	0.597	0.00528	0.94235	2	17751000000	49	125540000000	7	68888000000	24
Catechin	S1_17126770	1	17126770	0.1414	0.8685	0.00535	0.28314	0.597	0.00528	0.94235	2	17751000000	49	125540000000	7	68888000000	24
Catechin	S1_17328571	1	17328571	1.30344	0.28415	0.07026	0.44041	0.6463	2.99367	0.09002	3	155350000000	48	119190000000	8	114100000000	12
Catechin	S1_17356996	1	17356996	1.93052	0.13722	0.10042	2.70906	0.07658	0.43584	0.51229	3	222040000000	48	115020000000	8	139110000000	21
Catechin	S1_17451526	1	17451526	0.1414	0.8685	0.00535	0.28314	0.597	0.00528	0.94235	2	17751000000	49	125540000000	7	68888000000	24
Catechin	S1_17545042	1	17545042	0.1414	0.8685	0.00535	0.28314	0.597	0.00528	0.94235	2	17751000000	49	125540000000	7	68888000000	24
Catechin	S1_17545179	1	17545179	0.1414	0.8685	0.00535	0.28314	0.597	0.00528	0.94235	2	17751000000	49	125540000000	7	68888000000	24
Catechin	S1_17545276	1	17545276	0.1414	0.8685	0.00535	0.28314	0.597	0.00528	0.94235	2	17751000000	49	125540000000	7	68888000000	24
Catechin	S1_17545300	1	17545300	0.1414	0.8685	0.00535	0.28314	0.597	0.00528	0.94235	2	17751000000	49	125540000000	7	68888000000	24
Catechin	S1_17549355	1	17549355	0.1414	0.8685	0.00535	0.1414	0.8685	NaN	NaN	2	17751000000	49	125540000000	7	68888000000	24
Catechin	S1_17554259	1	17554259	0.2659	0.76761	0.01001	0.2659	0.76761	NaN	NaN	2	33213000000	49	124910000000	7	73306000000	17
Catechin	S1_17565000	1	17565000	1.06626	0.37223	0.05827	0.3212	0.72679	2.53625	0.11782	3	128850000000	48	120840000000	8	104160000000	15
Catechin	S1_17590945	1	17590945	1.02066	0.39181	0.05593	1.4988	0.23346	0.11832	0.73237	3	123670000000	48	121170000000	8	102220000000	20
Catechin	S1_17591008	1	17591008	1.02066	0.39181	0.05593	1.4988	0.23346	0.11832	0.73237	3	123670000000	48	121170000000	8	102220000000	20
Catechin	S1_17591048	1	17591048	1.02066	0.39181	0.05593	1.4988	0.23346	0.11832	0.73237	3	123670000000	48	121170000000	8	102220000000	20
Catechin	S1_17591711	1	17591711	0.24875	0.86182	0.01428	0.38069	0.68539	0.00040244	0.98408	3	31572000000	48	126920000000	8	67679000000	23
Catechin	S1_17592106	1	17592106	0.36744	0.69439	0.01378	0.74984	0.39066	4.1538e-05	0.99488	2	45710000000	49	124400000000	7	76876000000	23
Catechin	S1_17600393	1	17600393	0.49543	0.68716	0.02801	0.74341	0.48078	0.02895	0.86561	3	61941000000	48	125020000000	8	79067000000	15
Catechin	S1_17600446	1	17600446	0.36744	0.69439	0.01378	0.74984	0.39066	4.1538e-05	0.99488	2	45710000000	49	124400000000	7	76876000000	23
Catechin	S1_17643303	1	17643303	0.00278	0.99723	0.00010576	0.00278	0.99723	NaN	NaN	2	350790000	49	126250000000	7	63916000000	13
Catechin	S1_17643334	1	17643334	0.00278	0.99723	0.00010576	0.00278	0.99723	NaN	NaN	2	350790000	49	126250000000	7	63916000000	13
Catechin	S1_17731695	1	17731695	0.4854	0.48921	0.00897	0.4854	0.48921	NaN	NaN	1	59485000000	50	122550000000	6	84366000000	18
Catechin	S1_17731754	1	17731754	0.00202	0.96432	3.7709e-05	0.00202	0.96432	NaN	NaN	1	250150000	50	123730000000	6	74494000000	19
Catechin	S1_17731888	1	17731888	0.23299	0.63142	0.00433	0.23299	0.63142	NaN	NaN	1	28697000000	50	123170000000	6	79235000000	20
Catechin	S1_17744988	1	17744988	1.66633	0.20269	0.03008	1.66633	0.20269	NaN	NaN	1	199540000000	50	119750000000	6	107710000000	28
Catechin	S1_17745110	1	17745110	0.07528	0.78494	0.0014	0.07528	0.78494	NaN	NaN	1	9300500000	50	123550000000	6	76002000000	20
Catechin	S1_17771559	1	17771559	2.33759	0.10724	0.08124	1.22977	0.27276	3.3867	0.07178	2	269450000000	49	115270000000	7	140800000000	13
Catechin	S1_17801757	1	17801757	0.38673	0.68133	0.01449	0.38673	0.68133	NaN	NaN	2	48072000000	49	124300000000	7	77551000000	20
Catechin	S1_17802050	1	17802050	2.94998	0.0617	0.10023	1.49298	0.22748	4.3082	0.0432	2	332450000000	49	112700000000	7	158800000000	15
Catechin	S1_17802129	1	17802129	2.33759	0.10724	0.08124	1.22977	0.27276	3.3867	0.07178	2	269450000000	49	115270000000	7	140800000000	13
Catechin	S1_17810925	1	17810925	0.27917	0.75761	0.01051	0.27917	0.75761	NaN	NaN	2	34852000000	49	124840000000	7	73774000000	28
Catechin	S1_17830215	1	17830215	1.63732	0.19312	0.08658	0.45792	0.63528	3.94114	0.05285	3	191450000000	48	116930000000	8	127630000000	13
Catechin	S1_17830330	1	17830330	1.63732	0.19312	0.08658	0.45792	0.63528	3.94114	0.05285	3	191450000000	48	116930000000	8	127630000000	13
Catechin	S1_17899387	1	17899387	2.40614	0.07879	0.12192	1.70146	0.19302	3.63267	0.06265	3	269600000000	48	112050000000	8	156940000000	13
Catechin	S1_17899423	1	17899423	2.40614	0.07879	0.12192	1.70146	0.19302	3.63267	0.06265	3	269600000000	48	112050000000	8	156940000000	13
Catechin	S1_17899458	1	17899458	2.33759	0.10724	0.08124	1.22977	0.27276	3.3867	0.07178	2	269450000000	49	115270000000	7	140800000000	13
Catechin	S1_17934626	1	17934626	1.56218	0.21074	0.08296	2.259	0.11523	0.23873	0.62735	3	183450000000	48	117430000000	8	124630000000	22
Catechin	S1_17950280	1	17950280	2.33759	0.10724	0.08124	1.22977	0.27276	3.3867	0.07178	2	269450000000	49	115270000000	7	140800000000	13
Catechin	S1_17950289	1	17950289	2.33759	0.10724	0.08124	1.22977	0.27276	3.3867	0.07178	2	269450000000	49	115270000000	7	140800000000	13
Catechin	S1_17950383	1	17950383	2.33759	0.10724	0.08124	1.22977	0.27276	3.3867	0.07178	2	269450000000	49	115270000000	7	140800000000	13
Catechin	S1_17977266	1	17977266	0.22576	0.87802	0.01298	0.05364	0.94783	0.57094	0.45358	3	28694000000	48	127100000000	8	66599000000	21
Catechin	S1_17977279	1	17977279	1.22711	0.31011	0.06643	0.87856	0.42182	1.89222	0.17534	3	146900000000	48	119710000000	8	110930000000	12
Catechin	S1_17980281	1	17980281	3.97	0.01318	0.18541	3.25051	0.04725	4.89256	0.03177	3	409990000000	48	103270000000	8	209580000000	12
Catechin	S1_17992051	1	17992051	1.12898	0.33163	0.04108	1.12898	0.33163	NaN	NaN	2	136270000000	49	120700000000	7	102750000000	23
Catechin	S1_17993042	1	17993042	0.11474	0.73623	0.00214	0.11474	0.73623	NaN	NaN	1	14166000000	50	123460000000	6	76813000000	25
Catechin	S1_17996317	1	17996317	0.44995	0.71849	0.02551	0.68895	0.5069	5.9268e-05	0.99389	3	56410000000	48	125370000000	8	76993000000	23
Catechin	S1_17997773	1	17997773	3.32228	0.04436	0.11137	3.32228	0.04436	NaN	NaN	2	369400000000	49	111190000000	7	169360000000	21
Catechin	S1_17997807	1	17997807	2.92823	0.06291	0.09957	2.92823	0.06291	NaN	NaN	2	330260000000	49	112780000000	7	158180000000	19
Catechin	S1_18000691	1	18000691	0.24092	0.86736	0.01384	0.30518	0.73838	0.12332	0.727	3	30593000000	48	126980000000	8	67311000000	21
Catechin	S1_18000796	1	18000796	0.12161	0.94693	0.00704	0.18285	0.83346	0.00653	0.93593	3	15556000000	48	127920000000	8	61673000000	22
Catechin	S1_18000871	1	18000871	0.96873	0.41524	0.05324	1.46687	0.2406	0.0305	0.8621	3	117740000000	48	121540000000	8	99990000000	20
Catechin	S1_18000928	1	18000928	0.93235	0.43238	0.05136	1.42298	0.25078	0.00866	0.92624	3	113560000000	48	121800000000	8	98423000000	21
Catechin	S1_18102501	1	18102501	2.28617	0.1124	0.0796	0.53433	0.4682	4.00588	0.0509	2	264030000000	49	115490000000	7	139250000000	17
Catechin	S1_18102552	1	18102552	0.08857	0.91539	0.00336	0.08857	0.91539	NaN	NaN	2	11142000000	49	125810000000	7	67000000000	20
Catechin	S1_18102580	1	18102580	2.16876	0.1039	0.11133	2.97359	0.06041	0.60682	0.43981	3	246170000000	48	113510000000	8	148150000000	16
Catechin	S1_18207901	1	18207901	2.92021	0.06336	0.09933	1.84978	0.17991	3.88394	0.05441	2	329450000000	49	112820000000	7	157950000000	15
Catechin	S1_18207980	1	18207980	2.34485	0.10653	0.08147	1.27909	0.26346	3.35047	0.07327	2	270210000000	49	115240000000	7	141020000000	14
Catechin	S1_18208018	1	18208018	2.34485	0.10653	0.08147	1.27909	0.26346	3.35047	0.07327	2	270210000000	49	115240000000	7	141020000000	14
Catechin	S1_18226328	1	18226328	1.22853	0.30961	0.06651	0.59735	0.55423	2.45539	0.12369	3	147060000000	48	119700000000	8	110990000000	14
Catechin	S1_18229345	1	18229345	1.87859	0.14579	0.098	1.63919	0.2046	2.27227	0.13826	3	216700000000	48	115350000000	8	137100000000	15
Catechin	S1_18229393	1	18229393	1.677	0.18441	0.08848	0.76319	0.47164	3.42897	0.07022	3	195650000000	48	116670000000	8	129210000000	14
Catechin	S1_18229532	1	18229532	2.82696	0.04836	0.14004	1.5306	0.22657	5.15978	0.02764	3	309670000000	48	109540000000	8	171960000000	20
Catechin	S1_18251857	1	18251857	1.28735	0.28944	0.06945	1.97097	0.15021	0.00050283	0.9822	3	153580000000	48	119300000000	8	113430000000	22
Catechin	S1_18251904	1	18251904	1.94055	0.13562	0.10088	0.89274	0.41609	3.92943	0.05319	3	223070000000	48	114950000000	8	139490000000	15
Catechin	S1_18252122	1	18252122	3.12238	0.03442	0.15229	1.49465	0.23438	6.06861	0.0174	3	336740000000	48	107850000000	8	182120000000	14
Catechin	S1_18271318	1	18271318	0.08625	0.77022	0.00161	0.08625	0.77022	NaN	NaN	1	10654000000	50	123530000000	6	76228000000	28
Catechin	S1_18271324	1	18271324	0.13573	0.71412	0.00252	0.13573	0.71412	NaN	NaN	1	16749000000	50	123400000000	6	77244000000	25
Catechin	S1_18320484	1	18320484	1.01296	0.39521	0.05553	1.02366	0.36683	0.99188	0.32428	3	122790000000	48	121220000000	8	101890000000	23
Catechin	S1_18348610	1	18348610	0.75795	0.52324	0.04218	1.15481	0.32354	0.01083	0.91754	3	93277000000	48	123070000000	8	90818000000	20
Catechin	S1_18422686	1	18422686	1.7301	0.17335	0.09101	0.62106	0.54155	3.87529	0.05479	3	201240000000	48	116320000000	8	131300000000	14
Catechin	S1_18501679	1	18501679	0.64976	0.58698	0.0364	0.19798	0.82104	1.54887	0.21935	3	80482000000	48	123870000000	8	86020000000	15
Catechin	S1_18506914	1	18506914	1.28074	0.28697	0.04633	1.42332	0.23849	1.13433	0.29207	2	153680000000	49	119990000000	7	107720000000	11
Catechin	S1_18506989	1	18506989	1.28074	0.28697	0.04633	1.42332	0.23849	1.13433	0.29207	2	153680000000	49	119990000000	7	107720000000	11
Catechin	S1_18507018	1	18507018	1.28074	0.28697	0.04633	1.42332	0.23849	1.13433	0.29207	2	153680000000	49	119990000000	7	107720000000	11
Catechin	S1_18507087	1	18507087	1.35392	0.26771	0.04884	1.13298	0.29225	1.56213	0.21729	2	162000000000	49	119650000000	7	110100000000	11
Catechin	S1_18518905	1	18518905	6.82925	0.00242	0.2033	6.82925	0.00242	NaN	NaN	2	674330000000	49	98741000000	7	256480000000	16
Catechin	S1_18518985	1	18518985	2.12496	0.13031	0.07444	2.12496	0.13031	NaN	NaN	2	246890000000	49	116190000000	7	134360000000	8
Catechin	S1_18631243	1	18631243	0.13898	0.87059	0.00526	0.27444	0.60268	0.00895	0.92501	2	17449000000	49	125550000000	7	68802000000	23
Catechin	S1_18631275	1	18631275	0.35805	0.70085	0.01343	0.62628	0.43246	0.10109	0.75188	2	44558000000	49	124450000000	7	76547000000	23
Catechin	S1_18662362	1	18662362	0.22598	0.63659	0.0042	0.22598	0.63659	NaN	NaN	1	27837000000	50	123180000000	6	79092000000	24
Catechin	S1_18759512	1	18759512	0.22598	0.63659	0.0042	0.22598	0.63659	NaN	NaN	1	27837000000	50	123180000000	6	79092000000	24
Catechin	S1_18866864	1	18866864	5.22237	0.00879	0.16387	5.22237	0.00879	NaN	NaN	2	543540000000	49	104080000000	7	219110000000	22
Catechin	S1_18866926	1	18866926	0.08033	0.92293	0.00305	0.08033	0.92293	NaN	NaN	2	10110000000	49	125850000000	7	66705000000	21
Catechin	S1_19055913	1	19055913	2.92021	0.06336	0.09933	1.84978	0.17991	3.88394	0.05441	2	329450000000	49	112820000000	7	157950000000	15
Catechin	S1_19130586	1	19130586	3.2491	0.02977	0.15743	0.72474	0.48957	8.08813	0.00653	3	348100000000	48	107140000000	8	186380000000	21
Catechin	S1_19147835	1	19147835	0.71096	0.40314	0.01308	0.71096	0.40314	NaN	NaN	1	86741000000	50	122000000000	6	88909000000	27
Catechin	S1_19147865	1	19147865	0.11191	0.73938	0.00208	0.11191	0.73938	NaN	NaN	1	13817000000	50	123460000000	6	76755000000	26
Catechin	S1_19180658	1	19180658	2.22632	0.09716	0.11392	1.65199	0.20216	3.22494	0.07882	3	251910000000	48	113150000000	8	150310000000	15
Catechin	S1_19180739	1	19180739	0.67596	0.51335	0.02504	0.67596	0.51335	NaN	NaN	2	83058000000	49	122870000000	7	87547000000	23
Catechin	S1_19186031	1	19186031	0.74663	0.47927	0.02758	0.74663	0.47927	NaN	NaN	2	91485000000	49	122530000000	7	89955000000	23
Catechin	S1_19189223	1	19189223	1.41404	0.2529	0.05089	0.64858	0.42444	2.16441	0.14763	2	168800000000	49	119370000000	7	112050000000	15
Catechin	S1_19189307	1	19189307	0.67596	0.51335	0.02504	0.67596	0.51335	NaN	NaN	2	83058000000	49	122870000000	7	87547000000	23
Catechin	S1_19199394	1	19199394	0.21775	0.8051	0.00822	0.21775	0.8051	NaN	NaN	2	27252000000	49	125150000000	7	71602000000	21
Catechin	S1_19217428	1	19217428	2.14814	0.10644	0.1104	0.71766	0.49295	4.89499	0.03173	3	244110000000	48	113640000000	8	147380000000	13
Catechin	S1_19269316	1	19269316	0.24789	0.86244	0.01423	0.13624	0.87297	0.47411	0.49442	3	31464000000	48	126930000000	8	67638000000	9
Catechin	S1_19269335	1	19269335	0.72025	0.49171	0.02664	0.72025	0.49171	NaN	NaN	2	88345000000	49	122660000000	7	89057000000	17
Catechin	S1_19280813	1	19280813	0.20286	0.81707	0.00766	0.20286	0.81707	NaN	NaN	2	25404000000	49	125230000000	7	71074000000	26
Catechin	S1_19343070	1	19343070	2.69132	0.07781	0.09231	1.41779	0.23939	3.88311	0.05444	2	306190000000	49	113770000000	7	151300000000	15
Catechin	S1_19343126	1	19343126	0.13657	0.87267	0.00517	0.13657	0.87267	NaN	NaN	2	17149000000	49	125560000000	7	68716000000	24
Catechin	S1_19363972	1	19363972	0.25546	0.85706	0.01466	0.39079	0.67861	0.00074622	0.97832	3	32411000000	48	126870000000	8	67993000000	25
Catechin	S1_19364014	1	19364014	3.44045	0.02394	0.16506	2.82726	0.06886	4.28746	0.0438	3	364980000000	48	106080000000	8	192710000000	15
Catechin	S1_19367317	1	19367317	2.93522	0.06252	0.09978	1.69102	0.19943	4.07541	0.049	2	330960000000	49	112760000000	7	158380000000	15
Catechin	S1_19367404	1	19367404	2.93522	0.06252	0.09978	1.69102	0.19943	4.07541	0.049	2	330960000000	49	112760000000	7	158380000000	15
Catechin	S1_19396306	1	19396306	1.95795	0.15204	0.06902	1.95795	0.15204	NaN	NaN	2	228920000000	49	116920000000	7	129220000000	23
Catechin	S1_19410508	1	19410508	0.05442	0.81649	0.00101	0.05442	0.81649	NaN	NaN	1	6726700000	50	123600000000	6	75573000000	22
Catechin	S1_19469000	1	19469000	2.01511	0.1442	0.07088	2.01511	0.1442	NaN	NaN	2	235100000000	49	116670000000	7	130990000000	13
Catechin	S1_19523848	1	19523848	2.91684	0.04359	0.14381	0.98084	0.38224	6.56599	0.01359	3	318000000000	48	109020000000	8	175090000000	12
Catechin	S1_19585419	1	19585419	0.50282	0.60791	0.01876	0.50282	0.60791	NaN	NaN	2	62211000000	49	123730000000	7	81591000000	24
Catechin	S1_19585572	1	19585572	1.82958	0.15437	0.0957	0.82414	0.4446	3.74802	0.05877	3	211630000000	48	115670000000	8	135200000000	14
Catechin	S1_19595775	1	19595775	0.207	0.89106	0.01191	0.31153	0.73376	0.01052	0.91874	3	26341000000	48	127250000000	8	65717000000	22
Catechin	S1_19595805	1	19595805	0.207	0.89106	0.01191	0.31153	0.73376	0.01052	0.91874	3	26341000000	48	127250000000	8	65717000000	22
Catechin	S1_19664547	1	19664547	2.55781	0.08778	0.08817	0.91916	0.34231	4.13875	0.04734	2	292430000000	49	114330000000	7	147370000000	14
Catechin	S1_19671075	1	19671075	0.22598	0.63659	0.0042	0.22598	0.63659	NaN	NaN	1	27837000000	50	123180000000	6	79092000000	24
Catechin	S1_19671276	1	19671276	4.08372	0.01161	0.18964	2.99089	0.05949	5.6961	0.02099	3	419340000000	48	102690000000	8	213090000000	13
Catechin	S1_19750845	1	19750845	1.36452	0.26487	0.07329	1.92724	0.15642	0.29457	0.58982	3	162060000000	48	118770000000	8	116610000000	18
Catechin	S1_19750956	1	19750956	0.22598	0.63659	0.0042	0.22598	0.63659	NaN	NaN	1	27837000000	50	123180000000	6	79092000000	24
Catechin	S1_19751847	1	19751847	0.13242	0.87629	0.00501	0.13242	0.87629	NaN	NaN	2	16630000000	49	125590000000	7	68567000000	22
Catechin	S1_19758823	1	19758823	0.67596	0.51335	0.02504	0.67596	0.51335	NaN	NaN	2	83058000000	49	122870000000	7	87547000000	23
Catechin	S1_19801679	1	19801679	0.68835	0.5636	0.03847	0.6324	0.53559	0.80526	0.374	3	85065000000	48	123580000000	8	87739000000	22
Catechin	S1_19809547	1	19809547	0.44086	0.50976	0.00815	0.44086	0.50976	NaN	NaN	1	54075000000	50	122660000000	6	83465000000	27
Catechin	S1_19841486	1	19841486	1.64789	0.19076	0.08709	0.45595	0.63651	3.97639	0.05184	3	192570000000	48	116860000000	8	128050000000	14
Catechin	S1_19841539	1	19841539	1.64789	0.19076	0.08709	0.45595	0.63651	3.97639	0.05184	3	192570000000	48	116860000000	8	128050000000	14
Catechin	S1_19841721	1	19841721	0.08074	0.92256	0.00306	0.08074	0.92256	NaN	NaN	2	10161000000	49	125850000000	7	66719000000	22
Catechin	S1_19849368	1	19849368	0.73603	0.5357	0.04102	0.25385	0.77682	1.69321	0.19939	3	90699000000	48	123230000000	8	89851000000	19
Catechin	S1_19849544	1	19849544	2.55781	0.08778	0.08817	0.91916	0.34231	4.13875	0.04734	2	292430000000	49	114330000000	7	147370000000	14
Catechin	S1_19849624	1	19849624	0.22598	0.63659	0.0042	0.22598	0.63659	NaN	NaN	1	27837000000	50	123180000000	6	79092000000	24
Catechin	S1_19849706	1	19849706	2.55781	0.08778	0.08817	0.91916	0.34231	4.13875	0.04734	2	292430000000	49	114330000000	7	147370000000	14
Catechin	S1_19865229	1	19865229	2.71217	0.07636	0.09296	2.50485	0.1198	2.82792	0.099	2	308320000000	49	113680000000	7	151910000000	15
Catechin	S1_19865366	1	19865366	0.1414	0.8685	0.00535	0.28314	0.597	0.00528	0.94235	2	17751000000	49	125540000000	7	68888000000	24
Catechin	S1_19868624	1	19868624	2.757	0.05243	0.13709	0.32584	0.72347	7.53245	0.0085	3	303130000000	48	109950000000	8	169510000000	15
Catechin	S1_19868670	1	19868670	2.757	0.05243	0.13709	0.32584	0.72347	7.53245	0.0085	3	303130000000	48	109950000000	8	169510000000	15
Catechin	S1_19883296	1	19883296	2.90614	0.06416	0.0989	0.95015	0.33437	4.7901	0.03342	2	328030000000	49	112880000000	7	157540000000	15
Catechin	S1_19890916	1	19890916	0.08111	0.92222	0.00308	0.08111	0.92222	NaN	NaN	2	10207000000	49	125850000000	7	66733000000	24
Catechin	S1_19891006	1	19891006	0.08111	0.92222	0.00308	0.08111	0.92222	NaN	NaN	2	10207000000	49	125850000000	7	66733000000	24
Catechin	S1_19901174	1	19901174	0.89879	0.44873	0.04961	0.8819	0.42046	0.93492	0.33843	3	109690000000	48	122040000000	8	96972000000	22
Catechin	S1_19922249	1	19922249	2.55781	0.08778	0.08817	0.91916	0.34231	4.13875	0.04734	2	292430000000	49	114330000000	7	147370000000	14
Catechin	S1_19969289	1	19969289	1.36966	0.26375	0.04938	1.36966	0.26375	NaN	NaN	2	163780000000	49	119580000000	7	110610000000	18
Catechin	S1_19969351	1	19969351	0.59933	0.55315	0.02227	0.59933	0.55315	NaN	NaN	2	73867000000	49	123250000000	7	84921000000	21
Catechin	S1_19969544	1	19969544	0.95503	0.39185	0.03499	0.95503	0.39185	NaN	NaN	2	116060000000	49	121530000000	7	96977000000	13
Catechin	S1_19969567	1	19969567	1.56787	0.21877	0.0561	1.56787	0.21877	NaN	NaN	2	186060000000	49	118670000000	7	116980000000	16
Catechin	S1_20057896	1	20057896	1.24755	0.29617	0.04519	1.24755	0.29617	NaN	NaN	2	149890000000	49	120150000000	7	106640000000	23
Catechin	S1_20163493	1	20163493	0.62957	0.53707	0.02337	1.1209	0.29481	0.15715	0.69352	2	77502000000	49	123100000000	7	85959000000	15
Catechin	S1_20179734	1	20179734	3.27555	0.04622	0.10999	3.27555	0.04622	NaN	NaN	2	364810000000	49	111370000000	7	168050000000	8
Catechin	S1_20180772	1	20180772	0.90092	0.44768	0.04972	0.72087	0.49142	1.25356	0.26845	3	109930000000	48	122020000000	8	97064000000	18
Catechin	S1_20241826	1	20241826	0.80351	0.45356	0.02962	0.80351	0.45356	NaN	NaN	2	98234000000	49	122260000000	7	91883000000	22
Catechin	S1_20249472	1	20249472	1.59776	0.20221	0.08468	0.53589	0.58854	3.66323	0.0616	3	187240000000	48	117190000000	8	126060000000	11
Catechin	S1_20271823	1	20271823	0.8441	0.47653	0.04674	1.17667	0.31686	0.21659	0.64376	3	103350000000	48	122440000000	8	94595000000	21
Catechin	S1_20271834	1	20271834	0.8441	0.47653	0.04674	1.17667	0.31686	0.21659	0.64376	3	103350000000	48	122440000000	8	94595000000	21
Catechin	S1_20271964	1	20271964	2.55781	0.08778	0.08817	0.91916	0.34231	4.13875	0.04734	2	292430000000	49	114330000000	7	147370000000	14
Catechin	S1_20272101	1	20272101	2.55781	0.08778	0.08817	0.91916	0.34231	4.13875	0.04734	2	292430000000	49	114330000000	7	147370000000	14
Catechin	S1_20272153	1	20272153	0.82601	0.4438	0.03042	0.06895	0.79395	1.58227	0.2144	2	100890000000	49	122150000000	7	92643000000	20
Catechin	S1_20272174	1	20272174	0.82601	0.4438	0.03042	0.06895	0.79395	1.58227	0.2144	2	100890000000	49	122150000000	7	92643000000	20
Catechin	S1_20447846	1	20447846	1.7996	0.15986	0.09429	0.59865	0.55352	4.12513	0.04781	3	208510000000	48	115860000000	8	134030000000	13
Catechin	S1_20449928	1	20449928	3.19045	0.04983	0.10746	1.40225	0.24195	4.87011	0.03204	2	356430000000	49	111720000000	7	165650000000	15
Catechin	S1_20478944	1	20478944	2.55781	0.08778	0.08817	0.91916	0.34231	4.13875	0.04734	2	292430000000	49	114330000000	7	147370000000	14
Catechin	S1_20478973	1	20478973	2.55781	0.08778	0.08817	0.91916	0.34231	4.13875	0.04734	2	292430000000	49	114330000000	7	147370000000	14
Catechin	S1_20479558	1	20479558	2.27707	0.11334	0.07931	1.49184	0.22766	3.00255	0.08942	2	263060000000	49	115530000000	7	138980000000	14
Catechin	S1_20484826	1	20484826	2.55781	0.08778	0.08817	0.91916	0.34231	4.13875	0.04734	2	292430000000	49	114330000000	7	147370000000	14
Catechin	S1_20486419	1	20486419	2.55781	0.08778	0.08817	0.91916	0.34231	4.13875	0.04734	2	292430000000	49	114330000000	7	147370000000	14
Catechin	S1_20486598	1	20486598	3.19045	0.04983	0.10746	1.40225	0.24195	4.87011	0.03204	2	356430000000	49	111720000000	7	165650000000	15
Catechin	S1_20486604	1	20486604	2.55781	0.08778	0.08817	0.91916	0.34231	4.13875	0.04734	2	292430000000	49	114330000000	7	147370000000	14
Catechin	S1_20500293	1	20500293	4.08372	0.01161	0.18964	2.99089	0.05949	5.6961	0.02099	3	419340000000	48	102690000000	8	213090000000	13
Catechin	S1_20500462	1	20500462	4.08372	0.01161	0.18964	2.99089	0.05949	5.6961	0.02099	3	419340000000	48	102690000000	8	213090000000	13
Catechin	S1_20504680	1	20504680	2.89826	0.04454	0.14303	2.08206	0.13557	4.25412	0.04459	3	316280000000	48	109130000000	8	174440000000	14
Catechin	S1_20518134	1	20518134	3.19045	0.04983	0.10746	1.40225	0.24195	4.87011	0.03204	2	356430000000	49	111720000000	7	165650000000	15
Catechin	S1_20535592	1	20535592	0.22598	0.63659	0.0042	0.22598	0.63659	NaN	NaN	1	27837000000	50	123180000000	6	79092000000	24
Catechin	S1_20535868	1	20535868	0.25049	0.77941	0.00944	0.51103	0.47802	0.0001773	0.98943	2	31308000000	49	124990000000	7	72761000000	24
Catechin	S1_20535869	1	20535869	0.25049	0.77941	0.00944	0.51103	0.47802	0.0001773	0.98943	2	31308000000	49	124990000000	7	72761000000	24
Catechin	S1_20538548	1	20538548	0.22598	0.63659	0.0042	0.22598	0.63659	NaN	NaN	1	27837000000	50	123180000000	6	79092000000	24
Catechin	S1_20547350	1	20547350	0.4891	0.69148	0.02766	0.73359	0.48538	0.02919	0.86506	3	61173000000	48	125070000000	8	78779000000	21
Catechin	S1_20581674	1	20581674	2.55781	0.08778	0.08817	0.91916	0.34231	4.13875	0.04734	2	292430000000	49	114330000000	7	147370000000	14
Catechin	S1_20623680	1	20623680	0.22598	0.63659	0.0042	0.22598	0.63659	NaN	NaN	1	27837000000	50	123180000000	6	79092000000	24
Catechin	S1_20673105	1	20673105	0.22598	0.63659	0.0042	0.22598	0.63659	NaN	NaN	1	27837000000	50	123180000000	6	79092000000	24
Catechin	S1_20673208	1	20673208	2.55781	0.08778	0.08817	0.91916	0.34231	4.13875	0.04734	2	292430000000	49	114330000000	7	147370000000	14
Catechin	S1_20680997	1	20680997	1.09824	0.34152	0.04001	0.21012	0.64866	1.98223	0.16547	2	132720000000	49	120850000000	7	101740000000	12
Catechin	S1_20702793	1	20702793	0.19932	0.81995	0.00753	0.19932	0.81995	NaN	NaN	2	24963000000	49	125250000000	7	70949000000	24
Catechin	S1_20702847	1	20702847	1.67136	0.18562	0.08821	0.5954	0.55528	3.7563	0.0585	3	195060000000	48	116700000000	8	128980000000	14
Catechin	S1_20749115	1	20749115	0.8157	0.44825	0.03005	0.8157	0.44825	NaN	NaN	2	99675000000	49	122200000000	7	92295000000	24
Catechin	S1_20749131	1	20749131	3.066	0.05564	0.10373	0.73523	0.39528	5.33304	0.02518	2	344070000000	49	112220000000	7	162120000000	17
Catechin	S1_20749258	1	20749258	2.97901	0.06012	0.10111	0.74022	0.3937	5.15627	0.02759	2	335370000000	49	112580000000	7	159640000000	17
Catechin	S1_20759845	1	20759845	0.22598	0.63659	0.0042	0.22598	0.63659	NaN	NaN	1	27837000000	50	123180000000	6	79092000000	24
Catechin	S1_20759888	1	20759888	2.55781	0.08778	0.08817	0.91916	0.34231	4.13875	0.04734	2	292430000000	49	114330000000	7	147370000000	14
Catechin	S1_20760771	1	20760771	1.95795	0.15204	0.06902	1.95795	0.15204	NaN	NaN	2	228920000000	49	116920000000	7	129220000000	23
Catechin	S1_20790570	1	20790570	0.22598	0.63659	0.0042	0.22598	0.63659	NaN	NaN	1	27837000000	50	123180000000	6	79092000000	24
Catechin	S1_20799056	1	20799056	4.08372	0.01161	0.18964	2.99089	0.05949	5.6961	0.02099	3	419340000000	48	102690000000	8	213090000000	13
Catechin	S1_20812651	1	20812651	0.65765	0.52258	0.02438	0.65765	0.52258	NaN	NaN	2	80868000000	49	122960000000	7	86921000000	24
Catechin	S1_20812680	1	20812680	0.65765	0.52258	0.02438	0.65765	0.52258	NaN	NaN	2	80868000000	49	122960000000	7	86921000000	24
Catechin	S1_20812707	1	20812707	0.65765	0.52258	0.02438	0.65765	0.52258	NaN	NaN	2	80868000000	49	122960000000	7	86921000000	24
Catechin	S1_20919227	1	20919227	0.41441	0.74341	0.02355	0.4691	0.62835	0.31809	0.57538	3	52067000000	48	125640000000	8	75364000000	22
Catechin	S1_20997387	1	20997387	0.03434	0.85373	0.00064014	0.03434	0.85373	NaN	NaN	1	4246500000	50	123650000000	6	75160000000	27
Catechin	S1_21001997	1	21001997	0.03434	0.85373	0.00064014	0.03434	0.85373	NaN	NaN	1	4246500000	50	123650000000	6	75160000000	27
Catechin	S1_21004747	1	21004747	0.03434	0.85373	0.00064014	0.03434	0.85373	NaN	NaN	1	4246500000	50	123650000000	6	75160000000	27
Catechin	S1_21009610	1	21009610	0.32552	0.7237	0.01223	0.16827	0.68341	0.48451	0.48968	2	40563000000	49	124610000000	7	75406000000	26
Catechin	S1_21009719	1	21009719	0.32552	0.7237	0.01223	0.16827	0.68341	0.48451	0.48968	2	40563000000	49	124610000000	7	75406000000	26
Catechin	S1_21009779	1	21009779	0.32552	0.7237	0.01223	0.16827	0.68341	0.48451	0.48968	2	40563000000	49	124610000000	7	75406000000	26
Catechin	S1_21009789	1	21009789	0.32552	0.7237	0.01223	0.16827	0.68341	0.48451	0.48968	2	40563000000	49	124610000000	7	75406000000	26
Catechin	S1_21009987	1	21009987	1.40872	0.25171	0.07547	2.08986	0.13459	0.12138	0.72907	3	166880000000	48	118470000000	8	118420000000	19
Catechin	S1_21016710	1	21016710	1.93946	0.15466	0.06841	1.93946	0.15466	NaN	NaN	2	226920000000	49	117000000000	7	128650000000	26
Catechin	S1_21016782	1	21016782	0.91969	0.40541	0.03374	0.91969	0.40541	NaN	NaN	2	111920000000	49	121700000000	7	95794000000	26
Catechin	S1_21019918	1	21019918	0.03434	0.85373	0.00064014	0.03434	0.85373	NaN	NaN	1	4246500000	50	123650000000	6	75160000000	27
Catechin	S1_21020017	1	21020017	0.01535	0.9019	0.00028622	0.01535	0.9019	NaN	NaN	1	1898700000	50	123700000000	6	74769000000	26
Catechin	S1_21025434	1	21025434	0.05138	0.94997	0.00195	0.05138	0.94997	NaN	NaN	2	6473900000	49	126000000000	7	65666000000	26
Catechin	S1_21025464	1	21025464	0.01535	0.9019	0.00028622	0.01535	0.9019	NaN	NaN	1	1898700000	50	123700000000	6	74769000000	26
Catechin	S1_21032793	1	21032793	0.6774	0.57016	0.03788	0.86402	0.42778	0.32785	0.5696	3	83767000000	48	123660000000	8	87252000000	25
Catechin	S1_21053897	1	21053897	1.48944	0.22928	0.07943	2.11912	0.13102	0.29139	0.59183	3	175630000000	48	117920000000	8	121700000000	25
Catechin	S1_21069244	1	21069244	0.01535	0.9019	0.00028622	0.01535	0.9019	NaN	NaN	1	1898700000	50	123700000000	6	74769000000	26
Catechin	S1_21069286	1	21069286	0.01535	0.9019	0.00028622	0.01535	0.9019	NaN	NaN	1	1898700000	50	123700000000	6	74769000000	26
Catechin	S1_21070398	1	21070398	0.01535	0.9019	0.00028622	0.01535	0.9019	NaN	NaN	1	1898700000	50	123700000000	6	74769000000	26
Catechin	S1_21070454	1	21070454	0.03434	0.85373	0.00064014	0.03434	0.85373	NaN	NaN	1	4246500000	50	123650000000	6	75160000000	27
Catechin	S1_21070525	1	21070525	0.01535	0.9019	0.00028622	0.01535	0.9019	NaN	NaN	1	1898700000	50	123700000000	6	74769000000	26
Catechin	S1_21072371	1	21072371	0.75098	0.47725	0.02774	0.75098	0.47725	NaN	NaN	2	92003000000	49	122510000000	7	90103000000	26
Catechin	S1_21337846	1	21337846	1.26593	0.29103	0.04582	1.26593	0.29103	NaN	NaN	2	151990000000	49	120060000000	7	107240000000	21
Catechin	S1_21512849	1	21512849	0.76656	0.51841	0.04264	1.10875	0.33811	0.12192	0.72849	3	94289000000	48	123000000000	8	91197000000	23
Catechin	S1_21523979	1	21523979	1.51297	0.22312	0.08057	2.30596	0.11038	0.0193	0.8901	3	178170000000	48	117760000000	8	122650000000	10
Catechin	S1_21523992	1	21523992	1.29447	0.28709	0.06981	1.97974	0.149	0.00437	0.94755	3	154360000000	48	119250000000	8	113720000000	5
Catechin	S1_21524029	1	21524029	1.31963	0.27891	0.07106	1.96173	0.1515	0.10693	0.74508	3	157130000000	48	119070000000	8	114760000000	25
Catechin	S1_21524050	1	21524050	1.58412	0.20544	0.08402	1.92577	0.15664	0.90805	0.34541	3	185790000000	48	117280000000	8	125510000000	22
Catechin	S1_21541822	1	21541822	0.02847	0.97195	0.00108	0.00202	0.96434	0.05496	0.81562	2	3590800000	49	126120000000	7	64842000000	26
Catechin	S1_21549399	1	21549399	1.15012	0.325	0.04182	1.15012	0.325	NaN	NaN	2	138710000000	49	120600000000	7	103450000000	17
Catechin	S1_21549511	1	21549511	1.05856	0.37548	0.05788	1.61988	0.20834	0.00191	0.96536	3	127980000000	48	120900000000	8	103830000000	21
Catechin	S1_21549638	1	21549638	0.9881	0.37958	0.03616	0.00192	0.96524	1.97425	0.16631	2	119930000000	49	121370000000	7	98081000000	14
Catechin	S1_21549791	1	21549791	4.28626	0.00927	0.19706	6.55661	0.003	0.0104	0.9192	3	435750000000	48	101660000000	8	219240000000	20
Catechin	S1_21552804	1	21552804	1.76478	0.16649	0.09265	2.57954	0.08607	0.21764	0.64296	3	204870000000	48	116090000000	8	132670000000	15
Catechin	S1_21562496	1	21562496	2.0008	0.12641	0.10367	2.97903	0.06012	0.14793	0.70222	3	229230000000	48	114570000000	8	141800000000	23
Catechin	S1_21562601	1	21562601	1.87559	0.1463	0.09786	2.74278	0.07429	0.22766	0.63543	3	216390000000	48	115370000000	8	136980000000	24
Catechin	S1_21563844	1	21563844	0.15042	0.92892	0.00869	0.20726	0.81352	0.04481	0.83324	3	19208000000	48	127690000000	8	63042000000	25
Catechin	S1_21563891	1	21563891	0.15042	0.92892	0.00869	0.20726	0.81352	0.04481	0.83324	3	19208000000	48	127690000000	8	63042000000	25
Catechin	S1_21584681	1	21584681	0.007	0.99303	0.00026638	0.01428	0.90534	1.3045e-08	0.99991	2	883520000	49	126230000000	7	64069000000	24
Catechin	S1_21590552	1	21590552	0.08642	0.91735	0.00328	0.08642	0.91735	NaN	NaN	2	10873000000	49	125820000000	7	66923000000	20
Catechin	S1_21590577	1	21590577	0.08642	0.91735	0.00328	0.08642	0.91735	NaN	NaN	2	10873000000	49	125820000000	7	66923000000	20
Catechin	S1_21590660	1	21590660	0.23252	0.87328	0.01336	0.07295	0.92975	0.55297	0.46073	3	29541000000	48	127050000000	8	66917000000	21
Catechin	S1_21595969	1	21595969	0.71228	0.54946	0.03975	0.80606	0.45245	0.53984	0.46607	3	87896000000	48	123400000000	8	88800000000	19
Catechin	S1_21596057	1	21596057	0.5899	0.62461	0.03316	0.77164	0.46779	0.25005	0.61932	3	73332000000	48	124310000000	8	83339000000	22
Catechin	S1_21608707	1	21608707	0.02854	0.97188	0.00109	0.02683	0.87054	0.03076	0.86151	2	3598800000	49	126120000000	7	64844000000	25
Catechin	S1_21609957	1	21609957	0.00906	0.92453	0.00016904	0.00906	0.92453	NaN	NaN	1	1121400000	50	123720000000	6	74639000000	25
Catechin	S1_21609975	1	21609975	0.00906	0.92453	0.00016904	0.00906	0.92453	NaN	NaN	1	1121400000	50	123720000000	6	74639000000	25
Catechin	S1_21610042	1	21610042	0.33759	0.56383	0.00625	0.33759	0.56383	NaN	NaN	1	41494000000	50	122910000000	6	81368000000	24
Catechin	S1_21610214	1	21610214	1.13736	0.34347	0.0619	0.76682	0.46998	1.85178	0.17993	3	136870000000	48	120340000000	8	107170000000	23
Catechin	S1_21610277	1	21610277	1.13736	0.34347	0.0619	0.76682	0.46998	1.85178	0.17993	3	136870000000	48	120340000000	8	107170000000	23
Catechin	S1_21634317	1	21634317	0.00906	0.92453	0.00016904	0.00906	0.92453	NaN	NaN	1	1121400000	50	123720000000	6	74639000000	25
Catechin	S1_21634388	1	21634388	0.02854	0.97188	0.00109	0.02683	0.87054	0.03076	0.86151	2	3598800000	49	126120000000	7	64844000000	25
Catechin	S1_21672646	1	21672646	0.47735	0.69953	0.02702	0.72949	0.48732	0.00276	0.95832	3	59746000000	48	125160000000	8	78244000000	25
Catechin	S1_21672705	1	21672705	0.08566	0.96756	0.00497	0.12876	0.87948	0.00469	0.94571	3	10982000000	48	128210000000	8	59958000000	19
Catechin	S1_21700392	1	21700392	1.42593	0.24676	0.07632	2.09036	0.13453	0.16806	0.68367	3	168760000000	48	118350000000	8	119120000000	23
Catechin	S1_21700535	1	21700535	1.94422	0.13504	0.10105	2.58801	0.08541	0.68943	0.41047	3	223450000000	48	114930000000	8	139630000000	22
Catechin	S1_21735373	1	21735373	1.28966	0.28867	0.06957	1.95573	0.15235	0.0346	0.85321	3	153830000000	48	119280000000	8	113530000000	23
Catechin	S1_21735449	1	21735449	1.28966	0.28867	0.06957	1.95573	0.15235	0.0346	0.85321	3	153830000000	48	119280000000	8	113530000000	23
Catechin	S1_21739066	1	21739066	0.11342	0.89301	0.0043	0.22166	0.63982	0.00956	0.9225	2	14255000000	49	125680000000	7	67889000000	24
Catechin	S1_21739081	1	21739081	0.1087	0.74301	0.00202	0.1087	0.74301	NaN	NaN	1	13421000000	50	123470000000	6	76689000000	24
Catechin	S1_21740475	1	21740475	0.11342	0.89301	0.0043	0.22166	0.63982	0.00956	0.9225	2	14255000000	49	125680000000	7	67889000000	24
Catechin	S1_21740584	1	21740584	0.72383	0.54273	0.04037	0.75584	0.47501	0.66998	0.4171	3	89260000000	48	123320000000	8	89312000000	23
Catechin	S1_21740625	1	21740625	0.43529	0.72873	0.0247	0.66644	0.51813	0.00020245	0.98871	3	54621000000	48	125480000000	8	76322000000	23
Catechin	S1_21740741	1	21740741	0.43529	0.72873	0.0247	0.66644	0.51813	0.00020245	0.98871	3	54621000000	48	125480000000	8	76322000000	23
Catechin	S1_21740765	1	21740765	0.65579	0.52353	0.02431	0.65579	0.52353	NaN	NaN	2	80645000000	49	122970000000	7	86858000000	23
Catechin	S1_21776069	1	21776069	0.45816	0.71279	0.02596	0.68208	0.5103	0.03712	0.84804	3	57411000000	48	125310000000	8	77368000000	23
Catechin	S1_21776138	1	21776138	0.4487	0.64106	0.01677	0.08841	0.76744	0.80932	0.37272	2	55636000000	49	123990000000	7	79712000000	23
Catechin	S1_21798847	1	21798847	0.45816	0.71279	0.02596	0.68208	0.5103	0.03712	0.84804	3	57411000000	48	125310000000	8	77368000000	23
Catechin	S1_21801749	1	21801749	0.11342	0.89301	0.0043	0.22166	0.63982	0.00956	0.9225	2	14255000000	49	125680000000	7	67889000000	24
Catechin	S1_21803825	1	21803825	0.00906	0.92453	0.00016904	0.00906	0.92453	NaN	NaN	1	1121400000	50	123720000000	6	74639000000	25
Catechin	S1_21813052	1	21813052	0.11342	0.89301	0.0043	0.22166	0.63982	0.00956	0.9225	2	14255000000	49	125680000000	7	67889000000	24
Catechin	S1_21816132	1	21816132	1.92827	0.15627	0.06805	1.92827	0.15627	NaN	NaN	2	225710000000	49	117050000000	7	128300000000	22
Catechin	S1_21816381	1	21816381	0.83612	0.48071	0.04632	1.20905	0.30723	0.13305	0.71689	3	102420000000	48	122490000000	8	94247000000	22
Catechin	S1_21817052	1	21817052	0.11342	0.89301	0.0043	0.22166	0.63982	0.00956	0.9225	2	14255000000	49	125680000000	7	67889000000	24
Catechin	S1_21839625	1	21839625	0.41219	0.66447	0.01543	0.41219	0.66447	NaN	NaN	2	51184000000	49	124180000000	7	78440000000	24
Catechin	S1_21839638	1	21839638	0.41219	0.66447	0.01543	0.41219	0.66447	NaN	NaN	2	51184000000	49	124180000000	7	78440000000	24
Catechin	S1_21839799	1	21839799	0.03943	0.96137	0.0015	0.03943	0.96137	NaN	NaN	2	4970500000	49	126060000000	7	65236000000	25
Catechin	S1_21839806	1	21839806	0.6051	0.55005	0.02248	0.6051	0.55005	NaN	NaN	2	74562000000	49	123220000000	7	85119000000	26
Catechin	S1_21846782	1	21846782	1.68228	0.18328	0.08873	2.57001	0.08682	0.0106	0.91844	3	196210000000	48	116630000000	8	129420000000	23
Catechin	S1_21846800	1	21846800	1.28211	0.28659	0.04638	1.28211	0.28659	NaN	NaN	2	153830000000	49	119990000000	7	107770000000	21
Catechin	S1_21847027	1	21847027	0.01583	0.99725	0.00092176	0.00619	0.99383	0.03535	0.85165	3	2038200000	48	128770000000	8	56603000000	19
Catechin	S1_21847298	1	21847298	0.02875	0.99334	0.00167	0.02024	0.97998	0.04655	0.83009	3	3698600000	48	128660000000	8	57226000000	18
Catechin	S1_21860785	1	21860785	3.53406	0.02152	0.16873	4.76251	0.01288	1.06461	0.30734	3	373110000000	48	105580000000	8	195760000000	18
Catechin	S1_21860935	1	21860935	3.03152	0.0382	0.14856	4.00237	0.02455	1.07719	0.30453	3	328510000000	48	108360000000	8	179030000000	17
Catechin	S1_21860945	1	21860945	6.22617	0.0039	0.18899	1.1743	0.28372	11.0422	0.00169	2	626850000000	49	100680000000	7	242920000000	15
Catechin	S1_21913684	1	21913684	0.11342	0.89301	0.0043	0.22166	0.63982	0.00956	0.9225	2	14255000000	49	125680000000	7	67889000000	24
Catechin	S1_21920211	1	21920211	0.00906	0.92453	0.00016904	0.00906	0.92453	NaN	NaN	1	1121400000	50	123720000000	6	74639000000	25
Catechin	S1_21939190	1	21939190	0.00906	0.92453	0.00016904	0.00906	0.92453	NaN	NaN	1	1121400000	50	123720000000	6	74639000000	25
Catechin	S1_21947879	1	21947879	0.11342	0.89301	0.0043	0.22166	0.63982	0.00956	0.9225	2	14255000000	49	125680000000	7	67889000000	24
Catechin	S1_21948090	1	21948090	0.00906	0.92453	0.00016904	0.00906	0.92453	NaN	NaN	1	1121400000	50	123720000000	6	74639000000	25
Catechin	S1_21948120	1	21948120	0.00906	0.92453	0.00016904	0.00906	0.92453	NaN	NaN	1	1121400000	50	123720000000	6	74639000000	25
Catechin	S1_21948169	1	21948169	0.11342	0.89301	0.0043	0.22166	0.63982	0.00956	0.9225	2	14255000000	49	125680000000	7	67889000000	24
Catechin	S1_21961571	1	21961571	1.93515	0.15528	0.06827	1.93515	0.15528	NaN	NaN	2	226450000000	49	117020000000	7	128520000000	24
Catechin	S1_21988215	1	21988215	0.00906	0.92453	0.00016904	0.00906	0.92453	NaN	NaN	1	1121400000	50	123720000000	6	74639000000	25
Catechin	S1_21998077	1	21998077	0.12774	0.88037	0.00484	0.25524	0.61563	0.00532	0.94217	2	16045000000	49	125610000000	7	68401000000	25
Catechin	S1_22008338	1	22008338	5.75253	0.0057	0.17735	3.99857	0.05099	7.02468	0.0108	2	588230000000	49	102260000000	7	231880000000	17
Catechin	S1_22008429	1	22008429	5.75253	0.0057	0.17735	3.99857	0.05099	7.02468	0.0108	2	588230000000	49	102260000000	7	231880000000	17
Catechin	S1_22093371	1	22093371	1.93515	0.15528	0.06827	1.93515	0.15528	NaN	NaN	2	226450000000	49	117020000000	7	128520000000	24
Catechin	S1_22093553	1	22093553	5.41473	0.00273	0.23582	2.3109	0.10989	10.7068	0.00198	3	521460000000	48	96304000000	8	251390000000	15
Catechin	S1_22114006	1	22114006	4.84515	0.01202	0.15399	2.5482	0.11672	6.84425	0.01179	2	510760000000	49	105420000000	7	209750000000	16
Catechin	S1_22114143	1	22114143	4.84515	0.01202	0.15399	2.5482	0.11672	6.84425	0.01179	2	510760000000	49	105420000000	7	209750000000	16
Catechin	S1_22114155	1	22114155	0.22598	0.63659	0.0042	0.22598	0.63659	NaN	NaN	1	27837000000	50	123180000000	6	79092000000	24
Catechin	S1_22118739	1	22118739	4.84515	0.01202	0.15399	2.5482	0.11672	6.84425	0.01179	2	510760000000	49	105420000000	7	209750000000	16
Catechin	S1_22118830	1	22118830	0.22598	0.63659	0.0042	0.22598	0.63659	NaN	NaN	1	27837000000	50	123180000000	6	79092000000	24
Catechin	S1_22194813	1	22194813	2.61787	0.08314	0.09004	1.35004	0.25079	3.80983	0.05668	2	298630000000	49	114080000000	7	149140000000	22
Catechin	S1_22194967	1	22194967	2.61787	0.08314	0.09004	1.35004	0.25079	3.80983	0.05668	2	298630000000	49	114080000000	7	149140000000	22
Catechin	S1_22236795	1	22236795	2.40163	0.0792	0.12172	2.80582	0.0702	1.53229	0.22179	3	269160000000	48	112070000000	8	156770000000	19
Catechin	S1_22251643	1	22251643	2.88198	0.06557	0.09816	2.88198	0.06557	NaN	NaN	2	325590000000	49	112980000000	7	156840000000	19
Catechin	S1_22251673	1	22251673	1.91928	0.13903	0.09989	2.58545	0.08561	0.62636	0.43259	3	220890000000	48	115090000000	8	138670000000	19
Catechin	S1_22273283	1	22273283	1.62974	0.20642	0.05817	1.62974	0.20642	NaN	NaN	2	192940000000	49	118390000000	7	118940000000	20
Catechin	S1_22289766	1	22289766	1.11324	0.33666	0.04054	1.11324	0.33666	NaN	NaN	2	134450000000	49	120780000000	7	102230000000	22
Catechin	S1_22332823	1	22332823	3.25826	0.02946	0.15779	2.24549	0.11666	4.92414	0.03125	3	348920000000	48	107090000000	8	186680000000	13
Catechin	S1_22453019	1	22453019	1.59368	0.20317	0.08448	1.91636	0.15801	0.95206	0.33409	3	186810000000	48	117220000000	8	125890000000	18
Catechin	S1_22453261	1	22453261	0.2337	0.6309	0.00434	0.2337	0.6309	NaN	NaN	1	28783000000	50	123160000000	6	79249000000	20
Catechin	S1_22456821	1	22456821	0.12519	0.88261	0.00474	0.1448	0.70517	0.10817	0.74364	2	15727000000	49	125620000000	7	68310000000	19
Catechin	S1_22458044	1	22458044	0.2337	0.6309	0.00434	0.2337	0.6309	NaN	NaN	1	28783000000	50	123160000000	6	79249000000	20
Catechin	S1_23396613	1	23396613	1.20736	0.31718	0.06544	1.53772	0.22506	0.57342	0.45261	3	144700000000	48	119850000000	8	110100000000	25
Catechin	S1_23401888	1	23401888	4.29031	0.00923	0.19721	2.83664	0.06828	6.55453	0.01366	3	436070000000	48	101640000000	8	219370000000	21
Catechin	S1_23401996	1	23401996	4.29031	0.00923	0.19721	2.83664	0.06828	6.55453	0.01366	3	436070000000	48	101640000000	8	219370000000	21
Catechin	S1_23411945	1	23411945	2.15293	0.10584	0.11061	0.48006	0.62162	5.41221	0.02427	3	244590000000	48	113610000000	8	147560000000	22
Catechin	S1_23412181	1	23412181	3.17078	0.0507	0.10687	0.94782	0.33496	5.312	0.02546	2	354480000000	49	111800000000	7	165100000000	22
Catechin	S1_23435596	1	23435596	0.17926	0.67382	0.00333	0.17926	0.67382	NaN	NaN	1	22103000000	50	123300000000	6	78136000000	28
Catechin	S1_23435652	1	23435652	0.17926	0.67382	0.00333	0.17926	0.67382	NaN	NaN	1	22103000000	50	123300000000	6	78136000000	28
Catechin	S1_23435866	1	23435866	0.17926	0.67382	0.00333	0.17926	0.67382	NaN	NaN	1	22103000000	50	123300000000	6	78136000000	28
Catechin	S1_23454930	1	23454930	1.95474	0.15249	0.06891	1.95474	0.15249	NaN	NaN	2	228580000000	49	116940000000	7	129120000000	27
Catechin	S1_23455054	1	23455054	1.95474	0.15249	0.06891	1.95474	0.15249	NaN	NaN	2	228580000000	49	116940000000	7	129120000000	27
Catechin	S1_23480037	1	23480037	0.17926	0.67382	0.00333	0.17926	0.67382	NaN	NaN	1	22103000000	50	123300000000	6	78136000000	28
Catechin	S1_23492172	1	23492172	2.76727	0.07267	0.09465	0.81809	0.37008	4.65662	0.03586	2	313950000000	49	113450000000	7	153520000000	24
Catechin	S1_23522423	1	23522423	0.17926	0.67382	0.00333	0.17926	0.67382	NaN	NaN	1	22103000000	50	123300000000	6	78136000000	28
Catechin	S1_23522447	1	23522447	0.17926	0.67382	0.00333	0.17926	0.67382	NaN	NaN	1	22103000000	50	123300000000	6	78136000000	28
Catechin	S1_23524448	1	23524448	0.56741	0.45482	0.01047	0.56741	0.45482	NaN	NaN	1	69424000000	50	122350000000	6	86023000000	27
Catechin	S1_23524526	1	23524526	0.56741	0.45482	0.01047	0.56741	0.45482	NaN	NaN	1	69424000000	50	122350000000	6	86023000000	27
Catechin	S1_23532831	1	23532831	0.67884	0.51191	0.02515	0.67884	0.51191	NaN	NaN	2	83403000000	49	122860000000	7	87646000000	28
Catechin	S1_23583344	1	23583344	1.32638	0.27675	0.0714	1.38071	0.26101	1.20613	0.27758	3	157880000000	48	119030000000	8	115040000000	22
Catechin	S1_23584314	1	23584314	0.657	0.52291	0.02436	0.657	0.52291	NaN	NaN	2	80789000000	49	122970000000	7	86899000000	26
Catechin	S1_23584330	1	23584330	0.657	0.52291	0.02436	0.657	0.52291	NaN	NaN	2	80789000000	49	122970000000	7	86899000000	26
Catechin	S1_23604148	1	23604148	1.92775	0.15635	0.06803	1.92775	0.15635	NaN	NaN	2	225650000000	49	117050000000	7	128290000000	27
Catechin	S1_23604406	1	23604406	2.58263	0.08583	0.08894	2.58263	0.08583	NaN	NaN	2	295000000000	49	114220000000	7	148100000000	25
Catechin	S1_23604671	1	23604671	0.08462	0.77233	0.00158	0.08462	0.77233	NaN	NaN	1	10454000000	50	123530000000	6	76194000000	27
Catechin	S1_23616440	1	23616440	0.11202	0.89425	0.00424	0.11202	0.89425	NaN	NaN	2	14080000000	49	125690000000	7	67839000000	24
Catechin	S1_23631377	1	23631377	0.08462	0.77233	0.00158	0.08462	0.77233	NaN	NaN	1	10454000000	50	123530000000	6	76194000000	27
Catechin	S1_23631732	1	23631732	0.08462	0.77233	0.00158	0.08462	0.77233	NaN	NaN	1	10454000000	50	123530000000	6	76194000000	27
Catechin	S1_23631809	1	23631809	0.08462	0.77233	0.00158	0.08462	0.77233	NaN	NaN	1	10454000000	50	123530000000	6	76194000000	27
Catechin	S1_23632031	1	23632031	0.01885	0.98133	0.00071707	0.01885	0.98133	NaN	NaN	2	2378400000	49	126170000000	7	64496000000	24
Catechin	S1_23633751	1	23633751	0.6895	0.56291	0.03853	0.78754	0.46064	0.50921	0.47894	3	85202000000	48	123570000000	8	87790000000	24
Catechin	S1_23676042	1	23676042	1.94472	0.15391	0.06859	1.94472	0.15391	NaN	NaN	2	227490000000	49	116980000000	7	128810000000	27
Catechin	S1_23676217	1	23676217	1.94472	0.15391	0.06859	1.94472	0.15391	NaN	NaN	2	227490000000	49	116980000000	7	128810000000	27
Catechin	S1_23679186	1	23679186	1.36824	0.26374	0.07347	1.97695	0.14938	0.21422	0.64557	3	162470000000	48	118740000000	8	116760000000	26
Catechin	S1_23724316	1	23724316	7.0402	0.00205	0.20818	7.0402	0.00205	NaN	NaN	2	690510000000	49	98081000000	7	261100000000	24
Catechin	S1_23724407	1	23724407	7.17566	0.00185	0.21128	7.17566	0.00185	NaN	NaN	2	700780000000	49	97661000000	7	264040000000	25
Catechin	S1_23724498	1	23724498	7.03477	0.00206	0.20806	7.03477	0.00206	NaN	NaN	2	690090000000	49	98098000000	7	260990000000	25
Catechin	S1_23726979	1	23726979	0.08462	0.77233	0.00158	0.08462	0.77233	NaN	NaN	1	10454000000	50	123530000000	6	76194000000	27
Catechin	S1_23733989	1	23733989	2.77732	0.07202	0.09496	2.77732	0.07202	NaN	NaN	2	314970000000	49	113410000000	7	153810000000	26
Catechin	S1_23755297	1	23755297	4.7835e-05	0.99451	8.9228e-07	4.7835e-05	0.99451	NaN	NaN	1	5919100	50	123740000000	6	74453000000	28
Catechin	S1_23783594	1	23783594	1.66648	0.19944	0.0594	1.66648	0.19944	NaN	NaN	2	197020000000	49	118220000000	7	120110000000	20
Catechin	S1_23786913	1	23786913	0.28807	0.75097	0.01084	0.28807	0.75097	NaN	NaN	2	35950000000	49	124800000000	7	74088000000	23
Catechin	S1_23786994	1	23786994	0.21451	0.80769	0.00809	0.21451	0.80769	NaN	NaN	2	26849000000	49	125170000000	7	71487000000	24
Catechin	S1_23789135	1	23789135	0.08462	0.77233	0.00158	0.08462	0.77233	NaN	NaN	1	10454000000	50	123530000000	6	76194000000	27
Catechin	S1_23813758	1	23813758	4.7835e-05	0.99451	8.9228e-07	4.7835e-05	0.99451	NaN	NaN	1	5919100	50	123740000000	6	74453000000	28
Catechin	S1_23823920	1	23823920	0.70873	0.55154	0.03956	0.68831	0.50721	0.75642	0.38878	3	87478000000	48	123430000000	8	88643000000	21
Catechin	S1_23841911	1	23841911	0.31248	0.73308	0.01175	0.31248	0.73308	NaN	NaN	2	38958000000	49	124670000000	7	74947000000	23
Catechin	S1_23842030	1	23842030	0.35498	0.70298	0.01332	0.35498	0.70298	NaN	NaN	2	44181000000	49	124460000000	7	76439000000	22
Catechin	S1_23842118	1	23842118	0.10196	0.90326	0.00387	0.10196	0.90326	NaN	NaN	2	12821000000	49	125740000000	7	67479000000	22
Catechin	S1_23842139	1	23842139	0.10196	0.90326	0.00387	0.10196	0.90326	NaN	NaN	2	12821000000	49	125740000000	7	67479000000	22
Catechin	S1_23848829	1	23848829	4.7835e-05	0.99451	8.9228e-07	4.7835e-05	0.99451	NaN	NaN	1	5919100	50	123740000000	6	74453000000	28
Catechin	S1_23848958	1	23848958	0.657	0.52291	0.02436	0.657	0.52291	NaN	NaN	2	80789000000	49	122970000000	7	86899000000	26
Catechin	S1_23849059	1	23849059	0.657	0.52291	0.02436	0.657	0.52291	NaN	NaN	2	80789000000	49	122970000000	7	86899000000	26
Catechin	S1_23852972	1	23852972	2.58263	0.08583	0.08894	2.58263	0.08583	NaN	NaN	2	295000000000	49	114220000000	7	148100000000	25
Catechin	S1_23855007	1	23855007	0.31084	0.73427	0.01168	0.31084	0.73427	NaN	NaN	2	38756000000	49	124680000000	7	74889000000	18
Catechin	S1_23855102	1	23855102	0.31084	0.73427	0.01168	0.31084	0.73427	NaN	NaN	2	38756000000	49	124680000000	7	74889000000	18
Catechin	S1_23858683	1	23858683	0.67327	0.51469	0.02494	0.67327	0.51469	NaN	NaN	2	82737000000	49	122890000000	7	87455000000	27
Catechin	S1_23858895	1	23858895	0.657	0.52291	0.02436	0.657	0.52291	NaN	NaN	2	80789000000	49	122970000000	7	86899000000	26
Catechin	S1_23860026	1	23860026	0.132	0.87665	0.005	0.132	0.87665	NaN	NaN	2	16578000000	49	125590000000	7	68553000000	21
Catechin	S1_23860160	1	23860160	1.363	0.26542	0.04915	1.363	0.26542	NaN	NaN	2	163030000000	49	119610000000	7	110400000000	20
Catechin	S1_23860223	1	23860223	0.71145	0.49593	0.02632	0.71145	0.49593	NaN	NaN	2	87296000000	49	122700000000	7	88758000000	20
Catechin	S1_23866037	1	23866037	0.08462	0.77233	0.00158	0.08462	0.77233	NaN	NaN	1	10454000000	50	123530000000	6	76194000000	27
Catechin	S1_23879503	1	23879503	0.35511	0.70289	0.01333	0.0641	0.80117	0.64657	0.42523	2	44197000000	49	124460000000	7	76444000000	27
Catechin	S1_23891427	1	23891427	0.35511	0.70289	0.01333	0.0641	0.80117	0.64657	0.42523	2	44197000000	49	124460000000	7	76444000000	27
Catechin	S1_23891505	1	23891505	0.35511	0.70289	0.01333	0.0641	0.80117	0.64657	0.42523	2	44197000000	49	124460000000	7	76444000000	27
Catechin	S1_23900648	1	23900648	4.7835e-05	0.99451	8.9228e-07	4.7835e-05	0.99451	NaN	NaN	1	5919100	50	123740000000	6	74453000000	28
Catechin	S1_23900693	1	23900693	1.94472	0.15391	0.06859	1.94472	0.15391	NaN	NaN	2	227490000000	49	116980000000	7	128810000000	27
Catechin	S1_23917541	1	23917541	0.35511	0.70289	0.01333	0.0641	0.80117	0.64657	0.42523	2	44197000000	49	124460000000	7	76444000000	27
Catechin	S1_23917588	1	23917588	4.7835e-05	0.99451	8.9228e-07	4.7835e-05	0.99451	NaN	NaN	1	5919100	50	123740000000	6	74453000000	28
Catechin	S1_23920150	1	23920150	4.7835e-05	0.99451	8.9228e-07	4.7835e-05	0.99451	NaN	NaN	1	5919100	50	123740000000	6	74453000000	28
Catechin	S1_23920187	1	23920187	4.7835e-05	0.99451	8.9228e-07	4.7835e-05	0.99451	NaN	NaN	1	5919100	50	123740000000	6	74453000000	28
Catechin	S1_23939450	1	23939450	0.53201	0.46917	0.00982	0.53201	0.46917	NaN	NaN	1	65138000000	50	122440000000	6	85308000000	28
Catechin	S1_23957824	1	23957824	0.03748	0.99017	0.00218	0.0254	0.97493	0.06262	0.80347	3	4819900000	48	128590000000	8	57647000000	27
Catechin	S1_23984714	1	23984714	0.96355	0.38865	0.03529	0.96355	0.38865	NaN	NaN	2	117060000000	49	121490000000	7	97262000000	27
Catechin	S1_23984743	1	23984743	0.78635	0.46117	0.029	0.78635	0.46117	NaN	NaN	2	96201000000	49	122340000000	7	91302000000	26
Catechin	S1_23984787	1	23984787	0.96355	0.38865	0.03529	0.96355	0.38865	NaN	NaN	2	117060000000	49	121490000000	7	97262000000	27
Catechin	S1_23984900	1	23984900	0.24383	0.78457	0.00919	0.24383	0.78457	NaN	NaN	2	30484000000	49	125020000000	7	72526000000	26
Catechin	S1_23995302	1	23995302	0.17012	0.84406	0.00643	0.17012	0.84406	NaN	NaN	2	21332000000	49	125390000000	7	69911000000	27
Catechin	S1_23995369	1	23995369	0.80845	0.4514	0.02979	0.80845	0.4514	NaN	NaN	2	98818000000	49	122230000000	7	92050000000	28
Catechin	S1_23995653	1	23995653	0.53201	0.46917	0.00982	0.53201	0.46917	NaN	NaN	1	65138000000	50	122440000000	6	85308000000	28
Catechin	S1_24005307	1	24005307	0.53201	0.46917	0.00982	0.53201	0.46917	NaN	NaN	1	65138000000	50	122440000000	6	85308000000	28
Catechin	S1_24005344	1	24005344	0.53201	0.46917	0.00982	0.53201	0.46917	NaN	NaN	1	65138000000	50	122440000000	6	85308000000	28
Catechin	S1_24005381	1	24005381	0.53201	0.46917	0.00982	0.53201	0.46917	NaN	NaN	1	65138000000	50	122440000000	6	85308000000	28
Catechin	S1_24026081	1	24026081	0.53201	0.46917	0.00982	0.53201	0.46917	NaN	NaN	1	65138000000	50	122440000000	6	85308000000	28
Catechin	S1_24026097	1	24026097	0.82768	0.36731	0.01519	0.82768	0.36731	NaN	NaN	1	100750000000	50	121720000000	6	91244000000	28
Catechin	S1_24079772	1	24079772	0.53201	0.46917	0.00982	0.53201	0.46917	NaN	NaN	1	65138000000	50	122440000000	6	85308000000	28
Catechin	S1_24086092	1	24086092	0.57678	0.56547	0.02145	1.07557	0.30468	0.09741	0.75628	2	71152000000	49	123360000000	7	84145000000	22
Catechin	S1_24086267	1	24086267	0.57678	0.56547	0.02145	1.07557	0.30468	0.09741	0.75628	2	71152000000	49	123360000000	7	84145000000	22
Catechin	S1_24088461	1	24088461	2.11413	0.13162	0.07409	2.11413	0.13162	NaN	NaN	2	245740000000	49	116230000000	7	134030000000	28
Catechin	S1_24088468	1	24088468	2.11413	0.13162	0.07409	2.11413	0.13162	NaN	NaN	2	245740000000	49	116230000000	7	134030000000	28
Catechin	S1_24089212	1	24089212	0.13029	0.94163	0.00753	0.18179	0.83433	0.03444	0.85356	3	16658000000	48	127850000000	8	62086000000	25
Catechin	S1_24089267	1	24089267	0.13029	0.94163	0.00753	0.18179	0.83433	0.03444	0.85356	3	16658000000	48	127850000000	8	62086000000	25
Catechin	S1_24091817	1	24091817	1.39333	0.25791	0.05019	1.39333	0.25791	NaN	NaN	2	166460000000	49	119470000000	7	111380000000	28
Catechin	S1_24093040	1	24093040	0.29677	0.74454	0.01116	0.29677	0.74454	NaN	NaN	2	37024000000	49	124750000000	7	74394000000	27
Catechin	S1_24095560	1	24095560	0.53201	0.46917	0.00982	0.53201	0.46917	NaN	NaN	1	65138000000	50	122440000000	6	85308000000	28
Catechin	S1_24095647	1	24095647	0.81753	0.44745	0.03012	0.15361	0.69677	1.47998	0.22961	2	99892000000	49	122190000000	7	92357000000	28
Catechin	S1_24097883	1	24097883	0.53201	0.46917	0.00982	0.53201	0.46917	NaN	NaN	1	65138000000	50	122440000000	6	85308000000	28
Catechin	S1_24115030	1	24115030	0.05075	0.95056	0.00193	0.05075	0.95056	NaN	NaN	2	6394900000	49	126000000000	7	65643000000	14
Catechin	S1_24115122	1	24115122	1.16511	0.32038	0.04234	0.0041	0.94917	2.326	0.13366	2	140430000000	49	120530000000	7	103940000000	26
Catechin	S1_24123107	1	24123107	0.53201	0.46917	0.00982	0.53201	0.46917	NaN	NaN	1	65138000000	50	122440000000	6	85308000000	28
Catechin	S1_24139241	1	24139241	0.53201	0.46917	0.00982	0.53201	0.46917	NaN	NaN	1	65138000000	50	122440000000	6	85308000000	28
Catechin	S1_24139243	1	24139243	0.53201	0.46917	0.00982	0.53201	0.46917	NaN	NaN	1	65138000000	50	122440000000	6	85308000000	28
Catechin	S1_24139347	1	24139347	1.10446	0.29834	0.02016	1.10446	0.29834	NaN	NaN	1	133710000000	50	121070000000	6	96737000000	28
Catechin	S1_24161254	1	24161254	1.18831	0.32414	0.06448	0.66754	0.51757	2.19723	0.1448	3	142580000000	48	119980000000	8	109310000000	25
Catechin	S1_24161259	1	24161259	1.18831	0.32414	0.06448	0.66754	0.51757	2.19723	0.1448	3	142580000000	48	119980000000	8	109310000000	25
Catechin	S1_24161442	1	24161442	0.56279	0.57326	0.02094	0.20098	0.65587	0.92489	0.34092	2	69465000000	49	123430000000	7	83663000000	28
Catechin	S1_24781481	1	24781481	2.73215	0.075	0.09357	2.73215	0.075	NaN	NaN	2	310360000000	49	113600000000	7	152490000000	16
Catechin	S1_24781499	1	24781499	2.73215	0.075	0.09357	2.73215	0.075	NaN	NaN	2	310360000000	49	113600000000	7	152490000000	16
Catechin	S1_24781550	1	24781550	2.73215	0.075	0.09357	2.73215	0.075	NaN	NaN	2	310360000000	49	113600000000	7	152490000000	16
Catechin	S1_25143969	1	25143969	0.31573	0.57669	0.00585	0.31573	0.57669	NaN	NaN	1	38823000000	50	122960000000	6	80923000000	20
Catechin	S1_25316448	1	25316448	0.66679	0.51795	0.02471	1.35461	0.25	0.0059	0.93908	2	81962000000	49	122920000000	7	87234000000	25
Catechin	S1_25316750	1	25316750	1.58607	0.20497	0.08412	2.42867	0.0987	1.1255e-06	0.99916	3	186000000000	48	117270000000	8	125590000000	24
Catechin	S1_25393036	1	25393036	1.419	0.24874	0.07598	0.75525	0.47528	2.69427	0.10725	3	168000000000	48	118400000000	8	118840000000	22
Catechin	S1_25427567	1	25427567	2.25774	0.09366	0.11533	3.44	0.04	0.02948	0.8644	3	255030000000	48	112960000000	8	151470000000	25
Catechin	S1_25431208	1	25431208	0.66679	0.51795	0.02471	1.35461	0.25	0.0059	0.93908	2	81962000000	49	122920000000	7	87234000000	25
Catechin	S1_25436890	1	25436890	0.66679	0.51795	0.02471	1.35461	0.25	0.0059	0.93908	2	81962000000	49	122920000000	7	87234000000	25
Catechin	S1_25438045	1	25438045	0.78689	0.46092	0.02902	1.60517	0.21104	0.00070304	0.97895	2	96265000000	49	122340000000	7	91320000000	25
Catechin	S1_25438137	1	25438137	0.66679	0.51795	0.02471	1.35461	0.25	0.0059	0.93908	2	81962000000	49	122920000000	7	87234000000	25
Catechin	S1_25439848	1	25439848	0.5145	0.601	0.01918	1.04301	0.31204	0.00671	0.93507	2	63627000000	49	123670000000	7	81995000000	28
Catechin	S1_25439860	1	25439860	0.5145	0.601	0.01918	1.04301	0.31204	0.00671	0.93507	2	63627000000	49	123670000000	7	81995000000	28
Catechin	S1_25439884	1	25439884	0.76198	0.52097	0.0424	1.16677	0.31987	2.9528e-05	0.99569	3	93751000000	48	123040000000	8	90996000000	24
Catechin	S1_25441979	1	25441979	0.66679	0.51795	0.02471	1.35461	0.25	0.0059	0.93908	2	81962000000	49	122920000000	7	87234000000	25
Catechin	S1_25441987	1	25441987	0.66679	0.51795	0.02471	1.35461	0.25	0.0059	0.93908	2	81962000000	49	122920000000	7	87234000000	25
Catechin	S1_25510750	1	25510750	0.09828	0.9606	0.00569	0.0988	0.9061	0.10086	0.75218	3	12590000000	48	128110000000	8	60560000000	7
Catechin	S1_25510804	1	25510804	0.74766	0.47879	0.02762	0.74766	0.47879	NaN	NaN	2	91608000000	49	122530000000	7	89990000000	17
Catechin	S1_25510966	1	25510966	0.0232	0.87956	0.00043247	0.0232	0.87956	NaN	NaN	1	2868900000	50	123680000000	6	74930000000	22
Catechin	S1_25561991	1	25561991	0.97369	0.38488	0.03565	0.97369	0.38488	NaN	NaN	2	118240000000	49	121440000000	7	97600000000	24
Catechin	S1_25572654	1	25572654	1.26872	0.29569	0.06852	1.93592	0.15517	0.01237	0.91192	3	151520000000	48	119430000000	8	112660000000	26
Catechin	S1_25581358	1	25581358	0.55077	0.58003	0.02051	1.12399	0.29416	3.7851e-05	0.99512	2	68014000000	49	123490000000	7	83249000000	26
Catechin	S1_25581453	1	25581453	0.49963	0.60981	0.01864	1.01672	0.31815	0.00282	0.95784	2	61825000000	49	123740000000	7	81481000000	26
Catechin	S1_25588816	1	25588816	0.65216	0.5855	0.03653	0.98937	0.37911	0.01743	0.89553	3	80769000000	48	123850000000	8	86127000000	24
Catechin	S1_26503636	1	26503636	2.34761	0.13178	0.04183	2.34761	0.13178	NaN	NaN	1	277460000000	50	118190000000	6	120700000000	24
Catechin	S1_26743378	1	26743378	0.03852	0.8452	0.00071798	0.03852	0.8452	NaN	NaN	1	4762900000	50	123640000000	6	75246000000	28
Catechin	S1_26743748	1	26743748	0.06309	0.8027	0.00118	0.06309	0.8027	NaN	NaN	1	7797200000	50	123580000000	6	75752000000	27
Catechin	S1_26743760	1	26743760	0.14013	0.70973	0.00261	0.14013	0.70973	NaN	NaN	1	17292000000	50	123390000000	6	77334000000	26
Catechin	S1_26743859	1	26743859	0.14013	0.70973	0.00261	0.14013	0.70973	NaN	NaN	1	17292000000	50	123390000000	6	77334000000	26
Catechin	S1_27231064	1	27231064	0.69141	0.56177	0.03863	1.05568	0.35574	0.00573	0.93995	3	85428000000	48	123560000000	8	87875000000	12
Catechin	S1_27231264	1	27231264	0.9793	0.41037	0.05379	0.83223	0.44113	1.26447	0.2664	3	118950000000	48	121460000000	8	100440000000	12
Catechin	S1_27316517	1	27316517	1.17192	0.3183	0.04258	1.17192	0.3183	NaN	NaN	2	141220000000	49	120500000000	7	104160000000	20
Catechin	S1_27316570	1	27316570	0.61763	0.54336	0.02293	0.02368	0.87833	1.21149	0.27642	2	76068000000	49	123160000000	7	85550000000	17
Catechin	S1_29898245	1	29898245	2.48165	0.09406	0.08578	0.02861	0.86636	4.93244	0.03101	2	284530000000	49	114650000000	7	145110000000	8
Catechin	S1_31176495	1	31176495	0.04466	0.95636	0.0017	0.04466	0.95636	NaN	NaN	2	5628300000	49	126040000000	7	65424000000	9
Catechin	S1_31183924	1	31183924	0.58699	0.55986	0.02182	0.58699	0.55986	NaN	NaN	2	72382000000	49	123310000000	7	84497000000	10
Catechin	S1_31183942	1	31183942	0.58699	0.55986	0.02182	0.58699	0.55986	NaN	NaN	2	72382000000	49	123310000000	7	84497000000	10
Catechin	S1_31183990	1	31183990	0.49606	0.61195	0.01851	0.49606	0.61195	NaN	NaN	2	61392000000	49	123760000000	7	81357000000	9
Catechin	S1_31223122	1	31223122	0.38751	0.68081	0.01452	0.38751	0.68081	NaN	NaN	2	48167000000	49	124300000000	7	77578000000	10
Catechin	S1_32511521	1	32511521	0.80417	0.49773	0.04463	1.2285	0.30159	0.00539	0.94179	3	98693000000	48	122730000000	8	92849000000	14
Catechin	S1_32511587	1	32511587	1.29903	0.28559	0.07004	1.90019	0.1604	0.16173	0.68935	3	154870000000	48	119220000000	8	113910000000	14
Catechin	S1_32511738	1	32511738	2.65902	0.05873	0.13291	3.30698	0.04496	1.31993	0.2563	3	293890000000	48	110530000000	8	166050000000	13
Catechin	S1_33284509	1	33284509	1.29254	0.28772	0.06971	1.24179	0.2978	1.37503	0.24674	3	154150000000	48	119260000000	8	113650000000	14
Catechin	S1_34241389	1	34241389	1.01151	0.31938	0.01849	1.01151	0.31938	NaN	NaN	1	122680000000	50	121290000000	6	94899000000	24
Catechin	S1_34241449	1	34241449	1.01151	0.31938	0.01849	1.01151	0.31938	NaN	NaN	1	122680000000	50	121290000000	6	94899000000	24
Catechin	S1_34241538	1	34241538	2.05727	0.1387	0.07225	2.05727	0.1387	NaN	NaN	2	239640000000	49	116480000000	7	132280000000	24
Catechin	S1_34241547	1	34241547	1.51738	0.22198	0.08079	2.11902	0.13103	0.36871	0.54657	3	178640000000	48	117730000000	8	122830000000	14
Catechin	S1_34241651	1	34241651	2.28489	0.11253	0.07956	2.28489	0.11253	NaN	NaN	2	263890000000	49	115490000000	7	139210000000	23
Catechin	S1_34249352	1	34249352	1.52622	0.21972	0.08122	1.94293	0.15416	0.71537	0.40186	3	179590000000	48	117670000000	8	123190000000	18
Catechin	S1_34255932	1	34255932	1.01151	0.31938	0.01849	1.01151	0.31938	NaN	NaN	1	122680000000	50	121290000000	6	94899000000	24
Catechin	S1_34255938	1	34255938	1.01151	0.31938	0.01849	1.01151	0.31938	NaN	NaN	1	122680000000	50	121290000000	6	94899000000	24
Catechin	S1_34256000	1	34256000	0.44109	0.50965	0.00816	0.44109	0.50965	NaN	NaN	1	54103000000	50	122660000000	6	83469000000	25
Catechin	S1_34259230	1	34259230	1.4914	0.23509	0.05352	1.4914	0.23509	NaN	NaN	2	177510000000	49	119020000000	7	114530000000	23
Catechin	S1_34278880	1	34278880	0.44109	0.50965	0.00816	0.44109	0.50965	NaN	NaN	1	54103000000	50	122660000000	6	83469000000	25
Catechin	S1_34281540	1	34281540	0.50989	0.60371	0.01901	0.50989	0.60371	NaN	NaN	2	63068000000	49	123690000000	7	81836000000	22
Catechin	S1_34291920	1	34291920	0.54322	0.58433	0.02023	1.10398	0.29845	0.00443	0.94718	2	67101000000	49	123530000000	7	82988000000	24
Catechin	S1_34292000	1	34292000	0.85353	0.43214	0.0314	1.64816	0.20513	0.08894	0.76679	2	104140000000	49	122010000000	7	93571000000	24
Catechin	S1_34292007	1	34292007	0.85353	0.43214	0.0314	1.64816	0.20513	0.08894	0.76679	2	104140000000	49	122010000000	7	93571000000	24
Catechin	S1_34292089	1	34292089	1.55939	0.22052	0.05581	2.71248	0.10584	0.43684	0.51175	2	185110000000	49	118710000000	7	116710000000	24
Catechin	S1_34520184	1	34520184	0.34254	0.79465	0.01955	0.4933	0.61361	0.05996	0.8076	3	43227000000	48	126190000000	8	72049000000	7
Catechin	S1_34622614	1	34622614	1.92604	0.1566	0.06798	1.92604	0.1566	NaN	NaN	2	225470000000	49	117060000000	7	128240000000	25
Catechin	S1_34632236	1	34632236	0.00648	0.93617	0.00012083	0.00648	0.93617	NaN	NaN	1	801550000	50	123720000000	6	74586000000	26
Catechin	S1_34632251	1	34632251	0.00648	0.93617	0.00012083	0.00648	0.93617	NaN	NaN	1	801550000	50	123720000000	6	74586000000	26
Catechin	S1_34632263	1	34632263	0.00743	0.93167	0.0001385	0.00743	0.93167	NaN	NaN	1	918780000	50	123720000000	6	74605000000	27
Catechin	S1_34634088	1	34634088	0.05886	0.80931	0.0011	0.05886	0.80931	NaN	NaN	1	7274200000	50	123590000000	6	75665000000	25
Catechin	S1_34634099	1	34634099	0.05886	0.80931	0.0011	0.05886	0.80931	NaN	NaN	1	7274200000	50	123590000000	6	75665000000	25
Catechin	S1_34634199	1	34634199	0.05886	0.80931	0.0011	0.05886	0.80931	NaN	NaN	1	7274200000	50	123590000000	6	75665000000	25
Catechin	S1_34634261	1	34634261	0.05886	0.80931	0.0011	0.05886	0.80931	NaN	NaN	1	7274200000	50	123590000000	6	75665000000	25
Catechin	S1_34643576	1	34643576	0.05886	0.80931	0.0011	0.05886	0.80931	NaN	NaN	1	7274200000	50	123590000000	6	75665000000	25
Catechin	S1_34643605	1	34643605	0.08821	0.76769	0.00164	0.08821	0.76769	NaN	NaN	1	10896000000	50	123520000000	6	76268000000	26
Catechin	S1_34645075	1	34645075	2.58329	0.08578	0.08896	2.58329	0.08578	NaN	NaN	2	295070000000	49	114220000000	7	148120000000	25
Catechin	S1_34648518	1	34648518	0.05946	0.94234	0.00226	0.05946	0.94234	NaN	NaN	2	7489300000	49	125960000000	7	65956000000	24
Catechin	S1_34648650	1	34648650	0.05946	0.94234	0.00226	0.05946	0.94234	NaN	NaN	2	7489300000	49	125960000000	7	65956000000	24
Catechin	S1_34665275	1	34665275	1.92604	0.1566	0.06798	1.92604	0.1566	NaN	NaN	2	225470000000	49	117060000000	7	128240000000	25
Catechin	S1_34665379	1	34665379	0.05886	0.80931	0.0011	0.05886	0.80931	NaN	NaN	1	7274200000	50	123590000000	6	75665000000	25
Catechin	S1_34670641	1	34670641	0.05886	0.80931	0.0011	0.05886	0.80931	NaN	NaN	1	7274200000	50	123590000000	6	75665000000	25
Catechin	S1_34670708	1	34670708	0.05886	0.80931	0.0011	0.05886	0.80931	NaN	NaN	1	7274200000	50	123590000000	6	75665000000	25
Catechin	S1_34670753	1	34670753	0.05886	0.80931	0.0011	0.05886	0.80931	NaN	NaN	1	7274200000	50	123590000000	6	75665000000	25
Catechin	S1_34674465	1	34674465	0.05886	0.80931	0.0011	0.05886	0.80931	NaN	NaN	1	7274200000	50	123590000000	6	75665000000	25
Catechin	S1_34674568	1	34674568	0.05886	0.80931	0.0011	0.05886	0.80931	NaN	NaN	1	7274200000	50	123590000000	6	75665000000	25
Catechin	S1_34713383	1	34713383	0.03413	0.85417	0.00063624	0.03413	0.85417	NaN	NaN	1	4220600000	50	123660000000	6	75156000000	24
Catechin	S1_34714377	1	34714377	0.03413	0.85417	0.00063624	0.03413	0.85417	NaN	NaN	1	4220600000	50	123660000000	6	75156000000	24
Catechin	S1_34723981	1	34723981	1.92604	0.1566	0.06798	1.92604	0.1566	NaN	NaN	2	225470000000	49	117060000000	7	128240000000	25
Catechin	S1_34727381	1	34727381	0.03413	0.85417	0.00063624	0.03413	0.85417	NaN	NaN	1	4220600000	50	123660000000	6	75156000000	24
Catechin	S1_34727445	1	34727445	0.03413	0.85417	0.00063624	0.03413	0.85417	NaN	NaN	1	4220600000	50	123660000000	6	75156000000	24
Catechin	S1_34742561	1	34742561	0.35548	0.78537	0.02027	0.16429	0.84896	0.73962	0.39406	3	44824000000	48	126090000000	8	72648000000	22
Catechin	S1_34746778	1	34746778	0.05886	0.80931	0.0011	0.05886	0.80931	NaN	NaN	1	7274200000	50	123590000000	6	75665000000	25
Catechin	S1_34777467	1	34777467	0.2168	0.88427	0.01247	0.26504	0.76827	0.12975	0.72027	3	27571000000	48	127170000000	8	66178000000	19
Catechin	S1_34847455	1	34847455	0.65572	0.52356	0.02431	0.65572	0.52356	NaN	NaN	2	80636000000	49	122970000000	7	86855000000	25
Catechin	S1_34892366	1	34892366	0.67678	0.57053	0.03785	1.03403	0.3632	0.00429	0.94806	3	83693000000	48	123660000000	8	87224000000	22
Catechin	S1_34895597	1	34895597	0.88117	0.45754	0.04868	1.34508	0.26997	0.0078	0.92998	3	107650000000	48	122170000000	8	96208000000	24
Catechin	S1_34895660	1	34895660	1.79928	0.15992	0.09428	2.65021	0.08075	0.18553	0.66859	3	208470000000	48	115870000000	8	134020000000	24
Catechin	S1_34917536	1	34917536	0.14516	0.70482	0.0027	0.14516	0.70482	NaN	NaN	1	17910000000	50	123380000000	6	77437000000	25
Catechin	S1_34932252	1	34932252	0.45944	0.7119	0.02603	0.66696	0.51787	0.06972	0.79288	3	57566000000	48	125300000000	8	77426000000	24
Catechin	S1_34948602	1	34948602	2.77075	0.07244	0.09476	2.77075	0.07244	NaN	NaN	2	314300000000	49	113440000000	7	153620000000	27
Catechin	S1_34953416	1	34953416	0.49162	0.68977	0.0278	0.69058	0.5061	0.11854	0.73212	3	61478000000	48	125050000000	8	78893000000	18
Catechin	S1_34960935	1	34960935	0.07809	0.97156	0.00453	0.10549	0.90009	0.02749	0.86901	3	10017000000	48	128270000000	8	59595000000	23
Catechin	S1_34961203	1	34961203	0.2118	0.88774	0.01218	0.28526	0.75306	0.07565	0.78446	3	26943000000	48	127210000000	8	65943000000	22
Catechin	S1_34963899	1	34963899	0.14516	0.70482	0.0027	0.14516	0.70482	NaN	NaN	1	17910000000	50	123380000000	6	77437000000	25
Catechin	S1_34964001	1	34964001	1.9556	0.15237	0.06894	1.9556	0.15237	NaN	NaN	2	228670000000	49	116930000000	7	129150000000	21
Catechin	S1_34964011	1	34964011	1.9556	0.15237	0.06894	1.9556	0.15237	NaN	NaN	2	228670000000	49	116930000000	7	129150000000	21
Catechin	S1_34964652	1	34964652	0.72985	0.48714	0.02698	0.72985	0.48714	NaN	NaN	2	89489000000	49	122610000000	7	89384000000	19
Catechin	S1_34964999	1	34964999	0.14516	0.70482	0.0027	0.14516	0.70482	NaN	NaN	1	17910000000	50	123380000000	6	77437000000	25
Catechin	S1_34966942	1	34966942	1.92861	0.15622	0.06806	1.92861	0.15622	NaN	NaN	2	225740000000	49	117050000000	7	128310000000	24
Catechin	S1_34993392	1	34993392	0.36259	0.5498	0.00671	0.36259	0.5498	NaN	NaN	1	44543000000	50	122850000000	6	81876000000	24
Catechin	S1_34993601	1	34993601	0.67994	0.51136	0.02518	0.67994	0.51136	NaN	NaN	2	83534000000	49	122860000000	7	87683000000	25
Catechin	S1_34993621	1	34993621	0.67994	0.51136	0.02518	0.67994	0.51136	NaN	NaN	2	83534000000	49	122860000000	7	87683000000	25
Catechin	S1_34993822	1	34993822	0.67994	0.51136	0.02518	0.67994	0.51136	NaN	NaN	2	83534000000	49	122860000000	7	87683000000	25
Catechin	S1_34997849	1	34997849	1.21243	0.31535	0.0657	1.8564	0.16706	0.00023884	0.98773	3	145270000000	48	119820000000	8	110310000000	12
Catechin	S1_34997856	1	34997856	1.21243	0.31535	0.0657	1.8564	0.16706	0.00023884	0.98773	3	145270000000	48	119820000000	8	110310000000	12
Catechin	S1_34998439	1	34998439	0.58296	0.56207	0.02168	0.58296	0.56207	NaN	NaN	2	71896000000	49	123330000000	7	84358000000	21
Catechin	S1_34998473	1	34998473	1.38191	0.26071	0.0498	1.38191	0.26071	NaN	NaN	2	165170000000	49	119520000000	7	111010000000	21
Catechin	S1_34998515	1	34998515	1.19178	0.31233	0.04326	2.32838	0.13334	0.09723	0.7565	2	143500000000	49	120410000000	7	104820000000	20
Catechin	S1_35010952	1	35010952	0.00752	0.93123	0.0001403	0.00752	0.93123	NaN	NaN	1	930710000	50	123720000000	6	74607000000	23
Catechin	S1_35011138	1	35011138	0.06613	0.97758	0.00384	0.0891	0.9149	0.02374	0.87819	3	8488900000	48	128360000000	8	59022000000	22
Catechin	S1_35011185	1	35011185	0.06613	0.97758	0.00384	0.0891	0.9149	0.02374	0.87819	3	8488900000	48	128360000000	8	59022000000	22
Catechin	S1_35019221	1	35019221	1.92861	0.15622	0.06806	1.92861	0.15622	NaN	NaN	2	225740000000	49	117050000000	7	128310000000	24
Catechin	S1_35019248	1	35019248	1.96892	0.1505	0.06938	1.96892	0.1505	NaN	NaN	2	230110000000	49	116870000000	7	129560000000	24
Catechin	S1_35031563	1	35031563	1.93703	0.15501	0.06834	1.93703	0.15501	NaN	NaN	2	226660000000	49	117010000000	7	128580000000	25
Catechin	S1_35031602	1	35031602	1.93703	0.15501	0.06834	1.93703	0.15501	NaN	NaN	2	226660000000	49	117010000000	7	128580000000	25
Catechin	S1_35041357	1	35041357	0.13633	0.71352	0.00254	0.13633	0.71352	NaN	NaN	1	16824000000	50	123400000000	6	77256000000	22
Catechin	S1_35041371	1	35041371	0.13633	0.71352	0.00254	0.13633	0.71352	NaN	NaN	1	16824000000	50	123400000000	6	77256000000	22
Catechin	S1_35041434	1	35041434	0.07579	0.92712	0.00288	0.15318	0.69717	0.00146	0.96966	2	9540500000	49	125880000000	7	66542000000	21
Catechin	S1_35054315	1	35054315	0.08505	0.9186	0.00323	0.16929	0.6825	0.00418	0.94872	2	10702000000	49	125830000000	7	66874000000	24
Catechin	S1_35068243	1	35068243	0.08505	0.9186	0.00323	0.16929	0.6825	0.00418	0.94872	2	10702000000	49	125830000000	7	66874000000	24
Catechin	S1_35069064	1	35069064	0.46107	0.63332	0.01723	0.46107	0.63332	NaN	NaN	2	57142000000	49	123930000000	7	80142000000	25
Catechin	S1_35090308	1	35090308	0.08505	0.9186	0.00323	0.16929	0.6825	0.00418	0.94872	2	10702000000	49	125830000000	7	66874000000	24
Catechin	S1_35108382	1	35108382	0.01046	0.9896	0.00039792	0.02051	0.88669	0.00081117	0.97739	2	1319800000	49	126210000000	7	64193000000	24
Catechin	S1_35116741	1	35116741	1.91329	0.14001	0.09962	2.92315	0.0632	0.01151	0.91502	3	220270000000	48	115130000000	8	138440000000	23
Catechin	S1_35116783	1	35116783	2.78881	0.07128	0.09531	2.78881	0.07128	NaN	NaN	2	316140000000	49	113360000000	7	154140000000	24
Catechin	S1_35116978	1	35116978	2.89281	0.06493	0.09849	2.89281	0.06493	NaN	NaN	2	326690000000	49	112930000000	7	157160000000	23
Catechin	S1_35117151	1	35117151	1.93703	0.15501	0.06834	1.93703	0.15501	NaN	NaN	2	226660000000	49	117010000000	7	128580000000	25
Catechin	S1_35117239	1	35117239	1.93651	0.15508	0.06832	1.93651	0.15508	NaN	NaN	2	226600000000	49	117020000000	7	128560000000	23
Catechin	S1_35121184	1	35121184	0.00752	0.93123	0.0001403	0.00752	0.93123	NaN	NaN	1	930710000	50	123720000000	6	74607000000	23
Catechin	S1_35123823	1	35123823	0.14516	0.70482	0.0027	0.14516	0.70482	NaN	NaN	1	17910000000	50	123380000000	6	77437000000	25
Catechin	S1_35125088	1	35125088	0.14516	0.70482	0.0027	0.14516	0.70482	NaN	NaN	1	17910000000	50	123380000000	6	77437000000	25
Catechin	S1_35125902	1	35125902	1.93651	0.15508	0.06832	1.93651	0.15508	NaN	NaN	2	226600000000	49	117020000000	7	128560000000	23
Catechin	S1_35126141	1	35126141	0.14516	0.70482	0.0027	0.14516	0.70482	NaN	NaN	1	17910000000	50	123380000000	6	77437000000	25
Catechin	S1_35142961	1	35142961	0.14516	0.70482	0.0027	0.14516	0.70482	NaN	NaN	1	17910000000	50	123380000000	6	77437000000	25
Catechin	S1_35143011	1	35143011	0.67994	0.51136	0.02518	0.67994	0.51136	NaN	NaN	2	83534000000	49	122860000000	7	87683000000	25
Catechin	S1_35153040	1	35153040	0.65221	0.52536	0.02418	0.65221	0.52536	NaN	NaN	2	80216000000	49	122990000000	7	86735000000	24
Catechin	S1_35161236	1	35161236	0.02091	0.8856	0.0003899	0.02091	0.8856	NaN	NaN	1	2586500000	50	123690000000	6	74883000000	24
Catechin	S1_35161260	1	35161260	0.02091	0.8856	0.0003899	0.02091	0.8856	NaN	NaN	1	2586500000	50	123690000000	6	74883000000	24
Catechin	S1_35163781	1	35163781	0.14516	0.70482	0.0027	0.14516	0.70482	NaN	NaN	1	17910000000	50	123380000000	6	77437000000	25
Catechin	S1_35163822	1	35163822	0.14516	0.70482	0.0027	0.14516	0.70482	NaN	NaN	1	17910000000	50	123380000000	6	77437000000	25
Catechin	S1_35163846	1	35163846	0.14516	0.70482	0.0027	0.14516	0.70482	NaN	NaN	1	17910000000	50	123380000000	6	77437000000	25
Catechin	S1_35163872	1	35163872	1.92861	0.15622	0.06806	0.4242	0.51783	3.41254	0.07074	2	225740000000	49	117050000000	7	128310000000	24
Catechin	S1_35184956	1	35184956	0.76248	0.52069	0.04242	1.14045	0.32801	0.05074	0.82274	3	93810000000	48	123030000000	8	91018000000	17
Catechin	S1_35184965	1	35184965	0.77835	0.51185	0.04327	1.18294	0.31497	0.01664	0.8979	3	95671000000	48	122920000000	8	91716000000	15
Catechin	S1_35185052	1	35185052	1.30891	0.28237	0.07053	1.93585	0.15518	0.12422	0.72604	3	155950000000	48	119150000000	8	114320000000	17
Catechin	S1_35188237	1	35188237	0.02091	0.8856	0.0003899	0.02091	0.8856	NaN	NaN	1	2586500000	50	123690000000	6	74883000000	24
Catechin	S1_35199459	1	35199459	0.14516	0.70482	0.0027	0.14516	0.70482	NaN	NaN	1	17910000000	50	123380000000	6	77437000000	25
Catechin	S1_35200416	1	35200416	1.93703	0.15501	0.06834	1.93703	0.15501	NaN	NaN	2	226660000000	49	117010000000	7	128580000000	25
Catechin	S1_35202774	1	35202774	0.14516	0.70482	0.0027	0.14516	0.70482	NaN	NaN	1	17910000000	50	123380000000	6	77437000000	25
Catechin	S1_35202779	1	35202779	0.14516	0.70482	0.0027	0.14516	0.70482	NaN	NaN	1	17910000000	50	123380000000	6	77437000000	25
Catechin	S1_35202818	1	35202818	0.14516	0.70482	0.0027	0.14516	0.70482	NaN	NaN	1	17910000000	50	123380000000	6	77437000000	25
Catechin	S1_35227820	1	35227820	1.34494	0.27091	0.07232	0.56983	0.56933	2.85209	0.09774	3	159910000000	48	118900000000	8	115810000000	22
Catechin	S1_35227842	1	35227842	1.23834	0.30615	0.067	0.52436	0.59522	2.63136	0.11132	3	148150000000	48	119640000000	8	111400000000	22
Catechin	S1_35227913	1	35227913	2.00185	0.12625	0.10371	0.63542	0.53402	4.64031	0.03628	3	229340000000	48	114560000000	8	141840000000	22
Catechin	S1_35229301	1	35229301	0.77045	0.46833	0.02844	0.77045	0.46833	NaN	NaN	2	94315000000	49	122420000000	7	90763000000	25
Catechin	S1_35257268	1	35257268	0.04968	0.95159	0.00189	0.04968	0.95159	NaN	NaN	2	6259700000	49	126010000000	7	65605000000	23
Catechin	S1_35258924	1	35258924	0.02091	0.8856	0.0003899	0.02091	0.8856	NaN	NaN	1	2586500000	50	123690000000	6	74883000000	24
Catechin	S1_35258969	1	35258969	0.02091	0.8856	0.0003899	0.02091	0.8856	NaN	NaN	1	2586500000	50	123690000000	6	74883000000	24
Catechin	S1_35259416	1	35259416	1.93703	0.15501	0.06834	1.93703	0.15501	NaN	NaN	2	226660000000	49	117010000000	7	128580000000	25
Catechin	S1_35259523	1	35259523	1.92552	0.15667	0.06796	1.92552	0.15667	NaN	NaN	2	225410000000	49	117060000000	7	128220000000	24
Catechin	S1_35259568	1	35259568	1.92552	0.15667	0.06796	1.92552	0.15667	NaN	NaN	2	225410000000	49	117060000000	7	128220000000	24
Catechin	S1_35259580	1	35259580	1.92552	0.15667	0.06796	1.92552	0.15667	NaN	NaN	2	225410000000	49	117060000000	7	128220000000	24
Catechin	S1_35259586	1	35259586	1.92861	0.15622	0.06806	1.92861	0.15622	NaN	NaN	2	225740000000	49	117050000000	7	128310000000	24
Catechin	S1_35259698	1	35259698	1.92861	0.15622	0.06806	0.4242	0.51783	3.41254	0.07074	2	225740000000	49	117050000000	7	128310000000	24
Catechin	S1_35259833	1	35259833	0.37586	0.68866	0.01409	0.33574	0.5649	0.41987	0.52003	2	46741000000	49	124360000000	7	77171000000	24
Catechin	S1_35261627	1	35261627	0.16275	0.68836	0.00303	0.16275	0.68836	NaN	NaN	1	20073000000	50	123340000000	6	77798000000	25
Catechin	S1_35270030	1	35270030	1.45062	0.24431	0.05214	1.45062	0.24431	NaN	NaN	2	172920000000	49	119210000000	7	113220000000	23
Catechin	S1_35270090	1	35270090	1.39795	0.25486	0.07494	1.97466	0.1497	0.30088	0.58587	3	165710000000	48	118540000000	8	117980000000	24
Catechin	S1_35270331	1	35270331	1.92861	0.15622	0.06806	1.92861	0.15622	NaN	NaN	2	225740000000	49	117050000000	7	128310000000	24
Catechin	S1_35272936	1	35272936	0.14516	0.70482	0.0027	0.14516	0.70482	NaN	NaN	1	17910000000	50	123380000000	6	77437000000	25
Catechin	S1_35273078	1	35273078	0.14516	0.70482	0.0027	0.14516	0.70482	NaN	NaN	1	17910000000	50	123380000000	6	77437000000	25
Catechin	S1_35273100	1	35273100	0.14516	0.70482	0.0027	0.14516	0.70482	NaN	NaN	1	17910000000	50	123380000000	6	77437000000	25
Catechin	S1_35274151	1	35274151	0.02091	0.8856	0.0003899	0.02091	0.8856	NaN	NaN	1	2586500000	50	123690000000	6	74883000000	24
Catechin	S1_35274815	1	35274815	0.44449	0.64371	0.01662	0.44449	0.64371	NaN	NaN	2	55123000000	49	124010000000	7	79566000000	21
Catechin	S1_35315745	1	35315745	1.92861	0.15622	0.06806	1.92861	0.15622	NaN	NaN	2	225740000000	49	117050000000	7	128310000000	24
Catechin	S1_35315931	1	35315931	1.92861	0.15622	0.06806	1.92861	0.15622	NaN	NaN	2	225740000000	49	117050000000	7	128310000000	24
Catechin	S1_35316246	1	35316246	1.92861	0.15622	0.06806	1.92861	0.15622	NaN	NaN	2	225740000000	49	117050000000	7	128310000000	24
Catechin	S1_35316465	1	35316465	1.92861	0.15622	0.06806	1.92861	0.15622	NaN	NaN	2	225740000000	49	117050000000	7	128310000000	24
Catechin	S1_35327940	1	35327940	1.92861	0.15622	0.06806	1.92861	0.15622	NaN	NaN	2	225740000000	49	117050000000	7	128310000000	24
Catechin	S1_35336898	1	35336898	0.14516	0.70482	0.0027	0.14516	0.70482	NaN	NaN	1	17910000000	50	123380000000	6	77437000000	25
Catechin	S1_35341744	1	35341744	0.65221	0.52536	0.02418	0.65221	0.52536	NaN	NaN	2	80216000000	49	122990000000	7	86735000000	24
Catechin	S1_35347135	1	35347135	0.14516	0.70482	0.0027	0.14516	0.70482	NaN	NaN	1	17910000000	50	123380000000	6	77437000000	25
Catechin	S1_35350867	1	35350867	2.18614	0.10182	0.11211	2.72894	0.07522	1.09047	0.3016	3	247910000000	48	113400000000	8	148810000000	24
Catechin	S1_35352606	1	35352606	0.02091	0.8856	0.0003899	0.02091	0.8856	NaN	NaN	1	2586500000	50	123690000000	6	74883000000	24
Catechin	S1_35352785	1	35352785	0.0382	0.84583	0.00071206	0.0382	0.84583	NaN	NaN	1	4723600000	50	123650000000	6	75239000000	24
Catechin	S1_35352818	1	35352818	0.08024	0.92302	0.00304	0.08024	0.92302	NaN	NaN	2	10098000000	49	125850000000	7	66701000000	22
Catechin	S1_35374583	1	35374583	1.93703	0.15501	0.06834	1.93703	0.15501	NaN	NaN	2	226660000000	49	117010000000	7	128580000000	25
Catechin	S1_35374709	1	35374709	0.14516	0.70482	0.0027	0.14516	0.70482	NaN	NaN	1	17910000000	50	123380000000	6	77437000000	25
Catechin	S1_35379771	1	35379771	1.93703	0.15501	0.06834	1.93703	0.15501	NaN	NaN	2	226660000000	49	117010000000	7	128580000000	25
Catechin	S1_35393218	1	35393218	1.93703	0.15501	0.06834	1.93703	0.15501	NaN	NaN	2	226660000000	49	117010000000	7	128580000000	25
Catechin	S1_35398752	1	35398752	0.08505	0.9186	0.00323	0.16929	0.6825	0.00418	0.94872	2	10702000000	49	125830000000	7	66874000000	24
Catechin	S1_35403122	1	35403122	0.08467	0.91895	0.00321	0.08467	0.91895	NaN	NaN	2	10654000000	49	125830000000	7	66860000000	24
Catechin	S1_35403260	1	35403260	0.08467	0.91895	0.00321	0.08467	0.91895	NaN	NaN	2	10654000000	49	125830000000	7	66860000000	24
Catechin	S1_35403311	1	35403311	0.08467	0.91895	0.00321	0.08467	0.91895	NaN	NaN	2	10654000000	49	125830000000	7	66860000000	24
Catechin	S1_35405326	1	35405326	2.57004	0.08681	0.08855	2.57004	0.08681	NaN	NaN	2	293700000000	49	114280000000	7	147730000000	25
Catechin	S1_35405338	1	35405338	2.57004	0.08681	0.08855	2.57004	0.08681	NaN	NaN	2	293700000000	49	114280000000	7	147730000000	25
Catechin	S1_35405433	1	35405433	0.14516	0.70482	0.0027	0.14516	0.70482	NaN	NaN	1	17910000000	50	123380000000	6	77437000000	25
Catechin	S1_35405483	1	35405483	2.57004	0.08681	0.08855	2.57004	0.08681	NaN	NaN	2	293700000000	49	114280000000	7	147730000000	25
Catechin	S1_35405505	1	35405505	2.57004	0.08681	0.08855	2.57004	0.08681	NaN	NaN	2	293700000000	49	114280000000	7	147730000000	25
Catechin	S1_35405742	1	35405742	1.032	0.38686	0.05651	1.53279	0.22611	0.08752	0.76863	3	124960000000	48	121090000000	8	102700000000	20
Catechin	S1_35420079	1	35420079	0.14516	0.70482	0.0027	0.14516	0.70482	NaN	NaN	1	17910000000	50	123380000000	6	77437000000	25
Catechin	S1_35423970	1	35423970	0.13327	0.87554	0.00505	0.13327	0.87554	NaN	NaN	2	16736000000	49	125580000000	7	68598000000	21
Catechin	S1_35423982	1	35423982	0.13327	0.87554	0.00505	0.13327	0.87554	NaN	NaN	2	16736000000	49	125580000000	7	68598000000	21
Catechin	S1_35424055	1	35424055	0.1305	0.94149	0.00755	0.15298	0.85856	0.09122	0.76394	3	16685000000	48	127850000000	8	62096000000	23
Catechin	S1_35424208	1	35424208	0.14516	0.70482	0.0027	0.14516	0.70482	NaN	NaN	1	17910000000	50	123380000000	6	77437000000	25
Catechin	S1_35424277	1	35424277	0.02091	0.8856	0.0003899	0.02091	0.8856	NaN	NaN	1	2586500000	50	123690000000	6	74883000000	24
Catechin	S1_35431839	1	35431839	0.02091	0.8856	0.0003899	0.02091	0.8856	NaN	NaN	1	2586500000	50	123690000000	6	74883000000	24
Catechin	S1_35432729	1	35432729	0.37676	0.68805	0.01413	0.37676	0.68805	NaN	NaN	2	46852000000	49	124350000000	7	77202000000	25
Catechin	S1_35432813	1	35432813	0.37676	0.68805	0.01413	0.37676	0.68805	NaN	NaN	2	46852000000	49	124350000000	7	77202000000	25
Catechin	S1_35441781	1	35441781	1.93703	0.15501	0.06834	1.93703	0.15501	NaN	NaN	2	226660000000	49	117010000000	7	128580000000	25
Catechin	S1_35441887	1	35441887	1.93703	0.15501	0.06834	1.93703	0.15501	NaN	NaN	2	226660000000	49	117010000000	7	128580000000	25
Catechin	S1_35452011	1	35452011	1.2658	0.29668	0.06838	1.93438	0.15539	0.00704	0.93349	3	151190000000	48	119450000000	8	112540000000	24
Catechin	S1_35455004	1	35455004	2.57004	0.08681	0.08855	2.57004	0.08681	NaN	NaN	2	293700000000	49	114280000000	7	147730000000	25
Catechin	S1_35459015	1	35459015	1.37021	0.26314	0.07357	1.97014	0.15033	0.23209	0.63216	3	162680000000	48	118730000000	8	116840000000	24
Catechin	S1_35474517	1	35474517	0.14516	0.70482	0.0027	0.14516	0.70482	NaN	NaN	1	17910000000	50	123380000000	6	77437000000	25
Catechin	S1_35474560	1	35474560	0.14516	0.70482	0.0027	0.14516	0.70482	NaN	NaN	1	17910000000	50	123380000000	6	77437000000	25
Catechin	S1_35474636	1	35474636	0.14516	0.70482	0.0027	0.14516	0.70482	NaN	NaN	1	17910000000	50	123380000000	6	77437000000	25
Catechin	S1_35501327	1	35501327	0.14516	0.70482	0.0027	0.14516	0.70482	NaN	NaN	1	17910000000	50	123380000000	6	77437000000	25
Catechin	S1_35507992	1	35507992	0.14516	0.70482	0.0027	0.14516	0.70482	NaN	NaN	1	17910000000	50	123380000000	6	77437000000	25
Catechin	S1_35508080	1	35508080	0.14516	0.70482	0.0027	0.14516	0.70482	NaN	NaN	1	17910000000	50	123380000000	6	77437000000	25
Catechin	S1_35511711	1	35511711	1.93703	0.15501	0.06834	1.93703	0.15501	NaN	NaN	2	226660000000	49	117010000000	7	128580000000	25
Catechin	S1_35524514	1	35524514	0.14516	0.70482	0.0027	0.14516	0.70482	NaN	NaN	1	17910000000	50	123380000000	6	77437000000	25
Catechin	S1_35536375	1	35536375	0.21144	0.81016	0.00798	0.21144	0.81016	NaN	NaN	2	26468000000	49	125180000000	7	71379000000	25
Catechin	S1_35536454	1	35536454	0.21144	0.81016	0.00798	0.21144	0.81016	NaN	NaN	2	26468000000	49	125180000000	7	71379000000	25
Catechin	S1_35536473	1	35536473	0.21144	0.81016	0.00798	0.21144	0.81016	NaN	NaN	2	26468000000	49	125180000000	7	71379000000	25
Catechin	S1_35538654	1	35538654	0.14516	0.70482	0.0027	0.14516	0.70482	NaN	NaN	1	17910000000	50	123380000000	6	77437000000	25
Catechin	S1_35538731	1	35538731	0.14516	0.70482	0.0027	0.14516	0.70482	NaN	NaN	1	17910000000	50	123380000000	6	77437000000	25
Catechin	S1_35585670	1	35585670	0.14516	0.70482	0.0027	0.14516	0.70482	NaN	NaN	1	17910000000	50	123380000000	6	77437000000	25
Catechin	S1_35585731	1	35585731	0.02091	0.8856	0.0003899	0.02091	0.8856	NaN	NaN	1	2586500000	50	123690000000	6	74883000000	24
Catechin	S1_35585766	1	35585766	0.02091	0.8856	0.0003899	0.02091	0.8856	NaN	NaN	1	2586500000	50	123690000000	6	74883000000	24
Catechin	S1_35592744	1	35592744	0.11573	0.95046	0.0067	0.11281	0.89355	0.12561	0.72458	3	14811000000	48	127970000000	8	61393000000	20
Catechin	S1_35631418	1	35631418	1.92861	0.15622	0.06806	1.92861	0.15622	NaN	NaN	2	225740000000	49	117050000000	7	128310000000	24
Catechin	S1_35633792	1	35633792	0.00192	0.96525	3.5768e-05	0.00192	0.96525	NaN	NaN	1	237270000	50	123730000000	6	74492000000	22
Catechin	S1_35644637	1	35644637	0.04525	0.95579	0.00172	0.04525	0.95579	NaN	NaN	2	5703500000	49	126030000000	7	65446000000	22
Catechin	S1_35676310	1	35676310	0.67994	0.51136	0.02518	0.67994	0.51136	NaN	NaN	2	83534000000	49	122860000000	7	87683000000	25
Catechin	S1_35680520	1	35680520	0.04658	0.95453	0.00177	0.04658	0.95453	NaN	NaN	2	5870600000	49	126030000000	7	65493000000	22
Catechin	S1_35680610	1	35680610	0.04658	0.95453	0.00177	0.04658	0.95453	NaN	NaN	2	5870600000	49	126030000000	7	65493000000	22
Catechin	S1_35684902	1	35684902	1.93703	0.15501	0.06834	1.93703	0.15501	NaN	NaN	2	226660000000	49	117010000000	7	128580000000	25
Catechin	S1_35684977	1	35684977	0.07071	0.97533	0.0041	0.1064	0.89927	0.00365	0.95207	3	9073600000	48	128330000000	8	59242000000	23
Catechin	S1_35684993	1	35684993	0.12579	0.88208	0.00476	0.12579	0.88208	NaN	NaN	2	15802000000	49	125620000000	7	68331000000	24
Catechin	S1_35685077	1	35685077	0.07071	0.97533	0.0041	0.1064	0.89927	0.00365	0.95207	3	9073600000	48	128330000000	8	59242000000	23
Catechin	S1_35685175	1	35685175	0.07071	0.97533	0.0041	0.1064	0.89927	0.00365	0.95207	3	9073600000	48	128330000000	8	59242000000	23
Catechin	S1_35685215	1	35685215	0.1538	0.92674	0.00888	0.22985	0.79551	0.01097	0.91703	3	19635000000	48	127670000000	8	63202000000	23
Catechin	S1_35685276	1	35685276	0.24979	0.77995	0.00941	0.24979	0.77995	NaN	NaN	2	31221000000	49	124990000000	7	72737000000	22
Catechin	S1_35685283	1	35685283	0.24979	0.77995	0.00941	0.24979	0.77995	NaN	NaN	2	31221000000	49	124990000000	7	72737000000	22
Catechin	S1_35686699	1	35686699	2.57004	0.08681	0.08855	2.57004	0.08681	NaN	NaN	2	293700000000	49	114280000000	7	147730000000	25
Catechin	S1_35686722	1	35686722	2.57004	0.08681	0.08855	2.57004	0.08681	NaN	NaN	2	293700000000	49	114280000000	7	147730000000	25
Catechin	S1_35686843	1	35686843	0.67994	0.51136	0.02518	0.67994	0.51136	NaN	NaN	2	83534000000	49	122860000000	7	87683000000	25
Catechin	S1_35695197	1	35695197	0.14516	0.70482	0.0027	0.14516	0.70482	NaN	NaN	1	17910000000	50	123380000000	6	77437000000	25
Catechin	S1_35695202	1	35695202	0.14516	0.70482	0.0027	0.14516	0.70482	NaN	NaN	1	17910000000	50	123380000000	6	77437000000	25
Catechin	S1_35704507	1	35704507	0.14516	0.70482	0.0027	0.14516	0.70482	NaN	NaN	1	17910000000	50	123380000000	6	77437000000	25
Catechin	S1_35712783	1	35712783	0.14516	0.70482	0.0027	0.14516	0.70482	NaN	NaN	1	17910000000	50	123380000000	6	77437000000	25
Catechin	S1_35723301	1	35723301	0.14516	0.70482	0.0027	0.14516	0.70482	NaN	NaN	1	17910000000	50	123380000000	6	77437000000	25
Catechin	S1_35723307	1	35723307	0.14516	0.70482	0.0027	0.14516	0.70482	NaN	NaN	1	17910000000	50	123380000000	6	77437000000	25
Catechin	S1_35723322	1	35723322	0.14516	0.70482	0.0027	0.14516	0.70482	NaN	NaN	1	17910000000	50	123380000000	6	77437000000	25
Catechin	S1_35723327	1	35723327	0.02091	0.8856	0.0003899	0.02091	0.8856	NaN	NaN	1	2586500000	50	123690000000	6	74883000000	24
Catechin	S1_35723487	1	35723487	0.02091	0.8856	0.0003899	0.02091	0.8856	NaN	NaN	1	2586500000	50	123690000000	6	74883000000	24
Catechin	S1_35747059	1	35747059	0.01244	0.91164	0.000232	0.01244	0.91164	NaN	NaN	1	1539000000	50	123710000000	6	74709000000	23
Catechin	S1_35747096	1	35747096	0.03143	0.96908	0.00119	0.00262	0.9594	0.06028	0.80707	2	3963000000	49	126100000000	7	64948000000	22
Catechin	S1_35747119	1	35747119	0.02091	0.8856	0.0003899	0.02091	0.8856	NaN	NaN	1	2586500000	50	123690000000	6	74883000000	24
Catechin	S1_35754875	1	35754875	2.57004	0.08681	0.08855	2.57004	0.08681	NaN	NaN	2	293700000000	49	114280000000	7	147730000000	25
Catechin	S1_35760074	1	35760074	0.33655	0.79896	0.01921	0.31956	0.72797	0.37861	0.54125	3	42485000000	48	126240000000	8	71771000000	22
Catechin	S1_35767399	1	35767399	0.08505	0.9186	0.00323	0.16929	0.6825	0.00418	0.94872	2	10702000000	49	125830000000	7	66874000000	24
Catechin	S1_35781111	1	35781111	0.02091	0.8856	0.0003899	0.02091	0.8856	NaN	NaN	1	2586500000	50	123690000000	6	74883000000	24
Catechin	S1_35801067	1	35801067	0.14516	0.70482	0.0027	0.14516	0.70482	NaN	NaN	1	17910000000	50	123380000000	6	77437000000	25
Catechin	S1_35816042	1	35816042	0.08505	0.9186	0.00323	0.16929	0.6825	0.00418	0.94872	2	10702000000	49	125830000000	7	66874000000	24
Catechin	S1_35816093	1	35816093	0.32023	0.574	0.00594	0.32023	0.574	NaN	NaN	1	39373000000	50	122950000000	6	81014000000	23
Catechin	S1_35823635	1	35823635	1.93651	0.15508	0.06832	1.93651	0.15508	NaN	NaN	2	226600000000	49	117020000000	7	128560000000	23
Catechin	S1_35847421	1	35847421	0.14516	0.70482	0.0027	0.14516	0.70482	NaN	NaN	1	17910000000	50	123380000000	6	77437000000	25
Catechin	S1_35847499	1	35847499	0.14516	0.70482	0.0027	0.14516	0.70482	NaN	NaN	1	17910000000	50	123380000000	6	77437000000	25
Catechin	S1_35848895	1	35848895	0.14516	0.70482	0.0027	0.14516	0.70482	NaN	NaN	1	17910000000	50	123380000000	6	77437000000	25
Catechin	S1_35868319	1	35868319	0.05471	0.98295	0.00318	0.07135	0.93123	0.02426	0.87687	3	7027300000	48	128460000000	8	58474000000	22
Catechin	S1_35871438	1	35871438	0.08505	0.9186	0.00323	0.16929	0.6825	0.00418	0.94872	2	10702000000	49	125830000000	7	66874000000	24
Catechin	S1_35872805	1	35872805	0.63628	0.5953	0.03567	0.89844	0.4138	0.14338	0.70661	3	78877000000	48	123970000000	8	85418000000	21
Catechin	S1_35873070	1	35873070	0.07301	0.92969	0.00277	0.1437	0.70624	0.00518	0.94292	2	9191200000	49	125890000000	7	66442000000	22
Catechin	S1_35890540	1	35890540	0.02091	0.8856	0.0003899	0.02091	0.8856	NaN	NaN	1	2586500000	50	123690000000	6	74883000000	24
Catechin	S1_35892624	1	35892624	2.40652	0.10071	0.08342	2.40652	0.10071	NaN	NaN	2	276680000000	49	114970000000	7	142870000000	23
Catechin	S1_35935252	1	35935252	0.50156	0.683	0.02835	0.62536	0.53929	0.27253	0.60404	3	62684000000	48	124980000000	8	79346000000	22
Catechin	S1_35935513	1	35935513	0.09415	0.91031	0.00357	0.09415	0.91031	NaN	NaN	2	11843000000	49	125780000000	7	67200000000	21
Catechin	S1_35935890	1	35935890	0.40029	0.6723	0.01499	0.40029	0.6723	NaN	NaN	2	49730000000	49	124230000000	7	78025000000	23
Catechin	S1_35939160	1	35939160	0.14516	0.70482	0.0027	0.14516	0.70482	NaN	NaN	1	17910000000	50	123380000000	6	77437000000	25
Catechin	S1_35939290	1	35939290	0.14516	0.70482	0.0027	0.14516	0.70482	NaN	NaN	1	17910000000	50	123380000000	6	77437000000	25
Catechin	S1_35940732	1	35940732	0.10111	0.90402	0.00383	0.10111	0.90402	NaN	NaN	2	12714000000	49	125750000000	7	67449000000	24
Catechin	S1_35940814	1	35940814	0.10111	0.90402	0.00383	0.10111	0.90402	NaN	NaN	2	12714000000	49	125750000000	7	67449000000	24
Catechin	S1_35941067	1	35941067	0.00649	0.93609	0.00012113	0.00649	0.93609	NaN	NaN	1	803530000	50	123720000000	6	74586000000	15
Catechin	S1_35941137	1	35941137	0.21105	0.64794	0.00392	0.21105	0.64794	NaN	NaN	1	26005000000	50	123220000000	6	78786000000	19
Catechin	S1_35941629	1	35941629	1.2323	0.3005	0.04466	1.2323	0.3005	NaN	NaN	2	148140000000	49	120220000000	7	106140000000	23
Catechin	S1_35952055	1	35952055	0.14516	0.70482	0.0027	0.14516	0.70482	NaN	NaN	1	17910000000	50	123380000000	6	77437000000	25
Catechin	S1_35952093	1	35952093	0.14516	0.70482	0.0027	0.14516	0.70482	NaN	NaN	1	17910000000	50	123380000000	6	77437000000	25
Catechin	S1_35957506	1	35957506	1.93703	0.15501	0.06834	1.93703	0.15501	NaN	NaN	2	226660000000	49	117010000000	7	128580000000	25
Catechin	S1_35957620	1	35957620	1.93703	0.15501	0.06834	1.93703	0.15501	NaN	NaN	2	226660000000	49	117010000000	7	128580000000	25
Catechin	S1_35957677	1	35957677	1.93703	0.15501	0.06834	1.93703	0.15501	NaN	NaN	2	226660000000	49	117010000000	7	128580000000	25
Catechin	S1_35979335	1	35979335	0.14516	0.70482	0.0027	0.14516	0.70482	NaN	NaN	1	17910000000	50	123380000000	6	77437000000	25
Catechin	S1_35979458	1	35979458	0.14516	0.70482	0.0027	0.14516	0.70482	NaN	NaN	1	17910000000	50	123380000000	6	77437000000	25
Catechin	S1_35989363	1	35989363	0.14516	0.70482	0.0027	0.14516	0.70482	NaN	NaN	1	17910000000	50	123380000000	6	77437000000	25
Catechin	S1_35997569	1	35997569	0.14516	0.70482	0.0027	0.14516	0.70482	NaN	NaN	1	17910000000	50	123380000000	6	77437000000	25
Catechin	S1_36000413	1	36000413	0.14516	0.70482	0.0027	0.14516	0.70482	NaN	NaN	1	17910000000	50	123380000000	6	77437000000	25
Catechin	S1_36000562	1	36000562	0.14516	0.70482	0.0027	0.14516	0.70482	NaN	NaN	1	17910000000	50	123380000000	6	77437000000	25
Catechin	S1_36008254	1	36008254	2.70461	0.07688	0.09272	2.70461	0.07688	NaN	NaN	2	307550000000	49	113710000000	7	151690000000	24
Catechin	S1_36010001	1	36010001	0.46078	0.71097	0.02611	0.69306	0.50488	0.02385	0.87793	3	57730000000	48	125290000000	8	77488000000	24
Catechin	S1_36017702	1	36017702	1.45445	0.24343	0.05226	1.45445	0.24343	NaN	NaN	2	173350000000	49	119190000000	7	113350000000	24
Catechin	S1_36032950	1	36032950	0.14516	0.70482	0.0027	0.14516	0.70482	NaN	NaN	1	17910000000	50	123380000000	6	77437000000	25
Catechin	S1_36033003	1	36033003	0.14516	0.70482	0.0027	0.14516	0.70482	NaN	NaN	1	17910000000	50	123380000000	6	77437000000	25
Catechin	S1_36037500	1	36037500	0.96128	0.4187	0.05286	1.31068	0.27892	0.29994	0.58646	3	116880000000	48	121590000000	8	99670000000	23
Catechin	S1_36052955	1	36052955	0.14516	0.70482	0.0027	0.14516	0.70482	NaN	NaN	1	17910000000	50	123380000000	6	77437000000	25
Catechin	S1_36052979	1	36052979	0.14516	0.70482	0.0027	0.14516	0.70482	NaN	NaN	1	17910000000	50	123380000000	6	77437000000	25
Catechin	S1_36053658	1	36053658	1.93703	0.15501	0.06834	1.93703	0.15501	NaN	NaN	2	226660000000	49	117010000000	7	128580000000	25
Catechin	S1_36077409	1	36077409	0.14516	0.70482	0.0027	0.14516	0.70482	NaN	NaN	1	17910000000	50	123380000000	6	77437000000	25
Catechin	S1_36080703	1	36080703	0.67994	0.51136	0.02518	0.67994	0.51136	NaN	NaN	2	83534000000	49	122860000000	7	87683000000	25
Catechin	S1_36080736	1	36080736	0.67994	0.51136	0.02518	0.67994	0.51136	NaN	NaN	2	83534000000	49	122860000000	7	87683000000	25
Catechin	S1_36080895	1	36080895	0.67994	0.51136	0.02518	0.67994	0.51136	NaN	NaN	2	83534000000	49	122860000000	7	87683000000	25
Catechin	S1_36080922	1	36080922	0.08467	0.91895	0.00321	0.16898	0.68278	0.00372	0.95162	2	10654000000	49	125830000000	7	66860000000	24
Catechin	S1_36081528	1	36081528	1.92636	0.15655	0.06799	1.92636	0.15655	NaN	NaN	2	225500000000	49	117060000000	7	128250000000	24
Catechin	S1_36081552	1	36081552	1.93703	0.15501	0.06834	1.93703	0.15501	NaN	NaN	2	226660000000	49	117010000000	7	128580000000	25
Catechin	S1_36081631	1	36081631	1.93703	0.15501	0.06834	1.93703	0.15501	NaN	NaN	2	226660000000	49	117010000000	7	128580000000	25
Catechin	S1_36081650	1	36081650	1.93703	0.15501	0.06834	1.93703	0.15501	NaN	NaN	2	226660000000	49	117010000000	7	128580000000	25
Catechin	S1_36081786	1	36081786	0.07016	0.93234	0.00266	0.07016	0.93234	NaN	NaN	2	8833000000	49	125900000000	7	66340000000	24
Catechin	S1_36081820	1	36081820	0.07016	0.93234	0.00266	0.07016	0.93234	NaN	NaN	2	8833000000	49	125900000000	7	66340000000	24
Catechin	S1_36081844	1	36081844	0.23191	0.79389	0.00875	0.23191	0.79389	NaN	NaN	2	29007000000	49	125080000000	7	72104000000	24
Catechin	S1_36081961	1	36081961	0.23191	0.79389	0.00875	0.23191	0.79389	NaN	NaN	2	29007000000	49	125080000000	7	72104000000	24
Catechin	S1_36092735	1	36092735	2.57541	0.08639	0.08871	2.57541	0.08639	NaN	NaN	2	294250000000	49	114250000000	7	147890000000	24
Catechin	S1_36110557	1	36110557	0.14516	0.70482	0.0027	0.14516	0.70482	NaN	NaN	1	17910000000	50	123380000000	6	77437000000	25
Catechin	S1_36110566	1	36110566	0.14516	0.70482	0.0027	0.14516	0.70482	NaN	NaN	1	17910000000	50	123380000000	6	77437000000	25
Catechin	S1_36119316	1	36119316	0.48077	0.62119	0.01795	0.48077	0.62119	NaN	NaN	2	59536000000	49	123830000000	7	80826000000	24
Catechin	S1_36122413	1	36122413	0.14516	0.70482	0.0027	0.14516	0.70482	NaN	NaN	1	17910000000	50	123380000000	6	77437000000	25
Catechin	S1_36122759	1	36122759	0.14516	0.70482	0.0027	0.14516	0.70482	NaN	NaN	1	17910000000	50	123380000000	6	77437000000	25
Catechin	S1_36133413	1	36133413	0.32885	0.80449	0.01878	0.47415	0.62524	0.0565	0.81313	3	41533000000	48	126300000000	8	71414000000	21
Catechin	S1_36146069	1	36146069	1.39795	0.25486	0.07494	1.97466	0.1497	0.30088	0.58587	3	165710000000	48	118540000000	8	117980000000	24
Catechin	S1_36170747	1	36170747	2.57004	0.08681	0.08855	2.57004	0.08681	NaN	NaN	2	293700000000	49	114280000000	7	147730000000	25
Catechin	S1_36171410	1	36171410	0.14516	0.70482	0.0027	0.14516	0.70482	NaN	NaN	1	17910000000	50	123380000000	6	77437000000	25
Catechin	S1_36171784	1	36171784	0.14516	0.70482	0.0027	0.14516	0.70482	NaN	NaN	1	17910000000	50	123380000000	6	77437000000	25
Catechin	S1_36180205	1	36180205	0.14516	0.70482	0.0027	0.14516	0.70482	NaN	NaN	1	17910000000	50	123380000000	6	77437000000	25
Catechin	S1_36180507	1	36180507	0.39449	0.67614	0.01478	0.39449	0.67614	NaN	NaN	2	49021000000	49	124260000000	7	77822000000	21
Catechin	S1_36180610	1	36180610	1.41167	0.25347	0.05081	1.41167	0.25347	NaN	NaN	2	168530000000	49	119390000000	7	111970000000	23
Catechin	S1_36208670	1	36208670	0.6759	0.51338	0.02504	0.6759	0.51338	NaN	NaN	2	83051000000	49	122870000000	7	87545000000	24
Catechin	S1_36208837	1	36208837	0.6759	0.51338	0.02504	0.6759	0.51338	NaN	NaN	2	83051000000	49	122870000000	7	87545000000	24
Catechin	S1_36213073	1	36213073	0.11775	0.73293	0.00219	0.11775	0.73293	NaN	NaN	1	14536000000	50	123450000000	6	76875000000	24
Catechin	S1_36213145	1	36213145	0.11775	0.73293	0.00219	0.11775	0.73293	NaN	NaN	1	14536000000	50	123450000000	6	76875000000	24
Catechin	S1_36219245	1	36219245	0.11652	0.89026	0.00441	0.11652	0.89026	NaN	NaN	2	14642000000	49	125670000000	7	68000000000	19
Catechin	S1_36229298	1	36229298	0.26148	0.77098	0.00985	0.26148	0.77098	NaN	NaN	2	32667000000	49	124930000000	7	73150000000	24
Catechin	S1_36229431	1	36229431	0.26148	0.77098	0.00985	0.26148	0.77098	NaN	NaN	2	32667000000	49	124930000000	7	73150000000	24
Catechin	S1_36229456	1	36229456	0.26148	0.77098	0.00985	0.26148	0.77098	NaN	NaN	2	32667000000	49	124930000000	7	73150000000	24
Catechin	S1_36231874	1	36231874	0.04375	0.95723	0.00166	0.07139	0.79043	0.01752	0.89525	2	5514300000	49	126040000000	7	65392000000	21
Catechin	S1_36231923	1	36231923	0.07869	0.92444	0.00299	0.15559	0.69492	0.00488	0.9446	2	9903800000	49	125860000000	7	66646000000	22
Catechin	S1_36241668	1	36241668	0.11775	0.73293	0.00219	0.11775	0.73293	NaN	NaN	1	14536000000	50	123450000000	6	76875000000	24
Catechin	S1_36258800	1	36258800	0.11775	0.73293	0.00219	0.11775	0.73293	NaN	NaN	1	14536000000	50	123450000000	6	76875000000	24
Catechin	S1_36260931	1	36260931	0.11775	0.73293	0.00219	0.11775	0.73293	NaN	NaN	1	14536000000	50	123450000000	6	76875000000	24
Catechin	S1_36289351	1	36289351	0.11775	0.73293	0.00219	0.11775	0.73293	NaN	NaN	1	14536000000	50	123450000000	6	76875000000	24
Catechin	S1_36289378	1	36289378	1.9315	0.15581	0.06815	1.9315	0.15581	NaN	NaN	2	226060000000	49	117040000000	7	128400000000	24
Catechin	S1_36293216	1	36293216	0.11775	0.73293	0.00219	0.11775	0.73293	NaN	NaN	1	14536000000	50	123450000000	6	76875000000	24
Catechin	S1_36293261	1	36293261	0.11775	0.73293	0.00219	0.11775	0.73293	NaN	NaN	1	14536000000	50	123450000000	6	76875000000	24
Catechin	S1_36293549	1	36293549	0.32968	0.80389	0.01883	0.22751	0.79735	0.53831	0.4667	3	41636000000	48	126290000000	8	71453000000	17
Catechin	S1_36294895	1	36294895	0.18977	0.82775	0.00717	0.18977	0.82775	NaN	NaN	2	23777000000	49	125290000000	7	70610000000	17
Catechin	S1_36583958	1	36583958	0.13208	0.87659	0.005	0.13208	0.87659	NaN	NaN	2	16587000000	49	125590000000	7	68555000000	25
Catechin	S1_36592585	1	36592585	0.18751	0.82961	0.00708	0.18751	0.82961	NaN	NaN	2	23496000000	49	125310000000	7	70529000000	22
Catechin	S1_36592590	1	36592590	0.18751	0.82961	0.00708	0.18751	0.82961	NaN	NaN	2	23496000000	49	125310000000	7	70529000000	22
Catechin	S1_36592608	1	36592608	0.18751	0.82961	0.00708	0.18751	0.82961	NaN	NaN	2	23496000000	49	125310000000	7	70529000000	22
Catechin	S1_36592729	1	36592729	0.19148	0.82635	0.00723	0.19148	0.82635	NaN	NaN	2	23989000000	49	125290000000	7	70670000000	23
Catechin	S1_36607648	1	36607648	0.11909	0.73147	0.00222	0.11909	0.73147	NaN	NaN	1	14701000000	50	123450000000	6	76902000000	25
Catechin	S1_36618616	1	36618616	0.11909	0.73147	0.00222	0.11909	0.73147	NaN	NaN	1	14701000000	50	123450000000	6	76902000000	25
Catechin	S1_36623893	1	36623893	0.11909	0.73147	0.00222	0.11909	0.73147	NaN	NaN	1	14701000000	50	123450000000	6	76902000000	25
Catechin	S1_36624526	1	36624526	0.11909	0.73147	0.00222	0.11909	0.73147	NaN	NaN	1	14701000000	50	123450000000	6	76902000000	25
Catechin	S1_36624882	1	36624882	0.11909	0.73147	0.00222	0.11909	0.73147	NaN	NaN	1	14701000000	50	123450000000	6	76902000000	25
Catechin	S1_36634529	1	36634529	0.11909	0.73147	0.00222	0.11909	0.73147	NaN	NaN	1	14701000000	50	123450000000	6	76902000000	25
Catechin	S1_36642822	1	36642822	0.6748	0.51393	0.025	0.6748	0.51393	NaN	NaN	2	82920000000	49	122880000000	7	87508000000	25
Catechin	S1_36642863	1	36642863	0.6748	0.51393	0.025	0.6748	0.51393	NaN	NaN	2	82920000000	49	122880000000	7	87508000000	25
Catechin	S1_36644009	1	36644009	0.11909	0.73147	0.00222	0.11909	0.73147	NaN	NaN	1	14701000000	50	123450000000	6	76902000000	25
Catechin	S1_36660740	1	36660740	0.11909	0.73147	0.00222	0.11909	0.73147	NaN	NaN	1	14701000000	50	123450000000	6	76902000000	25
Catechin	S1_36660927	1	36660927	1.83706	0.15303	0.09606	2.57805	0.08619	0.41648	0.52177	3	212400000000	48	115620000000	8	135490000000	24
Catechin	S1_36661123	1	36661123	1.83706	0.15303	0.09606	2.57805	0.08619	0.41648	0.52177	3	212400000000	48	115620000000	8	135490000000	24
Catechin	S1_36664865	1	36664865	1.93002	0.15602	0.06811	1.93002	0.15602	NaN	NaN	2	225900000000	49	117040000000	7	128360000000	25
Catechin	S1_36665121	1	36665121	0.6748	0.51393	0.025	0.6748	0.51393	NaN	NaN	2	82920000000	49	122880000000	7	87508000000	25
Catechin	S1_36665231	1	36665231	0.6748	0.51393	0.025	0.6748	0.51393	NaN	NaN	2	82920000000	49	122880000000	7	87508000000	25
Catechin	S1_36674940	1	36674940	0.04133	0.95954	0.00157	0.04133	0.95954	NaN	NaN	2	5210100000	49	126050000000	7	65305000000	20
Catechin	S1_36675081	1	36675081	0.18937	0.82808	0.00715	0.18937	0.82808	NaN	NaN	2	23728000000	49	125300000000	7	70595000000	23
Catechin	S1_36683784	1	36683784	0.11909	0.73147	0.00222	0.11909	0.73147	NaN	NaN	1	14701000000	50	123450000000	6	76902000000	25
Catechin	S1_36683872	1	36683872	0.11909	0.73147	0.00222	0.11909	0.73147	NaN	NaN	1	14701000000	50	123450000000	6	76902000000	25
Catechin	S1_36687941	1	36687941	1.93002	0.15602	0.06811	1.93002	0.15602	NaN	NaN	2	225900000000	49	117040000000	7	128360000000	25
Catechin	S1_36688059	1	36688059	1.93002	0.15602	0.06811	1.93002	0.15602	NaN	NaN	2	225900000000	49	117040000000	7	128360000000	25
Catechin	S1_36708184	1	36708184	0.07265	0.93003	0.00276	0.14269	0.70722	0.00544	0.94151	2	9145600000	49	125890000000	7	66429000000	24
Catechin	S1_36713013	1	36713013	0.06494	0.97817	0.00377	0.09716	0.90759	0.00444	0.94715	3	8336000000	48	128370000000	8	58965000000	17
Catechin	S1_36713096	1	36713096	0.05693	0.98194	0.00331	0.08541	0.91827	0.00343	0.95353	3	7311600000	48	128440000000	8	58581000000	18
Catechin	S1_36713121	1	36713121	0.05693	0.98194	0.00331	0.08541	0.91827	0.00343	0.95353	3	7311600000	48	128440000000	8	58581000000	18
Catechin	S1_36751963	1	36751963	0.6748	0.51393	0.025	0.6748	0.51393	NaN	NaN	2	82920000000	49	122880000000	7	87508000000	25
Catechin	S1_36755853	1	36755853	0.11909	0.73147	0.00222	0.11909	0.73147	NaN	NaN	1	14701000000	50	123450000000	6	76902000000	25
Catechin	S1_36755908	1	36755908	0.11909	0.73147	0.00222	0.11909	0.73147	NaN	NaN	1	14701000000	50	123450000000	6	76902000000	25
Catechin	S1_36760198	1	36760198	1.93002	0.15602	0.06811	1.93002	0.15602	NaN	NaN	2	225900000000	49	117040000000	7	128360000000	25
Catechin	S1_36763177	1	36763177	0.11909	0.73147	0.00222	0.11909	0.73147	NaN	NaN	1	14701000000	50	123450000000	6	76902000000	25
Catechin	S1_36763333	1	36763333	0.11909	0.73147	0.00222	0.11909	0.73147	NaN	NaN	1	14701000000	50	123450000000	6	76902000000	25
Catechin	S1_36763435	1	36763435	0.11909	0.73147	0.00222	0.11909	0.73147	NaN	NaN	1	14701000000	50	123450000000	6	76902000000	25
Catechin	S1_36764020	1	36764020	2.1833	0.12351	0.07631	2.1833	0.12351	NaN	NaN	2	253120000000	49	115930000000	7	136140000000	24
Catechin	S1_36764148	1	36764148	2.16343	0.12578	0.07567	2.16343	0.12578	NaN	NaN	2	251000000000	49	116020000000	7	135530000000	23
Catechin	S1_36772515	1	36772515	0.11909	0.73147	0.00222	0.11909	0.73147	NaN	NaN	1	14701000000	50	123450000000	6	76902000000	25
Catechin	S1_36772528	1	36772528	0.11909	0.73147	0.00222	0.11909	0.73147	NaN	NaN	1	14701000000	50	123450000000	6	76902000000	25
Catechin	S1_36777083	1	36777083	0.11909	0.73147	0.00222	0.11909	0.73147	NaN	NaN	1	14701000000	50	123450000000	6	76902000000	25
Catechin	S1_36783059	1	36783059	0.59422	0.62184	0.0334	0.87576	0.42296	0.06457	0.80049	3	73850000000	48	124280000000	8	83533000000	18
Catechin	S1_36783065	1	36783065	0.59422	0.62184	0.0334	0.87576	0.42296	0.06457	0.80049	3	73850000000	48	124280000000	8	83533000000	18
Catechin	S1_36795696	1	36795696	0.0162	0.89922	0.00030215	0.0162	0.89922	NaN	NaN	1	2004300000	50	123700000000	6	74786000000	23
Catechin	S1_37077685	1	37077685	0.21624	0.8063	0.00816	0.21624	0.8063	NaN	NaN	2	27065000000	49	125160000000	7	71549000000	18
Catechin	S1_37077706	1	37077706	0.02673	0.87078	0.00049837	0.02673	0.87078	NaN	NaN	1	3306000000	50	123670000000	6	75003000000	18
Catechin	S1_37077790	1	37077790	0.02673	0.87078	0.00049837	0.02673	0.87078	NaN	NaN	1	3306000000	50	123670000000	6	75003000000	18
Catechin	S1_37130071	1	37130071	3.59388	0.02011	0.17107	3.24754	0.04738	3.90191	0.054	3	378270000000	48	105250000000	8	197690000000	17
Catechin	S1_37516901	1	37516901	1.95065	0.15307	0.06878	1.95065	0.15307	NaN	NaN	2	228140000000	49	116950000000	7	129000000000	21
Catechin	S1_37516978	1	37516978	1.95065	0.15307	0.06878	1.95065	0.15307	NaN	NaN	2	228140000000	49	116950000000	7	129000000000	21
Catechin	S1_37517008	1	37517008	2.44951	0.09684	0.08477	2.44951	0.09684	NaN	NaN	2	281180000000	49	114790000000	7	144150000000	20
Catechin	S1_37728136	1	37728136	0.23909	0.78826	0.00901	0.23909	0.78826	NaN	NaN	2	29896000000	49	125040000000	7	72358000000	19
Catechin	S1_37728218	1	37728218	0.45412	0.50349	0.00839	0.45412	0.50349	NaN	NaN	1	55686000000	50	122630000000	6	83733000000	22
Catechin	S1_37932970	1	37932970	0.6855	0.5086	0.02539	0.6855	0.5086	NaN	NaN	2	84199000000	49	122830000000	7	87873000000	25
Catechin	S1_37940931	1	37940931	0.33521	0.71682	0.01259	0.33521	0.71682	NaN	NaN	2	41754000000	49	124560000000	7	75746000000	21
Catechin	S1_37941035	1	37941035	0.39415	0.67637	0.01477	0.39415	0.67637	NaN	NaN	2	48979000000	49	124270000000	7	77810000000	24
Catechin	S1_37941055	1	37941055	0.04457	0.95645	0.00169	0.04457	0.95645	NaN	NaN	2	5617200000	49	126040000000	7	65421000000	21
Catechin	S1_37963685	1	37963685	0.01472	0.90393	0.00027443	0.01472	0.90393	NaN	NaN	1	1820500000	50	123700000000	6	74756000000	25
Catechin	S1_37965653	1	37965653	0.01472	0.90393	0.00027443	0.01472	0.90393	NaN	NaN	1	1820500000	50	123700000000	6	74756000000	25
Catechin	S1_38130405	1	38130405	0.01472	0.90393	0.00027443	0.01472	0.90393	NaN	NaN	1	1820500000	50	123700000000	6	74756000000	25
Catechin	S1_38130432	1	38130432	0.01472	0.90393	0.00027443	0.01472	0.90393	NaN	NaN	1	1820500000	50	123700000000	6	74756000000	25
Catechin	S1_38132239	1	38132239	1.99862	0.14642	0.07034	1.99862	0.14642	NaN	NaN	2	233320000000	49	116740000000	7	130480000000	25
Catechin	S1_38132286	1	38132286	0.01472	0.90393	0.00027443	0.01472	0.90393	NaN	NaN	1	1820500000	50	123700000000	6	74756000000	25
Catechin	S1_38132347	1	38132347	1.99862	0.14642	0.07034	1.99862	0.14642	NaN	NaN	2	233320000000	49	116740000000	7	130480000000	25
Catechin	S1_38132402	1	38132402	1.98116	0.1488	0.06978	1.98116	0.1488	NaN	NaN	2	231440000000	49	116820000000	7	129940000000	28
Catechin	S1_38132512	1	38132512	1.98116	0.1488	0.06978	1.98116	0.1488	NaN	NaN	2	231440000000	49	116820000000	7	129940000000	28
Catechin	S1_38160446	1	38160446	0.01472	0.90393	0.00027443	0.01472	0.90393	NaN	NaN	1	1820500000	50	123700000000	6	74756000000	25
Catechin	S1_38163381	1	38163381	0.24253	0.78558	0.00914	0.24253	0.78558	NaN	NaN	2	30322000000	49	125030000000	7	72480000000	24
Catechin	S1_38163448	1	38163448	0.1012	0.90394	0.00384	0.1012	0.90394	NaN	NaN	2	12726000000	49	125750000000	7	67452000000	23
Catechin	S1_38817278	1	38817278	1.93847	0.1548	0.06838	1.93847	0.1548	NaN	NaN	2	226810000000	49	117010000000	7	128620000000	26
Catechin	S1_38817368	1	38817368	2.76656	0.07272	0.09463	2.76656	0.07272	NaN	NaN	2	313880000000	49	113450000000	7	153490000000	24
Catechin	S1_38817403	1	38817403	2.76656	0.07272	0.09463	2.76656	0.07272	NaN	NaN	2	313880000000	49	113450000000	7	153490000000	24
Catechin	S1_38822145	1	38822145	1.93847	0.1548	0.06838	1.93847	0.1548	NaN	NaN	2	226810000000	49	117010000000	7	128620000000	26
Catechin	S1_38822169	1	38822169	1.93847	0.1548	0.06838	1.93847	0.1548	NaN	NaN	2	226810000000	49	117010000000	7	128620000000	26
Catechin	S1_38841295	1	38841295	0.65251	0.5252	0.0242	0.65251	0.5252	NaN	NaN	2	80252000000	49	122990000000	7	86745000000	26
Catechin	S1_38841323	1	38841323	0.65251	0.5252	0.0242	0.65251	0.5252	NaN	NaN	2	80252000000	49	122990000000	7	86745000000	26
Catechin	S1_38841544	1	38841544	0.65251	0.5252	0.0242	0.65251	0.5252	NaN	NaN	2	80252000000	49	122990000000	7	86745000000	26
Catechin	S1_38844100	1	38844100	0.03135	0.86017	0.00058444	0.03135	0.86017	NaN	NaN	1	3877000000	50	123660000000	6	75098000000	24
Catechin	S1_38844172	1	38844172	0.03135	0.86017	0.00058444	0.03135	0.86017	NaN	NaN	1	3877000000	50	123660000000	6	75098000000	24
Catechin	S1_38844233	1	38844233	0.01091	0.91724	0.00020339	0.01091	0.91724	NaN	NaN	1	1349200000	50	123710000000	6	74677000000	26
Catechin	S1_38844245	1	38844245	0.45572	0.50274	0.00842	0.45572	0.50274	NaN	NaN	1	55882000000	50	122620000000	6	83766000000	25
Catechin	S1_38844267	1	38844267	0.45572	0.50274	0.00842	0.45572	0.50274	NaN	NaN	1	55882000000	50	122620000000	6	83766000000	25
Catechin	S1_38853551	1	38853551	0.01091	0.91724	0.00020339	0.01091	0.91724	NaN	NaN	1	1349200000	50	123710000000	6	74677000000	26
Catechin	S1_38862533	1	38862533	1.93847	0.1548	0.06838	1.93847	0.1548	NaN	NaN	2	226810000000	49	117010000000	7	128620000000	26
Catechin	S1_38862600	1	38862600	0.01091	0.91724	0.00020339	0.01091	0.91724	NaN	NaN	1	1349200000	50	123710000000	6	74677000000	26
Catechin	S1_38871413	1	38871413	0.01091	0.91724	0.00020339	0.01091	0.91724	NaN	NaN	1	1349200000	50	123710000000	6	74677000000	26
Catechin	S1_38871467	1	38871467	0.01091	0.91724	0.00020339	0.01091	0.91724	NaN	NaN	1	1349200000	50	123710000000	6	74677000000	26
Catechin	S1_38900950	1	38900950	5.12356	0.00954	0.16131	5.12356	0.00954	NaN	NaN	2	535040000000	49	104430000000	7	216680000000	19
Catechin	S1_38904565	1	38904565	0.01091	0.91724	0.00020339	0.01091	0.91724	NaN	NaN	1	1349200000	50	123710000000	6	74677000000	26
Catechin	S1_38904610	1	38904610	0.01091	0.91724	0.00020339	0.01091	0.91724	NaN	NaN	1	1349200000	50	123710000000	6	74677000000	26
Catechin	S1_38904617	1	38904617	0.01091	0.91724	0.00020339	0.01091	0.91724	NaN	NaN	1	1349200000	50	123710000000	6	74677000000	26
Catechin	S1_38912056	1	38912056	0.0069	0.93412	0.00012872	0.0069	0.93412	NaN	NaN	1	853860000	50	123720000000	6	74594000000	25
Catechin	S1_38912136	1	38912136	0.0069	0.93412	0.00012872	0.0069	0.93412	NaN	NaN	1	853860000	50	123720000000	6	74594000000	25
Catechin	S1_38912183	1	38912183	0.0069	0.93412	0.00012872	0.0069	0.93412	NaN	NaN	1	853860000	50	123720000000	6	74594000000	25
Catechin	S1_38919219	1	38919219	0.03135	0.86017	0.00058444	0.03135	0.86017	NaN	NaN	1	3877000000	50	123660000000	6	75098000000	24
Catechin	S1_38919439	1	38919439	0.44577	0.6429	0.01667	0.44577	0.6429	NaN	NaN	2	55279000000	49	124010000000	7	79610000000	22
Catechin	S1_38938513	1	38938513	0.06794	0.79543	0.00127	0.06794	0.79543	NaN	NaN	1	8395400000	50	123570000000	6	75851000000	24
Catechin	S1_38938706	1	38938706	0.00212	0.96347	3.9525e-05	0.00212	0.96347	NaN	NaN	1	262190000	50	123730000000	6	74496000000	25
Catechin	S1_38951480	1	38951480	1.76069	0.18263	0.06253	1.76069	0.18263	NaN	NaN	2	207410000000	49	117800000000	7	123080000000	24
Catechin	S1_38953978	1	38953978	0.00212	0.96347	3.9525e-05	0.00212	0.96347	NaN	NaN	1	262190000	50	123730000000	6	74496000000	25
Catechin	S1_38955469	1	38955469	0.14537	0.86507	0.0055	0.14537	0.86507	NaN	NaN	2	18247000000	49	125520000000	7	69030000000	20
Catechin	S1_38955479	1	38955479	0.02761	0.97279	0.00105	0.02761	0.97279	NaN	NaN	2	3481900000	49	126120000000	7	64811000000	19
Catechin	S1_38956196	1	38956196	0.45846	0.63494	0.01713	0.45846	0.63494	NaN	NaN	2	56824000000	49	123950000000	7	80052000000	23
Catechin	S1_38956378	1	38956378	1.3003	0.28517	0.0701	1.96771	0.15067	0.04238	0.83777	3	155000000000	48	119210000000	8	113970000000	24
Catechin	S1_38958882	1	38958882	1.95133	0.15297	0.0688	1.95133	0.15297	NaN	NaN	2	228210000000	49	116950000000	7	129020000000	25
Catechin	S1_38958936	1	38958936	1.95133	0.15297	0.0688	1.95133	0.15297	NaN	NaN	2	228210000000	49	116950000000	7	129020000000	25
Catechin	S1_38959020	1	38959020	1.95133	0.15297	0.0688	1.95133	0.15297	NaN	NaN	2	228210000000	49	116950000000	7	129020000000	25
Catechin	S1_38961682	1	38961682	0.00212	0.96347	3.9525e-05	0.00212	0.96347	NaN	NaN	1	262190000	50	123730000000	6	74496000000	25
Catechin	S1_38964724	1	38964724	1.20406	0.30869	0.04369	1.20406	0.30869	NaN	NaN	2	144910000000	49	120350000000	7	105220000000	18
Catechin	S1_38964749	1	38964749	1.46633	0.24072	0.05267	2.64006	0.11049	0.32808	0.56941	2	174690000000	49	119130000000	7	113730000000	18
Catechin	S1_38968639	1	38968639	0.51549	0.67358	0.02911	0.67796	0.51235	0.21235	0.64701	3	64370000000	48	124870000000	8	79978000000	24
Catechin	S1_38968823	1	38968823	0.51549	0.67358	0.02911	0.67796	0.51235	0.21235	0.64701	3	64370000000	48	124870000000	8	79978000000	24
Catechin	S1_38990790	1	38990790	0.03304	0.96752	0.00126	0.04745	0.82845	0.01956	0.88933	2	4166300000	49	126090000000	7	65007000000	24
Catechin	S1_38992425	1	38992425	0.6881	0.56375	0.03846	0.81958	0.44656	0.44375	0.50851	3	85036000000	48	123580000000	8	87728000000	24
Catechin	S1_38992466	1	38992466	0.0165	0.98364	0.00062776	0.02104	0.88524	0.01237	0.91188	2	2082200000	49	126180000000	7	64411000000	24
Catechin	S1_38992561	1	38992561	0.34863	0.70739	0.01309	0.18807	0.66639	0.51103	0.47809	2	43402000000	49	124490000000	7	76217000000	24
Catechin	S1_38997897	1	38997897	0.19975	0.89605	0.0115	0.30571	0.738	0.00030197	0.98621	3	25429000000	48	127310000000	8	65375000000	23
Catechin	S1_38997919	1	38997919	0.29973	0.74237	0.01127	0.29973	0.74237	NaN	NaN	2	37388000000	49	124740000000	7	74498000000	23
Catechin	S1_39042385	1	39042385	0.99464	0.4034	0.05459	0.66747	0.51761	1.63179	0.2076	3	120700000000	48	121350000000	8	101100000000	7
Catechin	S1_39067260	1	39067260	0.0316	0.96892	0.0012	0.06137	0.80535	0.00305	0.95621	2	3984600000	49	126100000000	7	64955000000	9
Catechin	S1_39108388	1	39108388	0.04605	0.83095	0.00085826	0.04605	0.83095	NaN	NaN	1	5693400000	50	123630000000	6	75401000000	26
Catechin	S1_39123771	1	39123771	0.07637	0.78342	0.00142	0.07637	0.78342	NaN	NaN	1	9435200000	50	123550000000	6	76025000000	27
Catechin	S1_39130523	1	39130523	0.07637	0.78342	0.00142	0.07637	0.78342	NaN	NaN	1	9435200000	50	123550000000	6	76025000000	27
Catechin	S1_39130752	1	39130752	0.07637	0.78342	0.00142	0.07637	0.78342	NaN	NaN	1	9435200000	50	123550000000	6	76025000000	27
[truncated: 63,766 more rows]

## Sheet: GxC
Trait	Marker	Chr	Pos	marker_F	p	marker_Rsq	add_F	add_p	dom_F	dom_p	marker_df	marker_MS	error_df	error_MS	model_df	model_MS	minorObs
Catechin	S1_92	1	92	0.47996	0.69765	0.02637	0.70452	0.499	0.05641	0.81321	3	29043000000	51	60511000000	8	27245000000	14
Catechin	S1_156	1	156	0.2677	0.76618	0.00979	0.49888	0.48309	0.04551	0.8319	2	16169000000	52	60401000000	7	23310000000	15
Catechin	S1_202078	1	202078	1.59707	0.21226	0.05558	1.09109	0.30097	2.08079	0.15516	2	91818000000	52	57491000000	7	44924000000	17
Catechin	S1_214557	1	214557	0.00032164	0.98576	5.8284e-06	0.00032164	0.98576	NaN	NaN	1	19257000	53	59871000000	6	21809000000	26
Catechin	S1_251516	1	251516	1.04968	0.37867	0.05585	0.5376	0.58736	2.05208	0.1581	3	61512000000	51	58601000000	8	39421000000	17
Catechin	S1_318270	1	318270	0.85968	0.46805	0.04623	0.22151	0.80206	2.12642	0.15091	3	50914000000	51	59224000000	8	35447000000	16
Catechin	S1_318388	1	318388	0.07389	0.92887	0.00272	0.07389	0.92887	NaN	NaN	2	4496500000	52	60850000000	7	19975000000	29
Catechin	S1_318481	1	318481	0.07389	0.92887	0.00272	0.07389	0.92887	NaN	NaN	2	4496500000	52	60850000000	7	19975000000	29
Catechin	S1_346892	1	346892	0.10934	0.7422	0.00198	0.10934	0.7422	NaN	NaN	1	6532700000	53	59748000000	6	22894000000	29
Catechin	S1_346913	1	346913	1.29524	0.28252	0.04557	0.37042	0.54537	2.21159	0.14302	2	75289000000	52	58127000000	7	40201000000	17
Catechin	S1_395733	1	395733	0.46924	0.6281	0.01703	0.83409	0.36523	0.11826	0.73231	2	28126000000	52	59941000000	7	26727000000	13
Catechin	S1_395902	1	395902	0.0962	0.75765	0.00174	0.0962	0.75765	NaN	NaN	1	5749200000	53	59763000000	6	22764000000	29
Catechin	S1_395911	1	395911	0.0962	0.75765	0.00174	0.0962	0.75765	NaN	NaN	1	5749200000	53	59763000000	6	22764000000	29
Catechin	S1_398947	1	398947	0.53148	0.59089	0.01924	0.53148	0.59089	NaN	NaN	2	31783000000	52	59800000000	7	27771000000	28
Catechin	S1_399006	1	399006	0.53148	0.59089	0.01924	0.53148	0.59089	NaN	NaN	2	31783000000	52	59800000000	7	27771000000	28
Catechin	S1_407855	1	407855	0.23175	0.79396	0.00848	0.23175	0.79396	NaN	NaN	2	14017000000	52	60484000000	7	22695000000	22
Catechin	S1_407943	1	407943	0.0472	0.95394	0.00174	0.0472	0.95394	NaN	NaN	2	2875100000	52	60912000000	7	19512000000	22
Catechin	S1_449625	1	449625	0.0962	0.75765	0.00174	0.0962	0.75765	NaN	NaN	1	5749200000	53	59763000000	6	22764000000	29
Catechin	S1_459507	1	459507	0.0962	0.75765	0.00174	0.0962	0.75765	NaN	NaN	1	5749200000	53	59763000000	6	22764000000	29
Catechin	S1_488734	1	488734	0.10826	0.8976	0.00398	0.16035	0.69044	0.05901	0.80902	2	6579000000	52	60770000000	7	20570000000	28
Catechin	S1_491018	1	491018	1.50268	0.23204	0.05247	1.0465	0.31096	1.94029	0.16956	2	86687000000	52	57689000000	7	43458000000	17
Catechin	S1_491169	1	491169	1.50268	0.23204	0.05247	1.0465	0.31096	1.94029	0.16956	2	86687000000	52	57689000000	7	43458000000	17
Catechin	S1_499779	1	499779	0.18031	0.83553	0.00661	0.18031	0.83553	NaN	NaN	2	10928000000	52	60602000000	7	21813000000	27
Catechin	S1_558855	1	558855	0.0962	0.75765	0.00174	0.0962	0.75765	NaN	NaN	1	5749200000	53	59763000000	6	22764000000	29
Catechin	S1_558976	1	558976	1.50268	0.23204	0.05247	1.0465	0.31096	1.94029	0.16956	2	86687000000	52	57689000000	7	43458000000	17
Catechin	S1_584303	1	584303	0.00654	0.99348	0.00024158	0.00654	0.99348	NaN	NaN	2	399080000	52	61007000000	7	18804000000	27
Catechin	S1_589248	1	589248	1.37529	0.26084	0.07188	0.34629	0.70893	3.4013	0.07096	3	79165000000	51	57563000000	8	46041000000	16
Catechin	S1_589291	1	589291	1.37529	0.26084	0.07188	0.34629	0.70893	3.4013	0.07096	3	79165000000	51	57563000000	8	46041000000	16
Catechin	S1_617711	1	617711	0.88909	0.45312	0.04773	0.3307	0.71992	1.99325	0.16407	3	52569000000	51	59127000000	8	36068000000	18
Catechin	S1_633519	1	633519	0.28145	0.75583	0.01028	0.28145	0.75583	NaN	NaN	2	16991000000	52	60369000000	7	23545000000	28
Catechin	S1_633552	1	633552	0.28145	0.75583	0.01028	0.28145	0.75583	NaN	NaN	2	16991000000	52	60369000000	7	23545000000	28
Catechin	S1_640640	1	640640	1.35882	0.26593	0.0477	0.64716	0.42472	2.05757	0.15744	2	78801000000	52	57992000000	7	41205000000	18
Catechin	S1_659288	1	659288	1.66129	0.18696	0.0855	1.79241	0.1767	1.37331	0.24669	3	94162000000	51	56680000000	8	51665000000	19
Catechin	S1_664208	1	664208	1.35882	0.26593	0.0477	0.64716	0.42472	2.05757	0.15744	2	78801000000	52	57992000000	7	41205000000	18
Catechin	S1_664252	1	664252	0.00022544	0.98808	4.0852e-06	0.00022544	0.98808	NaN	NaN	1	13498000	53	59871000000	6	21808000000	30
Catechin	S1_680901	1	680901	0.00259	0.95963	4.6865e-05	0.00259	0.95963	NaN	NaN	1	154840000	53	59868000000	6	21831000000	29
Catechin	S1_717798	1	717798	1.02764	0.3882	0.05475	0.76632	0.4699	1.53452	0.22111	3	60294000000	51	58673000000	8	38964000000	18
Catechin	S1_727243	1	727243	0.52293	0.59587	0.01894	0.52293	0.59587	NaN	NaN	2	31281000000	52	59820000000	7	27628000000	11
Catechin	S1_727289	1	727289	2.33176	0.1072	0.07904	2.33176	0.1072	NaN	NaN	2	130580000000	52	56000000000	7	55999000000	27
Catechin	S1_727346	1	727346	0.47156	0.62667	0.01711	0.47156	0.62667	NaN	NaN	2	28263000000	52	59936000000	7	26766000000	13
Catechin	S1_735056	1	735056	4.41906	0.01689	0.13952	4.41906	0.01689	NaN	NaN	2	230490000000	52	52158000000	7	84544000000	18
Catechin	S1_735066	1	735066	2.4783	0.09374	0.08358	2.4783	0.09374	NaN	NaN	2	138070000000	52	55712000000	7	58140000000	14
Catechin	S1_743169	1	743169	1.55035	0.21283	0.08027	0.47052	0.62731	3.66183	0.06129	3	88400000000	51	57019000000	8	49504000000	12
Catechin	S1_743285	1	743285	1.96794	0.13049	0.09964	0.9115	0.40825	3.97648	0.0515	3	109740000000	51	55764000000	8	57507000000	19
Catechin	S1_743348	1	743348	1.57275	0.20734	0.08133	0.62533	0.53906	3.40962	0.07062	3	89569000000	51	56951000000	8	49942000000	23
Catechin	S1_748805	1	748805	0.13146	0.71837	0.00238	0.13146	0.71837	NaN	NaN	1	7851000000	53	59723000000	6	23114000000	19
Catechin	S1_748810	1	748810	0.02889	0.86568	0.00052325	0.02889	0.86568	NaN	NaN	1	1728800000	53	59839000000	6	22094000000	24
Catechin	S1_748839	1	748839	1.51235	0.22993	0.05279	1.51235	0.22993	NaN	NaN	2	87215000000	52	57668000000	7	43609000000	14
Catechin	S1_751130	1	751130	0.02033	0.88716	0.00036828	0.02033	0.88716	NaN	NaN	1	1216800000	53	59848000000	6	22008000000	27
Catechin	S1_751241	1	751241	0.01621	0.89918	0.00029361	0.01621	0.89918	NaN	NaN	1	970110000	53	59853000000	6	21967000000	29
Catechin	S1_751293	1	751293	0.11559	0.73521	0.00209	0.11559	0.73521	NaN	NaN	1	6905600000	53	59741000000	6	22956000000	22
Catechin	S1_751309	1	751309	1.22222	0.27392	0.02165	1.22222	0.27392	NaN	NaN	1	71527000000	53	58522000000	6	33727000000	9
Catechin	S1_752189	1	752189	0.93084	0.40069	0.0332	0.93084	0.40069	NaN	NaN	2	54839000000	52	58914000000	7	34359000000	29
Catechin	S1_752474	1	752474	0.47035	0.49581	0.00845	0.47035	0.49581	NaN	NaN	1	27913000000	53	59345000000	6	26458000000	10
Catechin	S1_752529	1	752529	1.39575	0.25677	0.04893	0.35773	0.55231	2.42414	0.12554	2	80833000000	52	57914000000	7	41786000000	14
Catechin	S1_754267	1	754267	11.7666	0.00118	0.17448	11.7666	0.00118	NaN	NaN	1	576500000000	53	48994000000	6	117890000000	22
Catechin	S1_756076	1	756076	2.17398	0.14628	0.03784	2.17398	0.14628	NaN	NaN	1	125030000000	53	57512000000	6	42644000000	28
Catechin	S1_756097	1	756097	1.0668	0.30636	0.01895	1.0668	0.30636	NaN	NaN	1	62610000000	53	58690000000	6	32241000000	16
Catechin	S1_776132	1	776132	0.61261	0.60994	0.03341	0.42107	0.65857	0.99577	0.32305	3	36790000000	51	60055000000	8	30151000000	24
Catechin	S1_777736	1	777736	0.21467	0.80752	0.00786	0.21467	0.80752	NaN	NaN	2	12993000000	52	60523000000	7	22403000000	28
Catechin	S1_777983	1	777983	0.21467	0.80752	0.00786	0.21467	0.80752	NaN	NaN	2	12993000000	52	60523000000	7	22403000000	28
Catechin	S1_820567	1	820567	0.0962	0.75765	0.00174	0.0962	0.75765	NaN	NaN	1	5749200000	53	59763000000	6	22764000000	29
Catechin	S1_820615	1	820615	1.50268	0.23204	0.05247	1.0465	0.31096	1.94029	0.16956	2	86687000000	52	57689000000	7	43458000000	17
Catechin	S1_822141	1	822141	0.0962	0.75765	0.00174	0.0962	0.75765	NaN	NaN	1	5749200000	53	59763000000	6	22764000000	29
Catechin	S1_826603	1	826603	0.53156	0.66268	0.02912	0.74343	0.48046	0.13262	0.71724	3	32071000000	51	60333000000	8	28381000000	27
Catechin	S1_826899	1	826899	0.60063	0.55222	0.02169	0.60063	0.55222	NaN	NaN	2	35825000000	52	59645000000	7	28926000000	23
Catechin	S1_826918	1	826918	0.39486	0.75723	0.0218	0.60221	0.55138	0.00326	0.95468	3	24010000000	51	60807000000	8	25358000000	22
Catechin	S1_841853	1	841853	1.50268	0.23204	0.05247	1.0465	0.31096	1.94029	0.16956	2	86687000000	52	57689000000	7	43458000000	17
Catechin	S1_852579	1	852579	0.81278	0.44918	0.02911	0.44178	0.50915	1.18227	0.28191	2	48095000000	52	59173000000	7	32432000000	28
Catechin	S1_854501	1	854501	0.0962	0.75765	0.00174	0.0962	0.75765	NaN	NaN	1	5749200000	53	59763000000	6	22764000000	29
Catechin	S1_878282	1	878282	0.0325	0.85763	0.00058848	0.0325	0.85763	NaN	NaN	1	1944300000	53	59835000000	6	22130000000	28
Catechin	S1_878297	1	878297	0.13454	0.71524	0.00243	0.13454	0.71524	NaN	NaN	1	8034400000	53	59720000000	6	23145000000	29
Catechin	S1_878336	1	878336	0.13454	0.71524	0.00243	0.13454	0.71524	NaN	NaN	1	8034400000	53	59720000000	6	23145000000	29
Catechin	S1_878408	1	878408	0.29567	0.58889	0.00533	0.29567	0.58889	NaN	NaN	1	17604000000	53	59539000000	6	24740000000	26
Catechin	S1_885391	1	885391	0.17585	0.67666	0.00318	0.17585	0.67666	NaN	NaN	1	10493000000	53	59673000000	6	23554000000	17
Catechin	S1_885460	1	885460	0.17949	0.67352	0.00324	0.17949	0.67352	NaN	NaN	1	10710000000	53	59669000000	6	23591000000	15
Catechin	S1_948082	1	948082	0.0962	0.75765	0.00174	0.0962	0.75765	NaN	NaN	1	5749200000	53	59763000000	6	22764000000	29
Catechin	S1_992795	1	992795	0.0962	0.75765	0.00174	0.0962	0.75765	NaN	NaN	1	5749200000	53	59763000000	6	22764000000	29
Catechin	S1_1020282	1	1020282	1.50268	0.23204	0.05247	1.0465	0.31096	1.94029	0.16956	2	86687000000	52	57689000000	7	43458000000	17
Catechin	S1_1026076	1	1026076	0.0962	0.75765	0.00174	0.0962	0.75765	NaN	NaN	1	5749200000	53	59763000000	6	22764000000	29
Catechin	S1_1067822	1	1067822	0.53884	0.58665	0.0195	0.53884	0.58665	NaN	NaN	2	32214000000	52	59784000000	7	27894000000	29
Catechin	S1_1067927	1	1067927	0.56021	0.64372	0.03064	0.83254	0.44066	0.04611	0.83084	3	33744000000	51	60234000000	8	29008000000	27
Catechin	S1_1155547	1	1155547	0.81278	0.44918	0.02911	0.81278	0.44918	NaN	NaN	2	48095000000	52	59173000000	7	32432000000	28
Catechin	S1_1179873	1	1179873	0.0962	0.75765	0.00174	0.0962	0.75765	NaN	NaN	1	5749200000	53	59763000000	6	22764000000	29
Catechin	S1_1180025	1	1180025	0.20022	0.81918	0.00734	0.20022	0.81918	NaN	NaN	2	12125000000	52	60556000000	7	22155000000	25
Catechin	S1_1180372	1	1180372	0.0962	0.75765	0.00174	0.0962	0.75765	NaN	NaN	1	5749200000	53	59763000000	6	22764000000	29
Catechin	S1_1194427	1	1194427	1.50268	0.23204	0.05247	1.0465	0.31096	1.94029	0.16956	2	86687000000	52	57689000000	7	43458000000	17
Catechin	S1_1194463	1	1194463	0.0962	0.75765	0.00174	0.0962	0.75765	NaN	NaN	1	5749200000	53	59763000000	6	22764000000	29
Catechin	S1_1202123	1	1202123	0.0962	0.75765	0.00174	0.0962	0.75765	NaN	NaN	1	5749200000	53	59763000000	6	22764000000	29
Catechin	S1_1230346	1	1230346	0.02025	0.88737	0.00036686	0.02025	0.88737	NaN	NaN	1	1212100000	53	59849000000	6	22008000000	27
Catechin	S1_1321276	1	1321276	0.0962	0.75765	0.00174	0.0962	0.75765	NaN	NaN	1	5749200000	53	59763000000	6	22764000000	29
Catechin	S1_1321348	1	1321348	0.0962	0.75765	0.00174	0.0962	0.75765	NaN	NaN	1	5749200000	53	59763000000	6	22764000000	29
Catechin	S1_1323062	1	1323062	0.87837	0.42153	0.03139	0.4219	0.5188	1.33219	0.25369	2	51849000000	52	59029000000	7	33504000000	29
Catechin	S1_1323095	1	1323095	0.0962	0.75765	0.00174	0.0962	0.75765	NaN	NaN	1	5749200000	53	59763000000	6	22764000000	29
Catechin	S1_1323108	1	1323108	0.0962	0.75765	0.00174	0.0962	0.75765	NaN	NaN	1	5749200000	53	59763000000	6	22764000000	29
Catechin	S1_1323291	1	1323291	0.0962	0.75765	0.00174	0.0962	0.75765	NaN	NaN	1	5749200000	53	59763000000	6	22764000000	29
Catechin	S1_1335477	1	1335477	0.34182	0.71206	0.01246	0.34182	0.71206	NaN	NaN	2	20588000000	52	60231000000	7	24573000000	29
Catechin	S1_1338264	1	1338264	0.08416	0.91941	0.0031	0.02909	0.86521	0.13969	0.71011	2	5118900000	52	60826000000	7	20153000000	27
Catechin	S1_1340317	1	1340317	0.96345	0.41718	0.05151	1.32928	0.27351	0.26915	0.60615	3	56730000000	51	58882000000	8	37628000000	28
Catechin	S1_1342747	1	1342747	0.92623	0.43484	0.04962	1.28592	0.28504	0.24423	0.62329	3	54652000000	51	59004000000	8	36849000000	21
Catechin	S1_1352232	1	1352232	0.0962	0.75765	0.00174	0.0962	0.75765	NaN	NaN	1	5749200000	53	59763000000	6	22764000000	29
Catechin	S1_1352330	1	1352330	0.0962	0.75765	0.00174	0.0962	0.75765	NaN	NaN	1	5749200000	53	59763000000	6	22764000000	29
Catechin	S1_1352355	1	1352355	0.0962	0.75765	0.00174	0.0962	0.75765	NaN	NaN	1	5749200000	53	59763000000	6	22764000000	29
Catechin	S1_1379106	1	1379106	0.0962	0.75765	0.00174	0.0962	0.75765	NaN	NaN	1	5749200000	53	59763000000	6	22764000000	29
Catechin	S1_1385306	1	1385306	0.87837	0.42153	0.03139	0.87837	0.42153	NaN	NaN	2	51849000000	52	59029000000	7	33504000000	29
Catechin	S1_1404183	1	1404183	0.0962	0.75765	0.00174	0.0962	0.75765	NaN	NaN	1	5749200000	53	59763000000	6	22764000000	29
Catechin	S1_1404188	1	1404188	0.0962	0.75765	0.00174	0.0962	0.75765	NaN	NaN	1	5749200000	53	59763000000	6	22764000000	29
Catechin	S1_1404374	1	1404374	0.0962	0.75765	0.00174	0.0962	0.75765	NaN	NaN	1	5749200000	53	59763000000	6	22764000000	29
Catechin	S1_1407145	1	1407145	0.0962	0.75765	0.00174	0.0962	0.75765	NaN	NaN	1	5749200000	53	59763000000	6	22764000000	29
Catechin	S1_1407161	1	1407161	0.0962	0.75765	0.00174	0.0962	0.75765	NaN	NaN	1	5749200000	53	59763000000	6	22764000000	29
Catechin	S1_1407263	1	1407263	0.0962	0.75765	0.00174	0.0962	0.75765	NaN	NaN	1	5749200000	53	59763000000	6	22764000000	29
Catechin	S1_1412452	1	1412452	3.56631	0.02029	0.16654	4.42369	0.01682	1.72772	0.19458	3	183420000000	51	51430000000	8	85135000000	17
Catechin	S1_1415001	1	1415001	0.77925	0.51101	0.04209	0.90301	0.41161	0.54744	0.46276	3	46359000000	51	59492000000	8	33739000000	27
Catechin	S1_1415016	1	1415016	0.70336	0.49957	0.0253	0.70336	0.49957	NaN	NaN	2	41791000000	52	59415000000	7	30631000000	25
Catechin	S1_1415112	1	1415112	0.71563	0.49364	0.02573	0.71563	0.49364	NaN	NaN	2	42500000000	52	59388000000	7	30833000000	29
Catechin	S1_1416211	1	1416211	1.45427	0.24291	0.05087	2.49692	0.12002	0.43809	0.51097	2	84043000000	52	57790000000	7	42703000000	14
Catechin	S1_1416235	1	1416235	1.33922	0.27094	0.04705	2.22832	0.14143	0.4723	0.49498	2	77719000000	52	58034000000	7	40896000000	13
Catechin	S1_1416282	1	1416282	0.0962	0.75765	0.00174	0.0962	0.75765	NaN	NaN	1	5749200000	53	59763000000	6	22764000000	29
Catechin	S1_1417051	1	1417051	1.69792	0.19305	0.05887	1.25312	0.268	2.11633	0.15175	2	97260000000	52	57282000000	7	46479000000	17
Catechin	S1_1417218	1	1417218	0.0962	0.75765	0.00174	0.0962	0.75765	NaN	NaN	1	5749200000	53	59763000000	6	22764000000	29
Catechin	S1_1425571	1	1425571	0.0962	0.75765	0.00174	0.0962	0.75765	NaN	NaN	1	5749200000	53	59763000000	6	22764000000	29
Catechin	S1_1425621	1	1425621	0.04565	0.83163	0.00082654	0.04565	0.83163	NaN	NaN	1	2730900000	53	59820000000	6	22261000000	20
Catechin	S1_1452728	1	1452728	0.0962	0.75765	0.00174	0.0962	0.75765	NaN	NaN	1	5749200000	53	59763000000	6	22764000000	29
Catechin	S1_1452768	1	1452768	0.28906	0.59307	0.00521	0.28906	0.59307	NaN	NaN	1	17213000000	53	59547000000	6	24674000000	12
Catechin	S1_1456979	1	1456979	1.07502	0.36798	0.05712	0.5943	0.55565	2.01329	0.16201	3	62909000000	51	58519000000	8	39945000000	16
Catechin	S1_1475720	1	1475720	0.22388	0.80018	0.0082	0.22388	0.80018	NaN	NaN	2	13545000000	52	60502000000	7	22560000000	27
Catechin	S1_1529846	1	1529846	0.75268	0.52589	0.04072	0.39774	0.67386	1.4556	0.2332	3	44846000000	51	59581000000	8	33171000000	16
Catechin	S1_1530020	1	1530020	0.6335	0.59682	0.0345	0.43492	0.64965	1.03015	0.31492	3	38000000000	51	59984000000	8	30604000000	26
Catechin	S1_1538469	1	1538469	1.20127	0.30902	0.04241	0.4642	0.49864	1.93019	0.17066	2	70067000000	52	58328000000	7	38710000000	16
Catechin	S1_1538499	1	1538499	0.0962	0.75765	0.00174	0.0962	0.75765	NaN	NaN	1	5749200000	53	59763000000	6	22764000000	29
Catechin	S1_1538589	1	1538589	1.20127	0.30902	0.04241	0.4642	0.49864	1.93019	0.17066	2	70067000000	52	58328000000	7	38710000000	16
Catechin	S1_1538632	1	1538632	1.20127	0.30902	0.04241	0.4642	0.49864	1.93019	0.17066	2	70067000000	52	58328000000	7	38710000000	16
Catechin	S1_1539499	1	1539499	0.0962	0.75765	0.00174	0.0962	0.75765	NaN	NaN	1	5749200000	53	59763000000	6	22764000000	29
Catechin	S1_1584857	1	1584857	0.00135	0.97078	2.4543e-05	0.00135	0.97078	NaN	NaN	1	81091000	53	59870000000	6	21819000000	28
Catechin	S1_1601169	1	1601169	0.29204	0.74795	0.01067	0.29204	0.74795	NaN	NaN	2	17623000000	52	60345000000	7	23726000000	27
Catechin	S1_1601245	1	1601245	0.014	0.9861	0.00051674	0.014	0.9861	NaN	NaN	2	853650000	52	60990000000	7	18934000000	27
Catechin	S1_1614909	1	1614909	0.00135	0.97078	2.4543e-05	0.00135	0.97078	NaN	NaN	1	81091000	53	59870000000	6	21819000000	28
Catechin	S1_1614928	1	1614928	0.00135	0.97078	2.4543e-05	0.00135	0.97078	NaN	NaN	1	81091000	53	59870000000	6	21819000000	28
Catechin	S1_1645211	1	1645211	0.00135	0.97078	2.4543e-05	0.00135	0.97078	NaN	NaN	1	81091000	53	59870000000	6	21819000000	28
Catechin	S1_1653151	1	1653151	0.00135	0.97078	2.4543e-05	0.00135	0.97078	NaN	NaN	1	81091000	53	59870000000	6	21819000000	28
Catechin	S1_1653208	1	1653208	0.00135	0.97078	2.4543e-05	0.00135	0.97078	NaN	NaN	1	81091000	53	59870000000	6	21819000000	28
Catechin	S1_1667536	1	1667536	0.01321	0.90894	0.00023926	0.01321	0.90894	NaN	NaN	1	790520000	53	59856000000	6	21937000000	29
Catechin	S1_1721143	1	1721143	0.27821	0.84086	0.01546	0.33373	0.71777	0.17774	0.67509	3	17032000000	51	61217000000	8	22741000000	27
Catechin	S1_1723923	1	1723923	0.06169	0.94024	0.00227	0.07161	0.79004	0.05306	0.81873	2	3755800000	52	60878000000	7	19764000000	27
Catechin	S1_1724478	1	1724478	0.89317	0.41554	0.0319	0.89317	0.41554	NaN	NaN	2	52693000000	52	58996000000	7	33746000000	27
Catechin	S1_1752782	1	1752782	0.21747	0.80528	0.00797	0.21747	0.80528	NaN	NaN	2	13160000000	52	60517000000	7	22451000000	27
Catechin	S1_1752834	1	1752834	0.02052	0.9797	0.00075732	0.02052	0.9797	NaN	NaN	2	1251100000	52	60975000000	7	19048000000	27
Catechin	S1_1752857	1	1752857	0.02052	0.9797	0.00075732	0.02052	0.9797	NaN	NaN	2	1251100000	52	60975000000	7	19048000000	27
Catechin	S1_1752913	1	1752913	0.29617	0.74491	0.01082	0.29617	0.74491	NaN	NaN	2	17870000000	52	60335000000	7	23796000000	14
Catechin	S1_1767797	1	1767797	0.64456	0.52903	0.02323	0.64456	0.52903	NaN	NaN	2	38381000000	52	59547000000	7	29657000000	23
Catechin	S1_1786456	1	1786456	0.69783	0.50227	0.0251	0.69783	0.50227	NaN	NaN	2	41470000000	52	59428000000	7	30539000000	25
Catechin	S1_1788490	1	1788490	0.02429	0.87675	0.00043987	0.02429	0.87675	NaN	NaN	1	1453300000	53	59844000000	6	22048000000	29
Catechin	S1_1788524	1	1788524	0.02429	0.87675	0.00043987	0.02429	0.87675	NaN	NaN	1	1453300000	53	59844000000	6	22048000000	29
Catechin	S1_1789527	1	1789527	0.02429	0.87675	0.00043987	0.02429	0.87675	NaN	NaN	1	1453300000	53	59844000000	6	22048000000	29
Catechin	S1_1789534	1	1789534	0.02429	0.87675	0.00043987	0.02429	0.87675	NaN	NaN	1	1453300000	53	59844000000	6	22048000000	29
Catechin	S1_1790661	1	1790661	0.26343	0.6099	0.00475	0.26343	0.6099	NaN	NaN	1	15694000000	53	59575000000	6	24421000000	24
Catechin	S1_1802058	1	1802058	0.02429	0.87675	0.00043987	0.02429	0.87675	NaN	NaN	1	1453300000	53	59844000000	6	22048000000	29
Catechin	S1_1802082	1	1802082	0.02429	0.87675	0.00043987	0.02429	0.87675	NaN	NaN	1	1453300000	53	59844000000	6	22048000000	29
Catechin	S1_1811141	1	1811141	0.04247	0.95846	0.00157	0.04247	0.95846	NaN	NaN	2	2587200000	52	60923000000	7	19430000000	25
Catechin	S1_1841282	1	1841282	0.18222	0.83395	0.00668	0.18222	0.83395	NaN	NaN	2	11042000000	52	60598000000	7	21845000000	28
Catechin	S1_1852786	1	1852786	0.79375	0.45755	0.02845	0.79375	0.45755	NaN	NaN	2	47002000000	52	59215000000	7	32120000000	27
Catechin	S1_1852848	1	1852848	0.79375	0.45755	0.02845	0.79375	0.45755	NaN	NaN	2	47002000000	52	59215000000	7	32120000000	27
Catechin	S1_2064186	1	2064186	0.02429	0.87675	0.00043987	0.02429	0.87675	NaN	NaN	1	1453300000	53	59844000000	6	22048000000	29
Catechin	S1_2084959	1	2084959	0.04063	0.96022	0.0015	0.04063	0.96022	NaN	NaN	2	2475200000	52	60928000000	7	19398000000	24
Catechin	S1_2112936	1	2112936	1.63184	0.19351	0.08412	0.73373	0.48502	3.36142	0.07258	3	92639000000	51	56770000000	8	51094000000	15
Catechin	S1_2113105	1	2113105	0.02266	0.9776	0.0008364	0.02266	0.9776	NaN	NaN	2	1381700000	52	60970000000	7	19085000000	29
Catechin	S1_2113112	1	2113112	0.79248	0.50373	0.04278	0.36989	0.69261	1.62872	0.20766	3	47112000000	51	59448000000	8	34021000000	16
Catechin	S1_2113196	1	2113196	0.02266	0.9776	0.0008364	0.02266	0.9776	NaN	NaN	2	1381700000	52	60970000000	7	19085000000	29
Catechin	S1_2113204	1	2113204	0.02104	0.97919	0.00077644	0.02104	0.97919	NaN	NaN	2	1282700000	52	60973000000	7	19057000000	29
Catechin	S1_2113262	1	2113262	0.02266	0.9776	0.0008364	0.02266	0.9776	NaN	NaN	2	1381700000	52	60970000000	7	19085000000	29
Catechin	S1_2113326	1	2113326	0.02266	0.9776	0.0008364	0.02266	0.9776	NaN	NaN	2	1381700000	52	60970000000	7	19085000000	29
Catechin	S1_2244275	1	2244275	0.02429	0.87675	0.00043987	0.02429	0.87675	NaN	NaN	1	1453300000	53	59844000000	6	22048000000	29
Catechin	S1_2245012	1	2245012	0.02429	0.87675	0.00043987	0.02429	0.87675	NaN	NaN	1	1453300000	53	59844000000	6	22048000000	29
Catechin	S1_2245129	1	2245129	0.02429	0.87675	0.00043987	0.02429	0.87675	NaN	NaN	1	1453300000	53	59844000000	6	22048000000	29
Catechin	S1_2246925	1	2246925	1.1694	0.31859	0.04134	0.83336	0.36544	1.49762	0.22655	2	68289000000	52	58396000000	7	38201000000	17
Catechin	S1_2255727	1	2255727	0.02429	0.87675	0.00043987	0.02429	0.87675	NaN	NaN	1	1453300000	53	59844000000	6	22048000000	29
Catechin	S1_2265268	1	2265268	0.02429	0.87675	0.00043987	0.02429	0.87675	NaN	NaN	1	1453300000	53	59844000000	6	22048000000	29
Catechin	S1_2266568	1	2266568	0.78882	0.45974	0.02828	0.78882	0.45974	NaN	NaN	2	46718000000	52	59226000000	7	32039000000	28
Catechin	S1_2284463	1	2284463	1.51094	0.23023	0.05275	0.9561	0.33261	2.04689	0.1585	2	87138000000	52	57671000000	7	43587000000	16
Catechin	S1_2369268	1	2369268	0.02429	0.87675	0.00043987	0.02429	0.87675	NaN	NaN	1	1453300000	53	59844000000	6	22048000000	29
Catechin	S1_2376218	1	2376218	1.30777	0.27917	0.04599	0.31821	0.57507	2.28958	0.1363	2	75982000000	52	58100000000	7	40400000000	17
Catechin	S1_2380873	1	2380873	0.17119	0.68072	0.00309	0.17119	0.68072	NaN	NaN	1	10217000000	53	59679000000	6	23508000000	30
Catechin	S1_2382607	1	2382607	1.09461	0.34226	0.0388	0.66245	0.41934	1.52027	0.22312	2	64098000000	52	58557000000	7	37004000000	16
Catechin	S1_2399355	1	2399355	0.1751	0.83986	0.00642	0.1751	0.83986	NaN	NaN	2	10614000000	52	60615000000	7	21723000000	27
Catechin	S1_2399365	1	2399365	0.1751	0.83986	0.00642	0.1751	0.83986	NaN	NaN	2	10614000000	52	60615000000	7	21723000000	27
Catechin	S1_2399399	1	2399399	0.1751	0.83986	0.00642	0.1751	0.83986	NaN	NaN	2	10614000000	52	60615000000	7	21723000000	27
Catechin	S1_2423137	1	2423137	0.02429	0.87675	0.00043987	0.02429	0.87675	NaN	NaN	1	1453300000	53	59844000000	6	22048000000	29
Catechin	S1_2445767	1	2445767	0.42708	0.73444	0.02354	0.64029	0.53124	0.02467	0.87582	3	25921000000	51	60695000000	8	26075000000	21
Catechin	S1_2507329	1	2507329	1.43294	0.24787	0.05017	0.87442	0.35398	1.97537	0.16583	2	82874000000	52	57835000000	7	42369000000	17
Catechin	S1_2512110	1	2512110	0.02429	0.87675	0.00043987	0.02429	0.87675	NaN	NaN	1	1453300000	53	59844000000	6	22048000000	29
Catechin	S1_2512116	1	2512116	0.02429	0.87675	0.00043987	0.02429	0.87675	NaN	NaN	1	1453300000	53	59844000000	6	22048000000	29
Catechin	S1_2562887	1	2562887	0.78607	0.46097	0.02818	0.78607	0.46097	NaN	NaN	2	46560000000	52	59232000000	7	31993000000	29
Catechin	S1_2593211	1	2593211	0.69278	0.56069	0.03761	0.89193	0.41604	0.31789	0.57535	3	41417000000	51	59783000000	8	31885000000	15
Catechin	S1_2593233	1	2593233	0.60057	0.6176	0.03277	0.80106	0.45431	0.22352	0.63839	3	36092000000	51	60096000000	8	29889000000	16
Catechin	S1_2627582	1	2627582	0.01065	0.91819	0.00019299	0.01065	0.91819	NaN	NaN	1	637640000	53	59859000000	6	21912000000	24
Catechin	S1_2641871	1	2641871	2.12607	0.12956	0.0726	2.12607	0.12956	NaN	NaN	2	119930000000	52	56410000000	7	52957000000	24
Catechin	S1_2651050	1	2651050	0.89661	0.41416	0.03202	0.89661	0.41416	NaN	NaN	2	52890000000	52	58989000000	7	33802000000	29
Catechin	S1_2667017	1	2667017	0.02429	0.87675	0.00043987	0.02429	0.87675	NaN	NaN	1	1453300000	53	59844000000	6	22048000000	29
Catechin	S1_2669768	1	2669768	0.02429	0.87675	0.00043987	0.02429	0.87675	NaN	NaN	1	1453300000	53	59844000000	6	22048000000	29
Catechin	S1_2707260	1	2707260	0.83998	0.43749	0.03006	0.83998	0.43749	NaN	NaN	2	49654000000	52	59113000000	7	32877000000	28
Catechin	S1_2753672	1	2753672	0.00361	0.9964	0.00013339	0.00361	0.9964	NaN	NaN	2	220360000	52	61014000000	7	18753000000	28
Catechin	S1_2784861	1	2784861	0.7235	0.54263	0.0392	0.31492	0.73123	1.53418	0.22116	3	43178000000	51	59679000000	8	32546000000	28
Catechin	S1_2787995	1	2787995	0.00022544	0.98808	4.0852e-06	0.00022544	0.98808	NaN	NaN	1	13498000	53	59871000000	6	21808000000	30
Catechin	S1_2790010	1	2790010	0.00022544	0.98808	4.0852e-06	0.00022544	0.98808	NaN	NaN	1	13498000	53	59871000000	6	21808000000	30
Catechin	S1_2801036	1	2801036	1.18662	0.3241	0.06266	0.59528	0.55512	2.33865	0.13238	3	69013000000	51	58160000000	8	42234000000	15
Catechin	S1_2801060	1	2801060	0.01098	0.98908	0.00040551	0.01098	0.98908	NaN	NaN	2	669910000	52	60997000000	7	18882000000	29
Catechin	S1_2801076	1	2801076	1.18662	0.3241	0.06266	0.59528	0.55512	2.33865	0.13238	3	69013000000	51	58160000000	8	42234000000	15
Catechin	S1_2801249	1	2801249	0.65588	0.58299	0.03568	0.27752	0.75878	1.40825	0.24085	3	39293000000	51	59908000000	8	31089000000	27
Catechin	S1_2801302	1	2801302	1.72783	0.17295	0.08861	1.21094	0.30618	2.68322	0.10757	3	97586000000	51	56479000000	8	52949000000	17
Catechin	S1_2801326	1	2801326	2.52449	0.06789	0.12418	1.24692	0.29584	4.89294	0.03147	3	136760000000	51	54174000000	8	67640000000	16
Catechin	S1_2872127	1	2872127	0.29996	0.5862	0.00541	0.29996	0.5862	NaN	NaN	1	17858000000	53	59534000000	6	24782000000	25
Catechin	S1_2890479	1	2890479	2.64175	0.11002	0.0456	2.64175	0.11002	NaN	NaN	1	150660000000	53	57029000000	6	46915000000	13
Catechin	S1_2890565	1	2890565	2.64175	0.11002	0.0456	2.64175	0.11002	NaN	NaN	1	150660000000	53	57029000000	6	46915000000	13
Catechin	S1_2906290	1	2906290	1.09461	0.34226	0.0388	0.66245	0.41934	1.52027	0.22312	2	64098000000	52	58557000000	7	37004000000	16
Catechin	S1_2915704	1	2915704	0.56356	0.57261	0.02038	0.56356	0.57261	NaN	NaN	2	33661000000	52	59728000000	7	28308000000	26
Catechin	S1_2924897	1	2924897	0.02429	0.87675	0.00043987	0.02429	0.87675	NaN	NaN	1	1453300000	53	59844000000	6	22048000000	29
Catechin	S1_2932421	1	2932421	0.04774	0.95343	0.00176	0.04774	0.95343	NaN	NaN	2	2907700000	52	60911000000	7	19521000000	28
Catechin	S1_2937982	1	2937982	0.78882	0.45974	0.02828	0.78882	0.45974	NaN	NaN	2	46718000000	52	59226000000	7	32039000000	28
Catechin	S1_2938000	1	2938000	0.78882	0.45974	0.02828	0.78882	0.45974	NaN	NaN	2	46718000000	52	59226000000	7	32039000000	28
Catechin	S1_2938108	1	2938108	0.78882	0.45974	0.02828	0.78882	0.45974	NaN	NaN	2	46718000000	52	59226000000	7	32039000000	28
Catechin	S1_2943449	1	2943449	0.02429	0.87675	0.00043987	0.02429	0.87675	NaN	NaN	1	1453300000	53	59844000000	6	22048000000	29
Catechin	S1_2944625	1	2944625	0.02429	0.87675	0.00043987	0.02429	0.87675	NaN	NaN	1	1453300000	53	59844000000	6	22048000000	29
Catechin	S1_2944697	1	2944697	0.78882	0.45974	0.02828	0.78882	0.45974	NaN	NaN	2	46718000000	52	59226000000	7	32039000000	28
Catechin	S1_2944741	1	2944741	0.40214	0.75206	0.02219	0.41945	0.65961	0.37757	0.54164	3	24443000000	51	60781000000	8	25520000000	27
Catechin	S1_2963818	1	2963818	0.31316	0.81577	0.01737	0.35635	0.70192	0.23724	0.6283	3	19132000000	51	61094000000	8	23529000000	24
Catechin	S1_2966136	1	2966136	0.08635	0.91741	0.00318	0.08635	0.91741	NaN	NaN	2	5251600000	52	60821000000	7	20191000000	28
Catechin	S1_2966408	1	2966408	0.02429	0.87675	0.00043987	0.02429	0.87675	NaN	NaN	1	1453300000	53	59844000000	6	22048000000	29
Catechin	S1_2966550	1	2966550	0.02429	0.87675	0.00043987	0.02429	0.87675	NaN	NaN	1	1453300000	53	59844000000	6	22048000000	29
Catechin	S1_2985624	1	2985624	0.02429	0.87675	0.00043987	0.02429	0.87675	NaN	NaN	1	1453300000	53	59844000000	6	22048000000	29
Catechin	S1_2985913	1	2985913	0.02429	0.87675	0.00043987	0.02429	0.87675	NaN	NaN	1	1453300000	53	59844000000	6	22048000000	29
Catechin	S1_2986002	1	2986002	0.78882	0.45974	0.02828	0.78882	0.45974	NaN	NaN	2	46718000000	52	59226000000	7	32039000000	28
Catechin	S1_2986101	1	2986101	0.02429	0.87675	0.00043987	0.02429	0.87675	NaN	NaN	1	1453300000	53	59844000000	6	22048000000	29
Catechin	S1_3012336	1	3012336	0.02429	0.87675	0.00043987	0.02429	0.87675	NaN	NaN	1	1453300000	53	59844000000	6	22048000000	29
Catechin	S1_3012398	1	3012398	0.02429	0.87675	0.00043987	0.02429	0.87675	NaN	NaN	1	1453300000	53	59844000000	6	22048000000	29
Catechin	S1_3012442	1	3012442	0.02429	0.87675	0.00043987	0.02429	0.87675	NaN	NaN	1	1453300000	53	59844000000	6	22048000000	29
Catechin	S1_3012566	1	3012566	0.02429	0.87675	0.00043987	0.02429	0.87675	NaN	NaN	1	1453300000	53	59844000000	6	22048000000	29
Catechin	S1_3019830	1	3019830	0.19737	0.8215	0.00724	0.19737	0.8215	NaN	NaN	2	11953000000	52	60563000000	7	22106000000	26
Catechin	S1_3019855	1	3019855	0.19737	0.8215	0.00724	0.19737	0.8215	NaN	NaN	2	11953000000	52	60563000000	7	22106000000	26
Catechin	S1_3019953	1	3019953	0.55209	0.64906	0.03021	0.31	0.73479	1.03585	0.31359	3	33270000000	51	60262000000	8	28830000000	25
Catechin	S1_3020019	1	3020019	0.36621	0.69513	0.01334	0.36621	0.69513	NaN	NaN	2	22037000000	52	60175000000	7	24987000000	27
Catechin	S1_3022836	1	3022836	0.02429	0.87675	0.00043987	0.02429	0.87675	NaN	NaN	1	1453300000	53	59844000000	6	22048000000	29
Catechin	S1_3022982	1	3022982	0.02429	0.87675	0.00043987	0.02429	0.87675	NaN	NaN	1	1453300000	53	59844000000	6	22048000000	29
Catechin	S1_3070101	1	3070101	0.02429	0.87675	0.00043987	0.02429	0.87675	NaN	NaN	1	1453300000	53	59844000000	6	22048000000	29
Catechin	S1_3078351	1	3078351	0.11102	0.89513	0.00408	0.11102	0.89513	NaN	NaN	2	6745900000	52	60763000000	7	20618000000	21
Catechin	S1_3078420	1	3078420	0.15409	0.85758	0.00566	0.15409	0.85758	NaN	NaN	2	9347700000	52	60663000000	7	21361000000	24
Catechin	S1_3098873	1	3098873	0.02429	0.87675	0.00043987	0.02429	0.87675	NaN	NaN	1	1453300000	53	59844000000	6	22048000000	29
Catechin	S1_3099168	1	3099168	0.02429	0.87675	0.00043987	0.02429	0.87675	NaN	NaN	1	1453300000	53	59844000000	6	22048000000	29
Catechin	S1_3102516	1	3102516	0.06614	0.93608	0.00244	0.06614	0.93608	NaN	NaN	2	4025800000	52	60868000000	7	19841000000	28
Catechin	S1_3103805	1	3103805	0.05884	0.80928	0.00107	0.05884	0.80928	NaN	NaN	1	3518800000	53	59805000000	6	22392000000	28
Catechin	S1_3103942	1	3103942	0.05884	0.80928	0.00107	0.05884	0.80928	NaN	NaN	1	3518800000	53	59805000000	6	22392000000	28
Catechin	S1_3114923	1	3114923	0.78882	0.45974	0.02828	0.78882	0.45974	NaN	NaN	2	46718000000	52	59226000000	7	32039000000	28
Catechin	S1_3115173	1	3115173	0.01648	0.98366	0.0006083	0.01648	0.98366	NaN	NaN	2	1004900000	52	60984000000	7	18978000000	29
Catechin	S1_3120700	1	3120700	0.02429	0.87675	0.00043987	0.02429	0.87675	NaN	NaN	1	1453300000	53	59844000000	6	22048000000	29
Catechin	S1_3130418	1	3130418	0.17119	0.68072	0.00309	0.17119	0.68072	NaN	NaN	1	10217000000	53	59679000000	6	23508000000	30
Catechin	S1_3134398	1	3134398	0.43626	0.51179	0.00784	0.43626	0.51179	NaN	NaN	1	25906000000	53	59383000000	6	26123000000	26
Catechin	S1_3145961	1	3145961	0.9923	0.40392	0.05297	1.29149	0.28353	0.42261	0.51855	3	58335000000	51	58788000000	8	38230000000	25
Catechin	S1_3146080	1	3146080	1.20284	0.30856	0.04247	1.20284	0.30856	NaN	NaN	2	70155000000	52	58325000000	7	38735000000	25
Catechin	S1_3146089	1	3146089	1.20284	0.30856	0.04247	1.20284	0.30856	NaN	NaN	2	70155000000	52	58325000000	7	38735000000	25
Catechin	S1_3146178	1	3146178	1.20284	0.30856	0.04247	1.20284	0.30856	NaN	NaN	2	70155000000	52	58325000000	7	38735000000	25
Catechin	S1_3156609	1	3156609	0.17119	0.68072	0.00309	0.17119	0.68072	NaN	NaN	1	10217000000	53	59679000000	6	23508000000	30
Catechin	S1_3171308	1	3171308	0.98388	0.40775	0.05254	0.6804	0.51086	1.57577	0.21509	3	57867000000	51	58815000000	8	38054000000	22
Catechin	S1_3171361	1	3171361	0.98388	0.40775	0.05254	0.6804	0.51086	1.57577	0.21509	3	57867000000	51	58815000000	8	38054000000	22
Catechin	S1_3244301	1	3244301	0.17119	0.68072	0.00309	0.17119	0.68072	NaN	NaN	1	10217000000	53	59679000000	6	23508000000	30
Catechin	S1_3246957	1	3246957	1.55046	0.2218	0.05405	1.55046	0.2218	NaN	NaN	2	89289000000	52	57589000000	7	44202000000	25
Catechin	S1_3246991	1	3246991	1.55046	0.2218	0.05405	1.55046	0.2218	NaN	NaN	2	89289000000	52	57589000000	7	44202000000	25
Catechin	S1_3247029	1	3247029	1.55046	0.2218	0.05405	1.55046	0.2218	NaN	NaN	2	89289000000	52	57589000000	7	44202000000	25
Catechin	S1_3252593	1	3252593	0.17119	0.68072	0.00309	0.17119	0.68072	NaN	NaN	1	10217000000	53	59679000000	6	23508000000	30
Catechin	S1_3266943	1	3266943	0.47609	0.70032	0.02616	0.1768	0.83845	1.07416	0.3049	3	28815000000	51	60524000000	8	27160000000	28
Catechin	S1_3267064	1	3267064	0.37371	0.69001	0.01361	0.37371	0.69001	NaN	NaN	2	22481000000	52	60158000000	7	25114000000	21
Catechin	S1_3267066	1	3267066	0.11629	0.95016	0.00653	0.08725	0.91658	0.17713	0.67562	3	7186300000	51	61797000000	8	19049000000	26
Catechin	S1_3267092	1	3267092	0.0889	0.91507	0.00327	0.0889	0.91507	NaN	NaN	2	5406700000	52	60815000000	7	20235000000	24
Catechin	S1_3269093	1	3269093	0.66815	0.5755	0.03632	0.87274	0.42383	0.28303	0.59703	3	40000000000	51	59866000000	8	31354000000	27
Catechin	S1_3292157	1	3292157	0.17119	0.68072	0.00309	0.17119	0.68072	NaN	NaN	1	10217000000	53	59679000000	6	23508000000	30
Catechin	S1_3302389	1	3302389	0.85578	0.43085	0.0306	0.85578	0.43085	NaN	NaN	2	50558000000	52	59078000000	7	33136000000	29
Catechin	S1_3302394	1	3302394	1.06623	0.35171	0.03783	1.06623	0.35171	NaN	NaN	2	62501000000	52	58619000000	7	36548000000	25
Catechin	S1_3319026	1	3319026	0.17119	0.68072	0.00309	0.17119	0.68072	NaN	NaN	1	10217000000	53	59679000000	6	23508000000	30
Catechin	S1_3319091	1	3319091	0.17119	0.68072	0.00309	0.17119	0.68072	NaN	NaN	1	10217000000	53	59679000000	6	23508000000	30
Catechin	S1_3319655	1	3319655	0.17119	0.68072	0.00309	0.17119	0.68072	NaN	NaN	1	10217000000	53	59679000000	6	23508000000	30
Catechin	S1_3322411	1	3322411	0.17119	0.68072	0.00309	0.17119	0.68072	NaN	NaN	1	10217000000	53	59679000000	6	23508000000	30
Catechin	S1_3322428	1	3322428	0.17119	0.68072	0.00309	0.17119	0.68072	NaN	NaN	1	10217000000	53	59679000000	6	23508000000	30
Catechin	S1_3322602	1	3322602	0.17119	0.68072	0.00309	0.17119	0.68072	NaN	NaN	1	10217000000	53	59679000000	6	23508000000	30
Catechin	S1_3330468	1	3330468	0.17119	0.68072	0.00309	0.17119	0.68072	NaN	NaN	1	10217000000	53	59679000000	6	23508000000	30
Catechin	S1_3392696	1	3392696	0.07932	0.97094	0.00446	0.11351	0.89292	0.01526	0.90218	3	4912500000	51	61930000000	8	18196000000	27
Catechin	S1_3398275	1	3398275	0.17119	0.68072	0.00309	0.17119	0.68072	NaN	NaN	1	10217000000	53	59679000000	6	23508000000	30
Catechin	S1_3398340	1	3398340	0.17119	0.68072	0.00309	0.17119	0.68072	NaN	NaN	1	10217000000	53	59679000000	6	23508000000	30
Catechin	S1_3398382	1	3398382	0.17119	0.68072	0.00309	0.17119	0.68072	NaN	NaN	1	10217000000	53	59679000000	6	23508000000	30
Catechin	S1_3408490	1	3408490	0.07662	0.97234	0.00431	0.09246	0.91184	0.04832	0.82688	3	4745900000	51	61940000000	8	18134000000	26
Catechin	S1_3408562	1	3408562	1.00813	0.39681	0.05377	0.68447	0.50884	1.63865	0.2063	3	59214000000	51	58736000000	8	38559000000	24
Catechin	S1_3414886	1	3414886	0.17119	0.68072	0.00309	0.17119	0.68072	NaN	NaN	1	10217000000	53	59679000000	6	23508000000	30
Catechin	S1_3414894	1	3414894	0.17119	0.68072	0.00309	0.17119	0.68072	NaN	NaN	1	10217000000	53	59679000000	6	23508000000	30
Catechin	S1_3435827	1	3435827	0.17119	0.68072	0.00309	0.17119	0.68072	NaN	NaN	1	10217000000	53	59679000000	6	23508000000	30
Catechin	S1_3439666	1	3439666	0.17119	0.68072	0.00309	0.17119	0.68072	NaN	NaN	1	10217000000	53	59679000000	6	23508000000	30
Catechin	S1_3590189	1	3590189	0.71085	0.49594	0.02556	0.71085	0.49594	NaN	NaN	2	42224000000	52	59399000000	7	30754000000	29
Catechin	S1_3590398	1	3590398	0.80879	0.45092	0.02897	0.80879	0.45092	NaN	NaN	2	47866000000	52	59182000000	7	32366000000	29
Catechin	S1_3664912	1	3664912	0.66984	0.57448	0.03641	0.33943	0.71374	1.32639	0.25482	3	40097000000	51	59861000000	8	31390000000	16
Catechin	S1_3669843	1	3669843	0.11261	0.89372	0.00414	0.11261	0.89372	NaN	NaN	2	6842000000	52	60760000000	7	20645000000	26
Catechin	S1_3698736	1	3698736	1.29119	0.28744	0.0678	1.18874	0.31275	1.4744	0.23025	3	74666000000	51	57827000000	8	44354000000	17
Catechin	S1_3728393	1	3728393	0.17119	0.68072	0.00309	0.17119	0.68072	NaN	NaN	1	10217000000	53	59679000000	6	23508000000	30
Catechin	S1_3744045	1	3744045	0.48649	0.61755	0.01764	0.48649	0.61755	NaN	NaN	2	29142000000	52	59902000000	7	27017000000	27
Catechin	S1_3744058	1	3744058	1.16845	0.3309	0.06177	1.22421	0.30232	1.05438	0.30935	3	68025000000	51	58218000000	8	41863000000	16
Catechin	S1_3754430	1	3754430	1.10632	0.33843	0.0392	1.1064	0.29764	1.10407	0.29823	2	64755000000	52	58532000000	7	37192000000	17
Catechin	S1_3754515	1	3754515	0.85578	0.43085	0.0306	0.85578	0.43085	NaN	NaN	2	50558000000	52	59078000000	7	33136000000	29
Catechin	S1_3754533	1	3754533	2.7264e-05	0.99585	4.9405e-07	2.7264e-05	0.99585	NaN	NaN	1	1632400	53	59871000000	6	21806000000	29
Catechin	S1_3775196	1	3775196	1.10632	0.33843	0.0392	1.1064	0.29764	1.10407	0.29823	2	64755000000	52	58532000000	7	37192000000	17
Catechin	S1_3778520	1	3778520	0.58443	0.62796	0.03192	0.8231	0.44471	0.13448	0.71534	3	35154000000	51	60151000000	8	29537000000	28
Catechin	S1_3881004	1	3881004	1.3516	0.26809	0.07073	1.36415	0.26459	1.31023	0.2577	3	77902000000	51	57637000000	8	45567000000	26
Catechin	S1_3961235	1	3961235	1.0592	0.37462	0.05633	0.86264	0.428	1.4378	0.23604	3	62038000000	51	58570000000	8	39618000000	17
Catechin	S1_3963650	1	3963650	0.1045	0.90097	0.00384	0.1752	0.67722	0.03697	0.84827	2	6351100000	52	60779000000	7	20505000000	15
Catechin	S1_3963709	1	3963709	1.28972	0.28401	0.04539	1.28253	0.26253	1.2899	0.26127	2	74983000000	52	58139000000	7	40114000000	18
Catechin	S1_3965620	1	3965620	0.16172	0.85111	0.00594	0.32406	0.57158	0.00546	0.94139	2	9807400000	52	60646000000	7	21493000000	25
Catechin	S1_3965674	1	3965674	0.1501	0.861	0.00551	0.30163	0.58517	0.00423	0.9484	2	9106700000	52	60673000000	7	21292000000	26
Catechin	S1_3977686	1	3977686	1.428	0.24538	0.07442	2.13674	0.12829	0.08567	0.77095	3	81964000000	51	57398000000	8	47091000000	14
Catechin	S1_3977704	1	3977704	0.85616	0.46987	0.04605	0.8473	0.4344	0.87786	0.3532	3	50715000000	51	59236000000	8	35372000000	16
Catechin	S1_3989597	1	3989597	0.44703	0.64196	0.01623	0.44703	0.64196	NaN	NaN	2	26818000000	52	59991000000	7	26353000000	28
Catechin	S1_3989657	1	3989657	0.79571	0.45668	0.02852	0.33732	0.56384	1.2525	0.26822	2	47115000000	52	59211000000	7	32152000000	16
Catechin	S1_3989670	1	3989670	0.18915	0.66539	0.00342	0.18915	0.66539	NaN	NaN	1	11285000000	53	59658000000	6	23686000000	28
Catechin	S1_3989728	1	3989728	0.99283	0.40368	0.05299	0.71838	0.49232	1.52717	0.2222	3	58365000000	51	58786000000	8	38241000000	15
Catechin	S1_4017934	1	4017934	0.06913	0.97612	0.00389	0.0978	0.907	0.01551	0.90137	3	4284100000	51	61967000000	8	17961000000	29
Catechin	S1_4017948	1	4017948	0.06913	0.97612	0.00389	0.0978	0.907	0.01551	0.90137	3	4284100000	51	61967000000	8	17961000000	29
Catechin	S1_4018138	1	4018138	2.9733	0.04022	0.14297	4.54636	0.01515	0.00173	0.96698	3	157460000000	51	52957000000	8	75401000000	28
Catechin	S1_4033345	1	4033345	0.00022544	0.98808	4.0852e-06	0.00022544	0.98808	NaN	NaN	1	13498000	53	59871000000	6	21808000000	30
Catechin	S1_4047843	1	4047843	3.20279	0.07923	0.05473	3.20279	0.07923	NaN	NaN	1	180830000000	53	56460000000	6	51944000000	12
Catechin	S1_4047963	1	4047963	1.83442	0.18135	0.03213	1.83442	0.18135	NaN	NaN	1	106160000000	53	57868000000	6	39498000000	13
Catechin	S1_4065771	1	4065771	0.00022544	0.98808	4.0852e-06	0.00022544	0.98808	NaN	NaN	1	13498000	53	59871000000	6	21808000000	30
Catechin	S1_4068612	1	4068612	0.15566	0.69477	0.00281	0.15566	0.69477	NaN	NaN	1	9292400000	53	59696000000	6	23354000000	28
Catechin	S1_4099597	1	4099597	0.7902	0.45912	0.02833	0.7902	0.45912	NaN	NaN	2	46798000000	52	59223000000	7	32061000000	28
Catechin	S1_4099608	1	4099608	0.7902	0.45912	0.02833	0.7902	0.45912	NaN	NaN	2	46798000000	52	59223000000	7	32061000000	28
Catechin	S1_4113875	1	4113875	1.03388	0.38548	0.05506	0.02387	0.97642	3.05202	0.08666	3	60640000000	51	58652000000	8	39094000000	15
Catechin	S1_4113880	1	4113880	1.03388	0.38548	0.05506	0.02387	0.97642	3.05202	0.08666	3	60640000000	51	58652000000	8	39094000000	15
Catechin	S1_4113992	1	4113992	2.26272	0.09229	0.11281	1.29209	0.28337	4.05229	0.0494	3	124250000000	51	54911000000	8	62947000000	27
Catechin	S1_4114034	1	4114034	0.78604	0.46098	0.02818	0.78604	0.46098	NaN	NaN	2	46559000000	52	59232000000	7	31993000000	29
Catechin	S1_4118570	1	4118570	0.01137	0.91548	0.00020602	0.01137	0.91548	NaN	NaN	1	680690000	53	59859000000	6	21919000000	29
Catechin	S1_4118699	1	4118699	0.96303	0.41737	0.05149	0.13107	0.87744	2.6188	0.11177	3	56707000000	51	58884000000	8	37619000000	18
Catechin	S1_4118773	1	4118773	0.96303	0.41737	0.05149	0.13107	0.87744	2.6188	0.11177	3	56707000000	51	58884000000	8	37619000000	18
Catechin	S1_4157012	1	4157012	0.80062	0.45451	0.02869	0.80062	0.45451	NaN	NaN	2	47397000000	52	59200000000	7	32232000000	29
Catechin	S1_4157061	1	4157061	0.80062	0.45451	0.02869	0.80062	0.45451	NaN	NaN	2	47397000000	52	59200000000	7	32232000000	29
Catechin	S1_4157128	1	4157128	0.37376	0.77228	0.02066	0.09793	0.90688	0.9257	0.34052	3	22755000000	51	60881000000	8	24887000000	26
Catechin	S1_4170225	1	4170225	0.00022544	0.98808	4.0852e-06	0.00022544	0.98808	NaN	NaN	1	13498000	53	59871000000	6	21808000000	30
Catechin	S1_4170345	1	4170345	0.00022544	0.98808	4.0852e-06	0.00022544	0.98808	NaN	NaN	1	13498000	53	59871000000	6	21808000000	30
Catechin	S1_4180394	1	4180394	0.48822	0.6165	0.0177	0.48822	0.6165	NaN	NaN	2	29244000000	52	59898000000	7	27046000000	23
Catechin	S1_4180401	1	4180401	0.48822	0.6165	0.0177	0.48822	0.6165	NaN	NaN	2	29244000000	52	59898000000	7	27046000000	23
Catechin	S1_4180488	1	4180488	0.48822	0.6165	0.0177	0.48822	0.6165	NaN	NaN	2	29244000000	52	59898000000	7	27046000000	23
Catechin	S1_4180574	1	4180574	0.30784	0.73637	0.01124	0.30784	0.73637	NaN	NaN	2	18565000000	52	60309000000	7	23995000000	20
Catechin	S1_4180620	1	4180620	0.30784	0.73637	0.01124	0.30784	0.73637	NaN	NaN	2	18565000000	52	60309000000	7	23995000000	20
Catechin	S1_4180642	1	4180642	0.30784	0.73637	0.01124	0.30784	0.73637	NaN	NaN	2	18565000000	52	60309000000	7	23995000000	20
Catechin	S1_4199620	1	4199620	0.67182	0.57328	0.03651	0.17745	0.83791	1.65608	0.20394	3	40211000000	51	59854000000	8	31433000000	12
Catechin	S1_4199681	1	4199681	0.53499	0.6604	0.0293	0.07288	0.92981	1.45793	0.23283	3	32271000000	51	60321000000	8	28456000000	12
Catechin	S1_4209350	1	4209350	1.81875	0.1724	0.06279	0.80712	0.37304	2.80293	0.1001	2	103730000000	52	57033000000	7	48327000000	18
Catechin	S1_4211587	1	4211587	0.00022544	0.98808	4.0852e-06	0.00022544	0.98808	NaN	NaN	1	13498000	53	59871000000	6	21808000000	30
Catechin	S1_4224286	1	4224286	0.00022544	0.98808	4.0852e-06	0.00022544	0.98808	NaN	NaN	1	13498000	53	59871000000	6	21808000000	30
Catechin	S1_4225714	1	4225714	0.78604	0.46098	0.02818	0.78604	0.46098	NaN	NaN	2	46559000000	52	59232000000	7	31993000000	29
Catechin	S1_4233727	1	4233727	1.35882	0.26593	0.0477	0.64716	0.42472	2.05757	0.15744	2	78801000000	52	57992000000	7	41205000000	18
Catechin	S1_4233780	1	4233780	1.35882	0.26593	0.0477	0.64716	0.42472	2.05757	0.15744	2	78801000000	52	57992000000	7	41205000000	18
Catechin	S1_4233856	1	4233856	1.35882	0.26593	0.0477	0.64716	0.42472	2.05757	0.15744	2	78801000000	52	57992000000	7	41205000000	18
Catechin	S1_4237785	1	4237785	0.00022544	0.98808	4.0852e-06	0.00022544	0.98808	NaN	NaN	1	13498000	53	59871000000	6	21808000000	30
Catechin	S1_4237813	1	4237813	0.00022544	0.98808	4.0852e-06	0.00022544	0.98808	NaN	NaN	1	13498000	53	59871000000	6	21808000000	30
Catechin	S1_4258240	1	4258240	0.16755	0.91778	0.00937	0.23403	0.79217	0.0432	0.83617	3	10323000000	51	61612000000	8	20225000000	23
Catechin	S1_4267923	1	4267923	1.65966	0.20325	0.02916	1.65966	0.20325	NaN	NaN	1	96349000000	53	58054000000	6	37864000000	10
Catechin	S1_4268057	1	4268057	1.79449	0.15995	0.0917	1.7956	0.17617	1.74108	0.19289	3	100990000000	51	56279000000	8	54226000000	13
Catechin	S1_4268083	1	4268083	2.09258	0.13364	0.07154	2.09258	0.13364	NaN	NaN	2	118180000000	52	56477000000	7	52457000000	26
Catechin	S1_4272927	1	4272927	0.10049	0.90457	0.0037	0.10049	0.90457	NaN	NaN	2	6108700000	52	60788000000	7	20436000000	26
Catechin	S1_4326390	1	4326390	0.85287	0.47156	0.04588	0.36504	0.69593	1.81706	0.18362	3	50530000000	51	59247000000	8	35303000000	16
Catechin	S1_4349428	1	4349428	0.00022544	0.98808	4.0852e-06	0.00022544	0.98808	NaN	NaN	1	13498000	53	59871000000	6	21808000000	30
Catechin	S1_4349496	1	4349496	1.35882	0.26593	0.0477	0.64716	0.42472	2.05757	0.15744	2	78801000000	52	57992000000	7	41205000000	18
Catechin	S1_4349549	1	4349549	1.52793	0.21846	0.0792	1.00372	0.3735	2.51776	0.11875	3	87227000000	51	57088000000	8	49064000000	18
Catechin	S1_4356424	1	4356424	0.24585	0.78294	0.009	0.17713	0.67555	0.31686	0.57592	2	14862000000	52	60451000000	7	22937000000	16
Catechin	S1_4410751	1	4410751	0.78604	0.46098	0.02818	0.78604	0.46098	NaN	NaN	2	46559000000	52	59232000000	7	31993000000	29
Catechin	S1_4450427	1	4450427	1.60772	0.21014	0.05593	1.05898	0.30812	2.1338	0.1501	2	92394000000	52	57469000000	7	45089000000	15
Catechin	S1_4450428	1	4450428	0.00022544	0.98808	4.0852e-06	0.00022544	0.98808	NaN	NaN	1	13498000	53	59871000000	6	21808000000	30
Catechin	S1_4450544	1	4450544	0.00022544	0.98808	4.0852e-06	0.00022544	0.98808	NaN	NaN	1	13498000	53	59871000000	6	21808000000	30
Catechin	S1_4451919	1	4451919	1.60772	0.21014	0.05593	1.05898	0.30812	2.1338	0.1501	2	92394000000	52	57469000000	7	45089000000	15
Catechin	S1_4451931	1	4451931	1.60772	0.21014	0.05593	1.05898	0.30812	2.1338	0.1501	2	92394000000	52	57469000000	7	45089000000	15
Catechin	S1_4460052	1	4460052	1.05245	0.37749	0.05599	0.53507	0.58882	2.06528	0.15679	3	61665000000	51	58592000000	8	39478000000	15
Catechin	S1_4463396	1	4463396	1.60772	0.21014	0.05593	1.05898	0.30812	2.1338	0.1501	2	92394000000	52	57469000000	7	45089000000	15
Catechin	S1_4463418	1	4463418	1.60772	0.21014	0.05593	1.05898	0.30812	2.1338	0.1501	2	92394000000	52	57469000000	7	45089000000	15
Catechin	S1_4464120	1	4464120	0.15002	0.86106	0.00551	0.02857	0.86643	0.27187	0.60429	2	9102300000	52	60673000000	7	21291000000	29
Catechin	S1_4464262	1	4464262	0.00022544	0.98808	4.0852e-06	0.00022544	0.98808	NaN	NaN	1	13498000	53	59871000000	6	21808000000	30
Catechin	S1_4464317	1	4464317	0.00022544	0.98808	4.0852e-06	0.00022544	0.98808	NaN	NaN	1	13498000	53	59871000000	6	21808000000	30
Catechin	S1_4480974	1	4480974	1.14636	0.32569	0.04056	1.14636	0.32569	NaN	NaN	2	67000000000	52	58446000000	7	37833000000	27
Catechin	S1_4481835	1	4481835	0.00022544	0.98808	4.0852e-06	0.00022544	0.98808	NaN	NaN	1	13498000	53	59871000000	6	21808000000	30
Catechin	S1_4481906	1	4481906	0.00022544	0.98808	4.0852e-06	0.00022544	0.98808	NaN	NaN	1	13498000	53	59871000000	6	21808000000	30
Catechin	S1_4496075	1	4496075	0.00022544	0.98808	4.0852e-06	0.00022544	0.98808	NaN	NaN	1	13498000	53	59871000000	6	21808000000	30
Catechin	S1_4496103	1	4496103	0.00022544	0.98808	4.0852e-06	0.00022544	0.98808	NaN	NaN	1	13498000	53	59871000000	6	21808000000	30
Catechin	S1_4502659	1	4502659	0.78604	0.46098	0.02818	0.78604	0.46098	NaN	NaN	2	46559000000	52	59232000000	7	31993000000	29
Catechin	S1_4502725	1	4502725	0.78604	0.46098	0.02818	0.78604	0.46098	NaN	NaN	2	46559000000	52	59232000000	7	31993000000	29
Catechin	S1_4502749	1	4502749	0.00468	0.99533	0.000173	0.00186	0.96575	0.00754	0.93113	2	285800000	52	61012000000	7	18772000000	29
Catechin	S1_4502769	1	4502769	0.78604	0.46098	0.02818	0.78604	0.46098	NaN	NaN	2	46559000000	52	59232000000	7	31993000000	29
Catechin	S1_4502841	1	4502841	0.78604	0.46098	0.02818	0.78604	0.46098	NaN	NaN	2	46559000000	52	59232000000	7	31993000000	29
Catechin	S1_4507736	1	4507736	0.23373	0.7924	0.00856	0.26001	0.61223	0.21132	0.64765	2	14136000000	52	60479000000	7	22729000000	15
Catechin	S1_4528720	1	4528720	0.00022544	0.98808	4.0852e-06	0.00022544	0.98808	NaN	NaN	1	13498000	53	59871000000	6	21808000000	30
Catechin	S1_4539029	1	4539029	0.79019	0.45913	0.02833	0.79019	0.45913	NaN	NaN	2	46797000000	52	59223000000	7	32061000000	25
Catechin	S1_4539040	1	4539040	1.33245	0.27408	0.0698	1.27944	0.2868	1.41789	0.23926	3	76878000000	51	57697000000	8	45183000000	19
Catechin	S1_4539203	1	4539203	1.3907	0.25623	0.07263	1.0996	0.34062	1.93343	0.17042	3	79985000000	51	57514000000	8	46349000000	18
Catechin	S1_4539261	1	4539261	1.3907	0.25623	0.07263	1.0996	0.34062	1.93343	0.17042	3	79985000000	51	57514000000	8	46349000000	18
Catechin	S1_4557039	1	4557039	1.35882	0.26593	0.0477	0.64716	0.42472	2.05757	0.15744	2	78801000000	52	57992000000	7	41205000000	18
Catechin	S1_4563669	1	4563669	0.47049	0.70417	0.02586	0.04818	0.953	1.31453	0.25693	3	28485000000	51	60544000000	8	27036000000	15
Catechin	S1_4563686	1	4563686	0.47049	0.70417	0.02586	0.04818	0.953	1.31453	0.25693	3	28485000000	51	60544000000	8	27036000000	15
Catechin	S1_4596593	1	4596593	1.35882	0.26593	0.0477	0.64716	0.42472	2.05757	0.15744	2	78801000000	52	57992000000	7	41205000000	18
Catechin	S1_4616001	1	4616001	0.00298	0.9567	5.3936e-05	0.00298	0.9567	NaN	NaN	1	178200000	53	59868000000	6	21835000000	22
Catechin	S1_4616078	1	4616078	0.59561	0.55494	0.02151	0.45549	0.50267	0.73799	0.39425	2	35532000000	52	59656000000	7	28842000000	11
Catechin	S1_4616504	1	4616504	0.02232	0.88181	0.00040426	0.02232	0.88181	NaN	NaN	1	1335700000	53	59846000000	6	22028000000	15
Catechin	S1_4616536	1	4616536	0.09321	0.76133	0.00169	0.09321	0.76133	NaN	NaN	1	5570700000	53	59766000000	6	22734000000	10
Catechin	S1_4617479	1	4617479	0.16532	0.68595	0.00299	0.16532	0.68595	NaN	NaN	1	9866900000	53	59685000000	6	23450000000	19
Catechin	S1_4633111	1	4633111	0.11727	0.88958	0.00431	0.11727	0.88958	NaN	NaN	2	7123700000	52	60749000000	7	20726000000	28
Catechin	S1_4737443	1	4737443	2.2284	0.09609	0.1113	2.86997	0.06572	0.9507	0.33414	3	122580000000	51	55009000000	8	62322000000	16
Catechin	S1_4737535	1	4737535	2.2284	0.09609	0.1113	2.86997	0.06572	0.9507	0.33414	3	122580000000	51	55009000000	8	62322000000	16
Catechin	S1_4777686	1	4777686	1.53128	0.22585	0.05342	1.53128	0.22585	NaN	NaN	2	88245000000	52	57629000000	7	43903000000	29
Catechin	S1_4785546	1	4785546	0.94073	0.42789	0.05036	0.50137	0.6086	1.80394	0.18518	3	55462000000	51	58957000000	8	37152000000	18
Catechin	S1_4785742	1	4785742	0.94073	0.42789	0.05036	0.50137	0.6086	1.80394	0.18518	3	55462000000	51	58957000000	8	37152000000	18
Catechin	S1_4827972	1	4827972	1.35882	0.26593	0.0477	0.64716	0.42472	2.05757	0.15744	2	78801000000	52	57992000000	7	41205000000	18
Catechin	S1_4841936	1	4841936	1.52793	0.21846	0.0792	1.00372	0.3735	2.51776	0.11875	3	87227000000	51	57088000000	8	49064000000	18
Catechin	S1_4880046	1	4880046	1.35882	0.26593	0.0477	0.64716	0.42472	2.05757	0.15744	2	78801000000	52	57992000000	7	41205000000	18
Catechin	S1_4887765	1	4887765	1.16	0.32146	0.04102	0.52393	0.47235	1.78828	0.18696	2	67763000000	52	58417000000	7	38051000000	19
Catechin	S1_4887850	1	4887850	1.49076	0.22812	0.07743	1.47893	0.23731	1.48672	0.22834	3	85276000000	51	57203000000	8	48333000000	18
Catechin	S1_4887921	1	4887921	1.49076	0.22812	0.07743	1.47893	0.23731	1.48672	0.22834	3	85276000000	51	57203000000	8	48333000000	18
Catechin	S1_4896998	1	4896998	1.16	0.32146	0.04102	0.52393	0.47235	1.78828	0.18696	2	67763000000	52	58417000000	7	38051000000	19
Catechin	S1_4897009	1	4897009	1.16	0.32146	0.04102	0.52393	0.47235	1.78828	0.18696	2	67763000000	52	58417000000	7	38051000000	19
Catechin	S1_4899714	1	4899714	1.16	0.32146	0.04102	0.52393	0.47235	1.78828	0.18696	2	67763000000	52	58417000000	7	38051000000	19
Catechin	S1_4915435	1	4915435	1.16	0.32146	0.04102	0.52393	0.47235	1.78828	0.18696	2	67763000000	52	58417000000	7	38051000000	19
Catechin	S1_4915465	1	4915465	1.16	0.32146	0.04102	0.52393	0.47235	1.78828	0.18696	2	67763000000	52	58417000000	7	38051000000	19
Catechin	S1_4918267	1	4918267	1.25433	0.29989	0.06599	0.36315	0.69723	3.00864	0.08886	3	72681000000	51	57944000000	8	43609000000	18
Catechin	S1_4918409	1	4918409	1.01034	0.39583	0.05388	0.19215	0.82577	2.63465	0.11072	3	59336000000	51	58729000000	8	38605000000	18
Catechin	S1_4918459	1	4918459	1.01034	0.39583	0.05388	0.19215	0.82577	2.63465	0.11072	3	59336000000	51	58729000000	8	38605000000	18
Catechin	S1_4929496	1	4929496	1.16	0.32146	0.04102	0.52393	0.47235	1.78828	0.18696	2	67763000000	52	58417000000	7	38051000000	19
Catechin	S1_4929515	1	4929515	1.16	0.32146	0.04102	0.52393	0.47235	1.78828	0.18696	2	67763000000	52	58417000000	7	38051000000	19
Catechin	S1_4940306	1	4940306	1.18453	0.31401	0.04185	1.18453	0.31401	NaN	NaN	2	69134000000	52	58364000000	7	38443000000	27
Catechin	S1_4940323	1	4940323	0.74581	0.52979	0.04036	0.87887	0.42133	0.49669	0.48416	3	44453000000	51	59604000000	8	33024000000	20
Catechin	S1_4941681	1	4941681	1.16	0.32146	0.04102	0.52393	0.47235	1.78828	0.18696	2	67763000000	52	58417000000	7	38051000000	19
Catechin	S1_4941753	1	4941753	0.01941	0.88973	0.00035158	0.01941	0.88973	NaN	NaN	1	1161600000	53	59849000000	6	21999000000	29
Catechin	S1_4954451	1	4954451	1.16	0.32146	0.04102	0.52393	0.47235	1.78828	0.18696	2	67763000000	52	58417000000	7	38051000000	19
Catechin	S1_4958493	1	4958493	1.16	0.32146	0.04102	0.52393	0.47235	1.78828	0.18696	2	67763000000	52	58417000000	7	38051000000	19
Catechin	S1_4958505	1	4958505	0.10717	0.74467	0.00194	0.10717	0.74467	NaN	NaN	1	6403800000	53	59751000000	6	22873000000	28
Catechin	S1_4965196	1	4965196	1.04409	0.35927	0.03708	0.44124	0.5094	1.64159	0.20579	2	61253000000	52	58667000000	7	36191000000	20
Catechin	S1_4968441	1	4968441	0.03788	0.84643	0.00068588	0.03788	0.84643	NaN	NaN	1	2266100000	53	59829000000	6	22183000000	16
Catechin	S1_4968442	1	4968442	0.00317	0.95533	5.7405e-05	0.00317	0.95533	NaN	NaN	1	189670000	53	59868000000	6	21837000000	28
Catechin	S1_4968518	1	4968518	0.32679	0.56997	0.00589	0.32679	0.56997	NaN	NaN	1	19445000000	53	59505000000	6	25046000000	15
Catechin	S1_4968537	1	4968537	0.32679	0.56997	0.00589	0.32679	0.56997	NaN	NaN	1	19445000000	53	59505000000	6	25046000000	15
Catechin	S1_4968601	1	4968601	1.52223	0.22779	0.05312	0.24114	0.62541	2.79516	0.10056	2	87753000000	52	57648000000	7	43763000000	21
Catechin	S1_4968621	1	4968621	0.00317	0.95533	5.7405e-05	0.00317	0.95533	NaN	NaN	1	189670000	53	59868000000	6	21837000000	28
Catechin	S1_4968640	1	4968640	1.16	0.32146	0.04102	0.52393	0.47235	1.78828	0.18696	2	67763000000	52	58417000000	7	38051000000	19
Catechin	S1_4968858	1	4968858	1.16	0.32146	0.04102	0.52393	0.47235	1.78828	0.18696	2	67763000000	52	58417000000	7	38051000000	19
Catechin	S1_4971494	1	4971494	0.31886	0.72839	0.01164	0.12441	0.7257	0.51444	0.47643	2	19222000000	52	60283000000	7	24182000000	16
Catechin	S1_4971500	1	4971500	0.50281	0.60774	0.01822	0.11723	0.73342	0.88865	0.3502	2	30101000000	52	59865000000	7	27291000000	25
Catechin	S1_4971566	1	4971566	0.31066	0.73431	0.01134	0.02942	0.86447	0.59214	0.44508	2	18734000000	52	60302000000	7	24043000000	15
Catechin	S1_4971576	1	4971576	2.45309	0.12325	0.04249	2.45309	0.12325	NaN	NaN	1	140370000000	53	57223000000	6	45201000000	16
Catechin	S1_4980384	1	4980384	1.80156	0.15863	0.09203	2.4984	0.09204	0.45979	0.50079	3	101350000000	51	56257000000	8	54361000000	21
Catechin	S1_4981855	1	4981855	0.98882	0.40551	0.05279	1.49933	0.23277	0.02406	0.87734	3	58142000000	51	58799000000	8	38157000000	18
Catechin	S1_4981868	1	4981868	1.41825	0.24817	0.07395	0.51237	0.60207	3.18693	0.08018	3	81448000000	51	57428000000	8	46897000000	19
Catechin	S1_4984218	1	4984218	0.01941	0.88973	0.00035158	0.01941	0.88973	NaN	NaN	1	1161600000	53	59849000000	6	21999000000	29
Catechin	S1_4984319	1	4984319	1.16	0.32146	0.04102	0.52393	0.47235	1.78828	0.18696	2	67763000000	52	58417000000	7	38051000000	19
Catechin	S1_4992983	1	4992983	0.33823	0.79774	0.01874	0.15735	0.85481	0.70181	0.40608	3	20634000000	51	61006000000	8	24092000000	16
Catechin	S1_4993026	1	4993026	0.73008	0.53882	0.03955	0.31107	0.73401	1.56138	0.21717	3	43555000000	51	59657000000	8	32687000000	16
Catechin	S1_4999298	1	4999298	1.19173	0.32221	0.06292	1.30017	0.2812	0.97606	0.32784	3	69291000000	51	58143000000	8	42338000000	17
Catechin	S1_5095828	1	5095828	0.16644	0.68494	0.00301	0.16644	0.68494	NaN	NaN	1	9934000000	53	59684000000	6	23461000000	23
Catechin	S1_5186425	1	5186425	0.25022	0.61899	0.00451	0.25022	0.61899	NaN	NaN	1	14911000000	53	59590000000	6	24291000000	28
Catechin	S1_5193528	1	5193528	0.01941	0.88973	0.00035158	0.01941	0.88973	NaN	NaN	1	1161600000	53	59849000000	6	21999000000	29
Catechin	S1_5204192	1	5204192	1.11464	0.35181	0.0591	0.47162	0.62663	2.37573	0.12942	3	65085000000	51	58391000000	8	40761000000	18
Catechin	S1_5204238	1	5204238	0.20336	0.81663	0.00745	0.20336	0.81663	NaN	NaN	2	12313000000	52	60549000000	7	22209000000	28
Catechin	S1_5204436	1	5204436	1.11464	0.35181	0.0591	0.47162	0.62663	2.37573	0.12942	3	65085000000	51	58391000000	8	40761000000	18
Catechin	S1_5219518	1	5219518	0.01941	0.88973	0.00035158	0.01941	0.88973	NaN	NaN	1	1161600000	53	59849000000	6	21999000000	29
Catechin	S1_5222859	1	5222859	0.01941	0.88973	0.00035158	0.01941	0.88973	NaN	NaN	1	1161600000	53	59849000000	6	21999000000	29
Catechin	S1_5236046	1	5236046	0.01941	0.88973	0.00035158	0.01941	0.88973	NaN	NaN	1	1161600000	53	59849000000	6	21999000000	29
Catechin	S1_5241878	1	5241878	0.78247	0.50923	0.04226	0.79878	0.45532	0.75731	0.38825	3	46543000000	51	59482000000	8	33808000000	27
Catechin	S1_5265961	1	5265961	1.36019	0.26559	0.04775	1.36019	0.26559	NaN	NaN	2	78876000000	52	57989000000	7	41227000000	27
Catechin	S1_5277614	1	5277614	1.16	0.32146	0.04102	0.52393	0.47235	1.78828	0.18696	2	67763000000	52	58417000000	7	38051000000	19
Catechin	S1_5277697	1	5277697	0.01941	0.88973	0.00035158	0.01941	0.88973	NaN	NaN	1	1161600000	53	59849000000	6	21999000000	29
Catechin	S1_5309501	1	5309501	1.09854	0.3583	0.05829	0.9789	0.38254	1.32555	0.25497	3	64201000000	51	58443000000	8	40430000000	12
Catechin	S1_5309598	1	5309598	0.22041	0.80293	0.00807	0.12231	0.72793	0.32008	0.57399	2	13337000000	52	60510000000	7	22501000000	29
Catechin	S1_5309644	1	5309644	0.16429	0.91993	0.00919	0.01112	0.98894	0.47085	0.4957	3	10124000000	51	61624000000	8	20151000000	25
Catechin	S1_5318633	1	5318633	1.57493	0.21674	0.05485	1.36919	0.24719	1.76101	0.1903	2	90617000000	52	57537000000	7	44581000000	14
Catechin	S1_5318645	1	5318645	1.57493	0.21674	0.05485	1.36919	0.24719	1.76101	0.1903	2	90617000000	52	57537000000	7	44581000000	14
Catechin	S1_5318750	1	5318750	0.01941	0.88973	0.00035158	0.01941	0.88973	NaN	NaN	1	1161600000	53	59849000000	6	21999000000	29
Catechin	S1_5318770	1	5318770	1.57493	0.21674	0.05485	1.36919	0.24719	1.76101	0.1903	2	90617000000	52	57537000000	7	44581000000	14
Catechin	S1_5337282	1	5337282	0.01941	0.88973	0.00035158	0.01941	0.88973	NaN	NaN	1	1161600000	53	59849000000	6	21999000000	29
Catechin	S1_5337362	1	5337362	0.01941	0.88973	0.00035158	0.01941	0.88973	NaN	NaN	1	1161600000	53	59849000000	6	21999000000	29
Catechin	S1_5338761	1	5338761	0.19344	0.82471	0.00709	0.19344	0.82471	NaN	NaN	2	11717000000	52	60572000000	7	22038000000	26
Catechin	S1_5397380	1	5397380	2.19126	0.10038	0.10966	2.23835	0.11681	2.01011	0.16234	3	120770000000	51	55115000000	8	61643000000	14
Catechin	S1_5400432	1	5400432	0.79673	0.45622	0.02856	0.79673	0.45622	NaN	NaN	2	47173000000	52	59208000000	7	32169000000	28
Catechin	S1_5445570	1	5445570	1.92174	0.1566	0.0661	0.78359	0.38004	3.02987	0.08766	2	109200000000	52	56823000000	7	49890000000	16
Catechin	S1_5445659	1	5445659	1.2575	0.2988	0.06615	0.42486	0.65611	2.89186	0.09512	3	72852000000	51	57934000000	8	43674000000	15
Catechin	S1_5451728	1	5451728	0.01941	0.88973	0.00035158	0.01941	0.88973	NaN	NaN	1	1161600000	53	59849000000	6	21999000000	29
Catechin	S1_5459661	1	5459661	1.76377	0.1815	0.06101	2.46155	0.12261	1.06306	0.30729	2	100790000000	52	57146000000	7	47488000000	15
Catechin	S1_5488053	1	5488053	0.01941	0.88973	0.00035158	0.01941	0.88973	NaN	NaN	1	1161600000	53	59849000000	6	21999000000	29
Catechin	S1_5532631	1	5532631	1.83869	0.15187	0.09374	1.11747	0.33483	3.18712	0.08017	3	103240000000	51	56147000000	8	55068000000	15
Catechin	S1_5532825	1	5532825	1.83869	0.15187	0.09374	1.11747	0.33483	3.18712	0.08017	3	103240000000	51	56147000000	8	55068000000	15
Catechin	S1_5536078	1	5536078	1.80984	0.17384	0.0625	1.02734	0.31539	2.56205	0.11551	2	103250000000	52	57051000000	7	48192000000	15
Catechin	S1_5542076	1	5542076	0.00022544	0.98808	4.0852e-06	0.00022544	0.98808	NaN	NaN	1	13498000	53	59871000000	6	21808000000	30
Catechin	S1_5554263	1	5554263	1.78216	0.1784	0.06161	1.11589	0.2956	2.41857	0.12597	2	101780000000	52	57108000000	7	47769000000	14
Catechin	S1_5561128	1	5561128	0.01941	0.88973	0.00035158	0.01941	0.88973	NaN	NaN	1	1161600000	53	59849000000	6	21999000000	29
Catechin	S1_5561290	1	5561290	1.78216	0.1784	0.06161	1.11589	0.2956	2.41857	0.12597	2	101780000000	52	57108000000	7	47769000000	14
Catechin	S1_5570608	1	5570608	1.81716	0.15576	0.09275	2.02427	0.14237	1.37381	0.2466	3	102140000000	51	56211000000	8	54658000000	14
Catechin	S1_5570806	1	5570806	1.81716	0.15576	0.09275	2.02427	0.14237	1.37381	0.2466	3	102140000000	51	56211000000	8	54658000000	14
Catechin	S1_5616573	1	5616573	0.79673	0.45622	0.02856	0.79673	0.45622	NaN	NaN	2	47173000000	52	59208000000	7	32169000000	28
Catechin	S1_5617608	1	5617608	1.78216	0.1784	0.06161	1.11589	0.2956	2.41857	0.12597	2	101780000000	52	57108000000	7	47769000000	14
Catechin	S1_5661774	1	5661774	0.79565	0.502	0.04294	1.11038	0.33712	0.20034	0.65634	3	47291000000	51	59437000000	8	34088000000	13
Catechin	S1_5661783	1	5661783	0.59509	0.55522	0.02149	0.59509	0.55522	NaN	NaN	2	35502000000	52	59657000000	7	28834000000	29
Catechin	S1_5661864	1	5661864	0.38738	0.68078	0.0141	0.38738	0.68078	NaN	NaN	2	23292000000	52	60127000000	7	25345000000	23
Catechin	S1_5662033	1	5662033	1.68864	0.19474	0.05857	1.68864	0.19474	NaN	NaN	2	96761000000	52	57301000000	7	46336000000	21
Catechin	S1_5707909	1	5707909	0.01452	0.90453	0.00026309	0.01452	0.90453	NaN	NaN	1	869270000	53	59855000000	6	21950000000	18
Catechin	S1_5708003	1	5708003	0.01143	0.91528	0.000207	0.01143	0.91528	NaN	NaN	1	683940000	53	59859000000	6	21920000000	19
Catechin	S1_5759731	1	5759731	1.79486	0.15988	0.09172	1.16401	0.32023	2.96845	0.09096	3	101010000000	51	56278000000	8	54233000000	14
Catechin	S1_5834310	1	5834310	0.01941	0.88973	0.00035158	0.01941	0.88973	NaN	NaN	1	1161600000	53	59849000000	6	21999000000	29
Catechin	S1_5837067	1	5837067	0.34493	0.70988	0.01257	0.34493	0.70988	NaN	NaN	2	20773000000	52	60224000000	7	24626000000	27
Catechin	S1_5839417	1	5839417	0.79673	0.45622	0.02856	0.79673	0.45622	NaN	NaN	2	47173000000	52	59208000000	7	32169000000	28
Catechin	S1_5853644	1	5853644	0.48972	0.48711	0.00879	0.48972	0.48711	NaN	NaN	1	29052000000	53	59323000000	6	26647000000	29
Catechin	S1_5855445	1	5855445	1.5953	0.21262	0.05552	1.5953	0.21262	NaN	NaN	2	91722000000	52	57495000000	7	44897000000	26
Catechin	S1_5855612	1	5855612	1.5953	0.21262	0.05552	1.5953	0.21262	NaN	NaN	2	91722000000	52	57495000000	7	44897000000	26
Catechin	S1_5855653	1	5855653	1.34682	0.26899	0.0473	1.34682	0.26899	NaN	NaN	2	78139000000	52	58017000000	7	41016000000	21
Catechin	S1_5856551	1	5856551	1.71241	0.19045	0.05935	1.89193	0.17477	1.51452	0.22399	2	98039000000	52	57252000000	7	46702000000	15
Catechin	S1_5856607	1	5856607	0.01941	0.88973	0.00035158	0.01941	0.88973	NaN	NaN	1	1161600000	53	59849000000	6	21999000000	29
Catechin	S1_5856635	1	5856635	0.01941	0.88973	0.00035158	0.01941	0.88973	NaN	NaN	1	1161600000	53	59849000000	6	21999000000	29
Catechin	S1_5863644	1	5863644	1.71241	0.19045	0.05935	1.89193	0.17477	1.51452	0.22399	2	98039000000	52	57252000000	7	46702000000	15
Catechin	S1_5863689	1	5863689	0.01941	0.88973	0.00035158	0.01941	0.88973	NaN	NaN	1	1161600000	53	59849000000	6	21999000000	29
Catechin	S1_5873289	1	5873289	0.79673	0.45622	0.02856	0.79673	0.45622	NaN	NaN	2	47173000000	52	59208000000	7	32169000000	28
Catechin	S1_5898692	1	5898692	0.03063	0.96985	0.00113	0.03063	0.96985	NaN	NaN	2	1866900000	52	60951000000	7	19224000000	27
Catechin	S1_5918234	1	5918234	0.01941	0.88973	0.00035158	0.01941	0.88973	NaN	NaN	1	1161600000	53	59849000000	6	21999000000	29
Catechin	S1_6007171	1	6007171	1.84602	0.15057	0.09407	1.64575	0.20275	2.17236	0.14666	3	103610000000	51	56125000000	8	55207000000	16
Catechin	S1_6021993	1	6021993	0.01941	0.88973	0.00035158	0.01941	0.88973	NaN	NaN	1	1161600000	53	59849000000	6	21999000000	29
Catechin	S1_6048895	1	6048895	0.97351	0.41251	0.05202	1.05597	0.3552	0.81607	0.37058	3	57291000000	51	58849000000	8	37838000000	15
Catechin	S1_6051867	1	6051867	0.55861	0.5754	0.0202	0.71372	0.40201	0.41143	0.52406	2	33371000000	52	59739000000	7	28225000000	15
Catechin	S1_6051895	1	6051895	0.55861	0.5754	0.0202	0.71372	0.40201	0.41143	0.52406	2	33371000000	52	59739000000	7	28225000000	15
Catechin	S1_6052016	1	6052016	0.56415	0.57229	0.0204	0.77169	0.38366	0.36584	0.54791	2	33695000000	52	59727000000	7	28318000000	16
Catechin	S1_6052062	1	6052062	0.55861	0.5754	0.0202	0.71372	0.40201	0.41143	0.52406	2	33371000000	52	59739000000	7	28225000000	15
Catechin	S1_6052698	1	6052698	0.68433	0.56574	0.03716	0.50026	0.60926	1.05148	0.31001	3	40931000000	51	59812000000	8	31703000000	8
Catechin	S1_6083136	1	6083136	0.98179	0.32626	0.01747	0.98179	0.32626	NaN	NaN	1	57712000000	53	58782000000	6	31424000000	30
Catechin	S1_6083182	1	6083182	1.30491	0.27993	0.0459	1.30491	0.27993	NaN	NaN	2	75824000000	52	58106000000	7	40354000000	29
Catechin	S1_6083248	1	6083248	0.79673	0.45622	0.02856	0.79673	0.45622	NaN	NaN	2	47173000000	52	59208000000	7	32169000000	28
Catechin	S1_6093076	1	6093076	0.01941	0.88973	0.00035158	0.01941	0.88973	NaN	NaN	1	1161600000	53	59849000000	6	21999000000	29
Catechin	S1_6093121	1	6093121	0.01941	0.88973	0.00035158	0.01941	0.88973	NaN	NaN	1	1161600000	53	59849000000	6	21999000000	29
Catechin	S1_6098496	1	6098496	0.01941	0.88973	0.00035158	0.01941	0.88973	NaN	NaN	1	1161600000	53	59849000000	6	21999000000	29
Catechin	S1_6100644	1	6100644	0.70822	0.49721	0.02547	0.88966	0.34985	0.53459	0.46796	2	42071000000	52	59405000000	7	30711000000	15
Catechin	S1_6100738	1	6100738	0.01941	0.88973	0.00035158	0.01941	0.88973	NaN	NaN	1	1161600000	53	59849000000	6	21999000000	29
Catechin	S1_6143905	1	6143905	0.30682	0.82033	0.01703	0.10077	0.90432	0.72	0.40011	3	18752000000	51	61116000000	8	23386000000	22
Catechin	S1_6147350	1	6147350	0.74479	0.47983	0.02675	0.74479	0.47983	NaN	NaN	2	44183000000	52	59323000000	7	31314000000	27
Catechin	S1_6164160	1	6164160	0.70822	0.49721	0.02547	0.88966	0.34985	0.53459	0.46796	2	42071000000	52	59405000000	7	30711000000	15
Catechin	S1_6167095	1	6167095	0.01647	0.98367	0.00060802	0.01647	0.98367	NaN	NaN	2	1004500000	52	60984000000	7	18977000000	29
Catechin	S1_6176942	1	6176942	0.70822	0.49721	0.02547	0.88966	0.34985	0.53459	0.46796	2	42071000000	52	59405000000	7	30711000000	15
Catechin	S1_6240778	1	6240778	0.19817	0.82085	0.00726	0.19817	0.82085	NaN	NaN	2	12001000000	52	60561000000	7	22119000000	27
Catechin	S1_6308887	1	6308887	0.41717	0.74142	0.023	0.48677	0.61738	0.29125	0.59177	3	25334000000	51	60729000000	8	25855000000	19
Catechin	S1_6308909	1	6308909	0.41717	0.74142	0.023	0.48677	0.61738	0.29125	0.59177	3	25334000000	51	60729000000	8	25855000000	19
Catechin	S1_6309044	1	6309044	0.42073	0.73891	0.02319	0.53724	0.58757	0.20415	0.65331	3	25545000000	51	60717000000	8	25934000000	19
Catechin	S1_6315844	1	6315844	0.19817	0.82085	0.00726	0.19817	0.82085	NaN	NaN	2	12001000000	52	60561000000	7	22119000000	27
Catechin	S1_6315940	1	6315940	0.19817	0.82085	0.00726	0.19817	0.82085	NaN	NaN	2	12001000000	52	60561000000	7	22119000000	27
Catechin	S1_6327212	1	6327212	1.72318	0.18853	0.0597	3.47683	0.06778	0.03296	0.85665	2	98617000000	52	57230000000	7	46867000000	17
Catechin	S1_6333348	1	6333348	0.88413	0.41919	0.03158	1.56457	0.21649	0.22651	0.63611	2	52177000000	52	59016000000	7	33598000000	17
Catechin	S1_6333397	1	6333397	0.88413	0.41919	0.03158	1.56457	0.21649	0.22651	0.63611	2	52177000000	52	59016000000	7	33598000000	17
Catechin	S1_6348454	1	6348454	0.00038268	0.98447	6.9344e-06	0.00038268	0.98447	NaN	NaN	1	22912000	53	59871000000	6	21809000000	29
Catechin	S1_6417057	1	6417057	0.03245	0.85773	0.00058767	0.03245	0.85773	NaN	NaN	1	1941700000	53	59835000000	6	22129000000	28
Catechin	S1_6417182	1	6417182	0.03245	0.85773	0.00058767	0.03245	0.85773	NaN	NaN	1	1941700000	53	59835000000	6	22129000000	28
Catechin	S1_6420436	1	6420436	1.08299	0.3461	0.0384	2.14006	0.1494	0.06372	0.8017	2	63444000000	52	58583000000	7	36817000000	17
Catechin	S1_6420487	1	6420487	0.03245	0.85773	0.00058767	0.03245	0.85773	NaN	NaN	1	1941700000	53	59835000000	6	22129000000	28
Catechin	S1_6421927	1	6421927	0.03245	0.85773	0.00058767	0.03245	0.85773	NaN	NaN	1	1941700000	53	59835000000	6	22129000000	28
Catechin	S1_6437119	1	6437119	0.03245	0.85773	0.00058767	0.03245	0.85773	NaN	NaN	1	1941700000	53	59835000000	6	22129000000	28
Catechin	S1_6469352	1	6469352	0.01705	0.9831	0.00062922	0.0228	0.88055	0.01171	0.91423	2	1039500000	52	60983000000	7	18987000000	19
Catechin	S1_6486746	1	6486746	1.02498	0.36594	0.03643	2.04924	0.15815	0.03792	0.84637	2	60175000000	52	58708000000	7	35883000000	16
Catechin	S1_6493285	1	6493285	0.67026	0.51594	0.02414	0.67026	0.51594	NaN	NaN	2	39873000000	52	59489000000	7	30083000000	28
Catechin	S1_6493318	1	6493318	0.0807	0.77746	0.00146	0.0807	0.77746	NaN	NaN	1	4824300000	53	59780000000	6	22610000000	30
Catechin	S1_6493332	1	6493332	1.33313	0.27251	0.04684	1.33313	0.27251	NaN	NaN	2	77383000000	52	58046000000	7	40800000000	28
Catechin	S1_6496108	1	6496108	0.04047	0.84133	0.00073284	0.04047	0.84133	NaN	NaN	1	2421300000	53	59826000000	6	22209000000	29
Catechin	S1_6496247	1	6496247	0.03245	0.85773	0.00058767	0.03245	0.85773	NaN	NaN	1	1941700000	53	59835000000	6	22129000000	28
Catechin	S1_6497975	1	6497975	0.03245	0.85773	0.00058767	0.03245	0.85773	NaN	NaN	1	1941700000	53	59835000000	6	22129000000	28
Catechin	S1_6506756	1	6506756	0.03336	0.85578	0.0006041	0.03336	0.85578	NaN	NaN	1	1996000000	53	59834000000	6	22138000000	29
Catechin	S1_6509014	1	6509014	0.03245	0.85773	0.00058767	0.03245	0.85773	NaN	NaN	1	1941700000	53	59835000000	6	22129000000	28
Catechin	S1_6509111	1	6509111	0.08472	0.91889	0.00312	4.1374e-05	0.99489	0.1694	0.68233	2	5153200000	52	60825000000	7	20163000000	28
Catechin	S1_6529467	1	6529467	0.03245	0.85773	0.00058767	0.03245	0.85773	NaN	NaN	1	1941700000	53	59835000000	6	22129000000	28
Catechin	S1_6542902	1	6542902	1.02498	0.36594	0.03643	2.04924	0.15815	0.03792	0.84637	2	60175000000	52	58708000000	7	35883000000	16
Catechin	S1_6542908	1	6542908	0.03245	0.85773	0.00058767	0.03245	0.85773	NaN	NaN	1	1941700000	53	59835000000	6	22129000000	28
Catechin	S1_6542938	1	6542938	0.03245	0.85773	0.00058767	0.03245	0.85773	NaN	NaN	1	1941700000	53	59835000000	6	22129000000	28
Catechin	S1_6593038	1	6593038	0.03245	0.85773	0.00058767	0.03245	0.85773	NaN	NaN	1	1941700000	53	59835000000	6	22129000000	28
Catechin	S1_6705504	1	6705504	0.03245	0.85773	0.00058767	0.03245	0.85773	NaN	NaN	1	1941700000	53	59835000000	6	22129000000	28
Catechin	S1_6705581	1	6705581	1.2759	0.28777	0.04493	2.60038	0.11278	0.0004661	0.98286	2	74217000000	52	58168000000	7	39895000000	16
Catechin	S1_6707877	1	6707877	0.03245	0.85773	0.00058767	0.03245	0.85773	NaN	NaN	1	1941700000	53	59835000000	6	22129000000	28
Catechin	S1_6750733	1	6750733	0.03245	0.85773	0.00058767	0.03245	0.85773	NaN	NaN	1	1941700000	53	59835000000	6	22129000000	28
Catechin	S1_6750778	1	6750778	0.03245	0.85773	0.00058767	0.03245	0.85773	NaN	NaN	1	1941700000	53	59835000000	6	22129000000	28
Catechin	S1_6838313	1	6838313	0.70908	0.49679	0.0255	0.70908	0.49679	NaN	NaN	2	42121000000	52	59403000000	7	30725000000	18
Catechin	S1_6874138	1	6874138	0.48725	0.69266	0.02676	0.71369	0.49457	0.06015	0.80724	3	29471000000	51	60486000000	8	27406000000	13
Catechin	S1_6874139	1	6874139	0.55252	0.64878	0.03023	0.79181	0.45841	0.1013	0.75158	3	33295000000	51	60261000000	8	28840000000	19
Catechin	S1_6874337	1	6874337	0.11817	0.73239	0.00214	0.11817	0.73239	NaN	NaN	1	7059200000	53	59738000000	6	22982000000	23
Catechin	S1_6949894	1	6949894	0.03245	0.85773	0.00058767	0.03245	0.85773	NaN	NaN	1	1941700000	53	59835000000	6	22129000000	28
Catechin	S1_6950779	1	6950779	0.03245	0.85773	0.00058767	0.03245	0.85773	NaN	NaN	1	1941700000	53	59835000000	6	22129000000	28
Catechin	S1_6974897	1	6974897	0.03245	0.85773	0.00058767	0.03245	0.85773	NaN	NaN	1	1941700000	53	59835000000	6	22129000000	28
Catechin	S1_6992816	1	6992816	1.35369	0.26723	0.04753	1.35369	0.26723	NaN	NaN	2	78518000000	52	58003000000	7	41124000000	26
Catechin	S1_6992843	1	6992843	1.35369	0.26723	0.04753	1.35369	0.26723	NaN	NaN	2	78518000000	52	58003000000	7	41124000000	26
Catechin	S1_6992869	1	6992869	1.10732	0.35475	0.05873	1.19847	0.30985	0.92833	0.33984	3	64683000000	51	58414000000	8	40610000000	24
Catechin	S1_6993174	1	6993174	0.0574	0.94428	0.00212	0.0574	0.94428	NaN	NaN	2	3494800000	52	60888000000	7	19689000000	26
Catechin	S1_7029546	1	7029546	0.8084	0.45109	0.02896	0.8084	0.45109	NaN	NaN	2	47843000000	52	59183000000	7	32360000000	27
Catechin	S1_7029647	1	7029647	0.98978	0.40507	0.05284	1.0377	0.36149	0.89801	0.34778	3	58195000000	51	58796000000	8	38177000000	27
Catechin	S1_7029654	1	7029654	1.05534	0.35541	0.03746	1.05534	0.35541	NaN	NaN	2	61888000000	52	58642000000	7	36373000000	26
Catechin	S1_7030550	1	7030550	0.03245	0.85773	0.00058767	0.03245	0.85773	NaN	NaN	1	1941700000	53	59835000000	6	22129000000	28
Catechin	S1_7063636	1	7063636	0.01941	0.88973	0.00035158	0.01941	0.88973	NaN	NaN	1	1161600000	53	59849000000	6	21999000000	29
Catechin	S1_7142950	1	7142950	0.01941	0.88973	0.00035158	0.01941	0.88973	NaN	NaN	1	1161600000	53	59849000000	6	21999000000	29
Catechin	S1_7142974	1	7142974	0.01941	0.88973	0.00035158	0.01941	0.88973	NaN	NaN	1	1161600000	53	59849000000	6	21999000000	29
Catechin	S1_7150308	1	7150308	0.01941	0.88973	0.00035158	0.01941	0.88973	NaN	NaN	1	1161600000	53	59849000000	6	21999000000	29
Catechin	S1_7150334	1	7150334	0.01941	0.88973	0.00035158	0.01941	0.88973	NaN	NaN	1	1161600000	53	59849000000	6	21999000000	29
Catechin	S1_7150375	1	7150375	0.01941	0.88973	0.00035158	0.01941	0.88973	NaN	NaN	1	1161600000	53	59849000000	6	21999000000	29
Catechin	S1_7172939	1	7172939	1.2759	0.28777	0.04493	2.60038	0.11278	0.0004661	0.98286	2	74217000000	52	58168000000	7	39895000000	16
Catechin	S1_7189476	1	7189476	0.78878	0.45976	0.02828	0.78878	0.45976	NaN	NaN	2	46716000000	52	59226000000	7	32038000000	19
Catechin	S1_7189516	1	7189516	0.80059	0.45452	0.02869	0.80059	0.45452	NaN	NaN	2	47395000000	52	59200000000	7	32232000000	20
Catechin	S1_7241146	1	7241146	1.2759	0.28777	0.04493	2.60038	0.11278	0.0004661	0.98286	2	74217000000	52	58168000000	7	39895000000	16
Catechin	S1_7242735	1	7242735	1.2759	0.28777	0.04493	2.60038	0.11278	0.0004661	0.98286	2	74217000000	52	58168000000	7	39895000000	16
Catechin	S1_7248682	1	7248682	1.19304	0.32173	0.06298	1.81186	0.17351	0.02346	0.87888	3	69362000000	51	58139000000	8	42365000000	16
Catechin	S1_7248738	1	7248738	1.33612	0.27292	0.06998	2.00076	0.14551	0.07781	0.78141	3	77075000000	51	57685000000	8	45257000000	17
Catechin	S1_7256730	1	7256730	1.02498	0.36594	0.03643	2.04924	0.15815	0.03792	0.84637	2	60175000000	52	58708000000	7	35883000000	16
Catechin	S1_7277769	1	7277769	1.01545	0.39356	0.05413	1.55258	0.22135	0.0008421	0.97696	3	59619000000	51	58712000000	8	38711000000	16
Catechin	S1_7295609	1	7295609	1.02498	0.36594	0.03643	2.04924	0.15815	0.03792	0.84637	2	60175000000	52	58708000000	7	35883000000	16
Catechin	S1_7295703	1	7295703	1.02498	0.36594	0.03643	2.04924	0.15815	0.03792	0.84637	2	60175000000	52	58708000000	7	35883000000	16
Catechin	S1_7295711	1	7295711	0.03245	0.85773	0.00058767	0.03245	0.85773	NaN	NaN	1	1941700000	53	59835000000	6	22129000000	28
Catechin	S1_7309664	1	7309664	0.03245	0.85773	0.00058767	0.03245	0.85773	NaN	NaN	1	1941700000	53	59835000000	6	22129000000	28
Catechin	S1_7322702	1	7322702	0.61572	0.54415	0.02222	1.24027	0.27044	0.01423	0.9055	2	36703000000	52	59611000000	7	29177000000	19
Catechin	S1_7322740	1	7322740	0.80761	0.45144	0.02893	0.37359	0.54367	1.23994	0.2706	2	47798000000	52	59184000000	7	32347000000	29
Catechin	S1_7353927	1	7353927	0.8084	0.45109	0.02896	0.8084	0.45109	NaN	NaN	2	47843000000	52	59183000000	7	32360000000	27
Catechin	S1_7354188	1	7354188	0.03245	0.85773	0.00058767	0.03245	0.85773	NaN	NaN	1	1941700000	53	59835000000	6	22129000000	28
Catechin	S1_7385670	1	7385670	1.8649	0.16512	0.06428	1.8649	0.16512	NaN	NaN	2	106190000000	52	56939000000	7	49029000000	17
Catechin	S1_7427797	1	7427797	0.75752	0.52316	0.04097	1.11152	0.33675	0.08849	0.76732	3	45122000000	51	59565000000	8	33275000000	15
Catechin	S1_7456171	1	7456171	0.22594	0.87792	0.0126	0.12884	0.8794	0.42302	0.51836	3	13874000000	51	61403000000	8	21557000000	11
Catechin	S1_7456189	1	7456189	0.12959	0.94208	0.00727	0.10438	0.90107	0.1833	0.67036	3	8002200000	51	61749000000	8	19355000000	12
Catechin	S1_7459004	1	7459004	1.47789	0.23754	0.05166	1.47789	0.23754	NaN	NaN	2	85335000000	52	57741000000	7	43072000000	13
Catechin	S1_7459027	1	7459027	1.13386	0.32961	0.04013	1.13386	0.32961	NaN	NaN	2	66300000000	52	58473000000	7	37633000000	10
Catechin	S1_7459045	1	7459045	0.86502	0.42701	0.03092	0.86502	0.42701	NaN	NaN	2	51086000000	52	59058000000	7	33287000000	17
Catechin	S1_7576446	1	7576446	0.38925	0.76122	0.0215	0.55422	0.57787	0.07892	0.7799	3	23676000000	51	60827000000	8	25233000000	15
Catechin	S1_7582090	1	7582090	0.03245	0.85773	0.00058767	0.03245	0.85773	NaN	NaN	1	1941700000	53	59835000000	6	22129000000	28
Catechin	S1_7598334	1	7598334	0.22919	0.79598	0.00839	0.22919	0.79598	NaN	NaN	2	13863000000	52	60490000000	7	22651000000	29
Catechin	S1_7598352	1	7598352	0.44119	0.72454	0.02429	0.67017	0.51599	0.00879	0.92569	3	26756000000	51	60645000000	8	26388000000	18
Catechin	S1_7598367	1	7598367	0.44119	0.72454	0.02429	0.67017	0.51599	0.00879	0.92569	3	26756000000	51	60645000000	8	26388000000	18
Catechin	S1_7600364	1	7600364	0.88413	0.41919	0.03158	1.56457	0.21649	0.22651	0.63611	2	52177000000	52	59016000000	7	33598000000	17
Catechin	S1_7627541	1	7627541	0.84817	0.47401	0.04564	1.24902	0.29524	0.09016	0.7652	3	50265000000	51	59263000000	8	35203000000	17
Catechin	S1_7663965	1	7663965	0.17025	0.68155	0.00308	0.17025	0.68155	NaN	NaN	1	10161000000	53	59680000000	6	23499000000	27
Catechin	S1_7664000	1	7664000	0.17025	0.68155	0.00308	0.17025	0.68155	NaN	NaN	1	10161000000	53	59680000000	6	23499000000	27
Catechin	S1_7664014	1	7664014	0.97602	0.3836	0.03475	1.84188	0.18048	0.14006	0.70975	2	57405000000	52	58815000000	7	35092000000	17
Catechin	S1_7664027	1	7664027	0.97602	0.3836	0.03475	1.84188	0.18048	0.14006	0.70975	2	57405000000	52	58815000000	7	35092000000	17
Catechin	S1_7703241	1	7703241	0.17025	0.68155	0.00308	0.17025	0.68155	NaN	NaN	1	10161000000	53	59680000000	6	23499000000	27
Catechin	S1_7703259	1	7703259	0.97602	0.3836	0.03475	1.84188	0.18048	0.14006	0.70975	2	57405000000	52	58815000000	7	35092000000	17
Catechin	S1_7718166	1	7718166	0.92514	0.43537	0.04957	1.17424	0.31711	0.45169	0.50457	3	54591000000	51	59008000000	8	36826000000	20
Catechin	S1_7726904	1	7726904	0.17025	0.68155	0.00308	0.17025	0.68155	NaN	NaN	1	10161000000	53	59680000000	6	23499000000	27
Catechin	S1_7727072	1	7727072	0.97602	0.3836	0.03475	1.84188	0.18048	0.14006	0.70975	2	57405000000	52	58815000000	7	35092000000	17
Catechin	S1_7739665	1	7739665	0.97602	0.3836	0.03475	1.84188	0.18048	0.14006	0.70975	2	57405000000	52	58815000000	7	35092000000	17
Catechin	S1_7740420	1	7740420	0.56755	0.57039	0.02052	1.14723	0.28898	0.00931	0.9235	2	33894000000	52	59719000000	7	28374000000	18
Catechin	S1_7740429	1	7740429	0.56755	0.57039	0.02052	1.14723	0.28898	0.00931	0.9235	2	33894000000	52	59719000000	7	28374000000	18
Catechin	S1_7740558	1	7740558	0.56755	0.57039	0.02052	1.14723	0.28898	0.00931	0.9235	2	33894000000	52	59719000000	7	28374000000	18
Catechin	S1_7788461	1	7788461	0.17025	0.68155	0.00308	0.17025	0.68155	NaN	NaN	1	10161000000	53	59680000000	6	23499000000	27
Catechin	S1_7788488	1	7788488	0.17025	0.68155	0.00308	0.17025	0.68155	NaN	NaN	1	10161000000	53	59680000000	6	23499000000	27
Catechin	S1_7788523	1	7788523	0.17025	0.68155	0.00308	0.17025	0.68155	NaN	NaN	1	10161000000	53	59680000000	6	23499000000	27
Catechin	S1_7793093	1	7793093	0.82871	0.48422	0.04464	1.19991	0.30942	0.12662	0.72343	3	49165000000	51	59327000000	8	34791000000	14
Catechin	S1_7860876	1	7860876	0.09749	0.90728	0.00359	0.19872	0.65757	7.3461e-06	0.99785	2	5926800000	52	60795000000	7	20384000000	27
Catechin	S1_7860888	1	7860888	0.09749	0.90728	0.00359	0.19872	0.65757	7.3461e-06	0.99785	2	5926800000	52	60795000000	7	20384000000	27
Catechin	S1_7861093	1	7861093	1.0782	0.34769	0.03824	2.12344	0.15096	0.07021	0.79207	2	63175000000	52	58593000000	7	36740000000	17
Catechin	S1_7887628	1	7887628	0.17025	0.68155	0.00308	0.17025	0.68155	NaN	NaN	1	10161000000	53	59680000000	6	23499000000	27
Catechin	S1_7892879	1	7892879	0.96067	0.38932	0.03422	0.96067	0.38932	NaN	NaN	2	56534000000	52	58848000000	7	34843000000	26
Catechin	S1_7913012	1	7913012	0.95099	0.39297	0.03389	1.77661	0.18827	0.15374	0.69659	2	55984000000	52	58870000000	7	34686000000	17
Catechin	S1_7913123	1	7913123	0.95099	0.39297	0.03389	1.77661	0.18827	0.15374	0.69659	2	55984000000	52	58870000000	7	34686000000	17
Catechin	S1_7913185	1	7913185	0.95099	0.39297	0.03389	1.77661	0.18827	0.15374	0.69659	2	55984000000	52	58870000000	7	34686000000	17
Catechin	S1_7914659	1	7914659	3.19038	0.03127	0.15176	4.67307	0.0136	0.34308	0.56064	3	167140000000	51	52388000000	8	79030000000	16
Catechin	S1_7938679	1	7938679	1.09274	0.36067	0.05801	0.57355	0.56704	2.1067	0.15278	3	63883000000	51	58461000000	8	40310000000	23
Catechin	S1_7968669	1	7968669	0.17025	0.68155	0.00308	0.17025	0.68155	NaN	NaN	1	10161000000	53	59680000000	6	23499000000	27
Catechin	S1_7978204	1	7978204	0.39646	0.67471	0.01442	0.51747	0.47508	0.28246	0.59736	2	23830000000	52	60106000000	7	25499000000	20
Catechin	S1_7988948	1	7988948	0.84288	0.47677	0.04537	1.00789	0.37201	0.53103	0.46951	3	49966000000	51	59280000000	8	35091000000	19
Catechin	S1_7998857	1	7998857	0.39646	0.67471	0.01442	0.51747	0.47508	0.28246	0.59736	2	23830000000	52	60106000000	7	25499000000	20
Catechin	S1_8037496	1	8037496	0.14409	0.933	0.00807	0.1487	0.86219	0.1398	0.71003	3	8890100000	51	61696000000	8	19688000000	26
Catechin	S1_8037570	1	8037570	0.14409	0.933	0.00807	0.1487	0.86219	0.1398	0.71003	3	8890100000	51	61696000000	8	19688000000	26
Catechin	S1_8051328	1	8051328	0.19342	0.82472	0.00709	0.19342	0.82472	NaN	NaN	2	11716000000	52	60572000000	7	22038000000	23
Catechin	S1_8051452	1	8051452	0.08114	0.92218	0.00299	0.08114	0.92218	NaN	NaN	2	4936200000	52	60833000000	7	20101000000	28
Catechin	S1_8051462	1	8051462	0.4271	0.65467	0.01552	0.4271	0.65467	NaN	NaN	2	25641000000	52	60037000000	7	26017000000	28
Catechin	S1_8051526	1	8051526	0.00829	0.99174	0.00030622	0.00829	0.99174	NaN	NaN	2	505890000	52	61003000000	7	18835000000	26
Catechin	S1_8053118	1	8053118	0.76048	0.52148	0.04112	1.16288	0.32058	0.00040227	0.98408	3	45291000000	51	59555000000	8	33338000000	17
Catechin	S1_8064750	1	8064750	0.11718	0.94963	0.00657	0.17762	0.83776	0.00309	0.95588	3	7240700000	51	61793000000	8	19069000000	18
Catechin	S1_8068924	1	8068924	0.92315	0.40368	0.03293	0.1634	0.68767	1.6808	0.20054	2	54401000000	52	58930000000	7	34234000000	18
Catechin	S1_8069132	1	8069132	0.17025	0.68155	0.00308	0.17025	0.68155	NaN	NaN	1	10161000000	53	59680000000	6	23499000000	27
Catechin	S1_8069140	1	8069140	0.46199	0.63259	0.01677	0.49528	0.48466	0.43399	0.51295	2	27700000000	52	59957000000	7	26605000000	27
Catechin	S1_8076526	1	8076526	0.17025	0.68155	0.00308	0.17025	0.68155	NaN	NaN	1	10161000000	53	59680000000	6	23499000000	27
Catechin	S1_8077978	1	8077978	0.06911	0.97613	0.00389	0.1057	0.89988	2.5469e-07	0.9996	3	4282800000	51	61967000000	8	17960000000	26
Catechin	S1_8079859	1	8079859	0.17025	0.68155	0.00308	0.17025	0.68155	NaN	NaN	1	10161000000	53	59680000000	6	23499000000	27
Catechin	S1_8079930	1	8079930	0.17025	0.68155	0.00308	0.17025	0.68155	NaN	NaN	1	10161000000	53	59680000000	6	23499000000	27
Catechin	S1_8084155	1	8084155	0.01041	0.91911	0.00018862	0.01041	0.91911	NaN	NaN	1	623210000	53	59860000000	6	21909000000	20
Catechin	S1_8085131	1	8085131	0.77024	0.51601	0.04163	0.73671	0.48362	0.8418	0.3632	3	45847000000	51	59522000000	8	33547000000	18
Catechin	S1_8109088	1	8109088	0.17025	0.68155	0.00308	0.17025	0.68155	NaN	NaN	1	10161000000	53	59680000000	6	23499000000	27
Catechin	S1_8109146	1	8109146	0.17025	0.68155	0.00308	0.17025	0.68155	NaN	NaN	1	10161000000	53	59680000000	6	23499000000	27
Catechin	S1_8110140	1	8110140	4.15118	0.02125	0.13223	4.15118	0.02125	NaN	NaN	2	218440000000	52	52621000000	7	81102000000	25
Catechin	S1_8110194	1	8110194	4.69997	0.0133	0.14703	4.69997	0.0133	NaN	NaN	2	242900000000	52	51681000000	7	88090000000	26
Catechin	S1_8110362	1	8110362	0.01199	0.91322	0.00021723	0.01199	0.91322	NaN	NaN	1	717740000	53	59858000000	6	21925000000	27
Catechin	S1_8110396	1	8110396	0.00596	0.93876	0.00010798	0.00596	0.93876	NaN	NaN	1	356770000	53	59865000000	6	21865000000	28
Catechin	S1_8113098	1	8113098	1.01007	0.39595	0.05386	0.10855	0.89733	2.80556	0.10006	3	59321000000	51	58730000000	8	38600000000	26
Catechin	S1_8124817	1	8124817	0.17025	0.68155	0.00308	0.17025	0.68155	NaN	NaN	1	10161000000	53	59680000000	6	23499000000	27
Catechin	S1_8128697	1	8128697	0.17025	0.68155	0.00308	0.17025	0.68155	NaN	NaN	1	10161000000	53	59680000000	6	23499000000	27
Catechin	S1_8128782	1	8128782	0.17025	0.68155	0.00308	0.17025	0.68155	NaN	NaN	1	10161000000	53	59680000000	6	23499000000	27
Catechin	S1_8152050	1	8152050	1.03865	0.38341	0.0553	1.30361	0.28028	0.5322	0.46902	3	60903000000	51	58637000000	8	39193000000	16
Catechin	S1_8153104	1	8153104	0.96186	0.41792	0.05143	1.30799	0.27911	0.30458	0.58344	3	56641000000	51	58887000000	8	37595000000	14
Catechin	S1_8153186	1	8153186	0.96186	0.41792	0.05143	1.30799	0.27911	0.30458	0.58344	3	56641000000	51	58887000000	8	37595000000	14
Catechin	S1_8154486	1	8154486	2.49848	0.09203	0.0842	3.90958	0.05322	1.08138	0.3032	2	139100000000	52	55673000000	7	58433000000	18
Catechin	S1_8154639	1	8154639	2.49848	0.09203	0.0842	3.90958	0.05322	1.08138	0.3032	2	139100000000	52	55673000000	7	58433000000	18
Catechin	S1_8157062	1	8157062	2.49848	0.09203	0.0842	3.90958	0.05322	1.08138	0.3032	2	139100000000	52	55673000000	7	58433000000	18
Catechin	S1_8157072	1	8157072	2.49848	0.09203	0.0842	3.90958	0.05322	1.08138	0.3032	2	139100000000	52	55673000000	7	58433000000	18
Catechin	S1_8157127	1	8157127	0.17025	0.68155	0.00308	0.17025	0.68155	NaN	NaN	1	10161000000	53	59680000000	6	23499000000	27
Catechin	S1_8157183	1	8157183	0.17025	0.68155	0.00308	0.17025	0.68155	NaN	NaN	1	10161000000	53	59680000000	6	23499000000	27
Catechin	S1_8163601	1	8163601	2.56026	0.08699	0.08609	4.16831	0.04618	0.95569	0.3328	2	142230000000	52	55552000000	7	59327000000	18
Catechin	S1_8163640	1	8163640	2.49848	0.09203	0.0842	3.90958	0.05322	1.08138	0.3032	2	139100000000	52	55673000000	7	58433000000	18
Catechin	S1_8164840	1	8164840	0.30067	0.7416	0.01098	0.53263	0.46872	0.07797	0.78117	2	18138000000	52	60325000000	7	23873000000	13
Catechin	S1_8184060	1	8184060	2.40341	0.10039	0.08127	2.40341	0.10039	NaN	NaN	2	134250000000	52	55859000000	7	57048000000	22
Catechin	S1_8184065	1	8184065	2.40341	0.10039	0.08127	2.40341	0.10039	NaN	NaN	2	134250000000	52	55859000000	7	57048000000	22
Catechin	S1_8184210	1	8184210	1.18449	0.32489	0.06256	1.81118	0.17362	0.0007114	0.97883	3	68897000000	51	58167000000	8	42191000000	22
Catechin	S1_8184271	1	8184271	0.06451	0.9376	0.00238	0.06451	0.9376	NaN	NaN	2	3926700000	52	60872000000	7	19812000000	25
Catechin	S1_8184435	1	8184435	0.27522	0.7605	0.01006	0.27522	0.7605	NaN	NaN	2	16619000000	52	60384000000	7	23439000000	26
Catechin	S1_8184498	1	8184498	2.00828	0.12445	0.10147	2.29416	0.11097	1.40113	0.24202	3	111750000000	51	55646000000	8	58261000000	17
Catechin	S1_8185390	1	8185390	0.03252	0.85758	0.00058892	0.03252	0.85758	NaN	NaN	1	1945800000	53	59835000000	6	22130000000	25
Catechin	S1_8185450	1	8185450	1.8854	0.162	0.06494	1.8854	0.162	NaN	NaN	2	107270000000	52	56897000000	7	49340000000	28
Catechin	S1_8185519	1	8185519	0.82905	0.48404	0.04466	1.23577	0.299	0.06027	0.80706	3	49184000000	51	59326000000	8	34798000000	14
Catechin	S1_8185556	1	8185556	0.17025	0.68155	0.00308	0.17025	0.68155	NaN	NaN	1	10161000000	53	59680000000	6	23499000000	27
Catechin	S1_8185653	1	8185653	2.49848	0.09203	0.0842	3.90958	0.05322	1.08138	0.3032	2	139100000000	52	55673000000	7	58433000000	18
Catechin	S1_8186974	1	8186974	0.52045	0.47382	0.00934	0.52045	0.47382	NaN	NaN	1	30857000000	53	59289000000	6	26948000000	29
Catechin	S1_8187073	1	8187073	2.49848	0.09203	0.0842	3.90958	0.05322	1.08138	0.3032	2	139100000000	52	55673000000	7	58433000000	18
Catechin	S1_8187216	1	8187216	1.15732	0.32229	0.04093	1.15732	0.32229	NaN	NaN	2	67613000000	52	58422000000	7	38009000000	26
Catechin	S1_8187373	1	8187373	0.30681	0.73711	0.0112	0.30681	0.73711	NaN	NaN	2	18504000000	52	60311000000	7	23977000000	16
Catechin	S1_8203463	1	8203463	2.68583	0.07762	0.08992	2.40482	0.12691	2.88147	0.09558	2	148550000000	52	55309000000	7	61134000000	18
Catechin	S1_8224003	1	8224003	2.0817	0.11416	0.10477	2.66209	0.07931	0.92827	0.33986	3	115390000000	51	55432000000	8	59626000000	17
Catechin	S1_8224264	1	8224264	2.49848	0.09203	0.0842	3.90958	0.05322	1.08138	0.3032	2	139100000000	52	55673000000	7	58433000000	18
Catechin	S1_8227512	1	8227512	0.17025	0.68155	0.00308	0.17025	0.68155	NaN	NaN	1	10161000000	53	59680000000	6	23499000000	27
Catechin	S1_8227734	1	8227734	2.49848	0.09203	0.0842	3.90958	0.05322	1.08138	0.3032	2	139100000000	52	55673000000	7	58433000000	18
Catechin	S1_8262657	1	8262657	0.17025	0.68155	0.00308	0.17025	0.68155	NaN	NaN	1	10161000000	53	59680000000	6	23499000000	27
Catechin	S1_8279421	1	8279421	0.17025	0.68155	0.00308	0.17025	0.68155	NaN	NaN	1	10161000000	53	59680000000	6	23499000000	27
Catechin	S1_8287521	1	8287521	1.85855	0.16611	0.06407	1.6708	0.20176	2.01433	0.16179	2	105850000000	52	56952000000	7	48933000000	20
Catechin	S1_8287536	1	8287536	1.85855	0.16611	0.06407	1.6708	0.20176	2.01433	0.16179	2	105850000000	52	56952000000	7	48933000000	20
Catechin	S1_8287576	1	8287576	0.17025	0.68155	0.00308	0.17025	0.68155	NaN	NaN	1	10161000000	53	59680000000	6	23499000000	27
Catechin	S1_8287647	1	8287647	1.85855	0.16611	0.06407	1.6708	0.20176	2.01433	0.16179	2	105850000000	52	56952000000	7	48933000000	20
Catechin	S1_8310736	1	8310736	0.34105	0.79572	0.01889	0.52019	0.59747	0.00273	0.95857	3	20803000000	51	60996000000	8	24155000000	26
Catechin	S1_8330522	1	8330522	0.17025	0.68155	0.00308	0.17025	0.68155	NaN	NaN	1	10161000000	53	59680000000	6	23499000000	27
Catechin	S1_8357758	1	8357758	0.17025	0.68155	0.00308	0.17025	0.68155	NaN	NaN	1	10161000000	53	59680000000	6	23499000000	27
Catechin	S1_8357890	1	8357890	0.36037	0.55086	0.00649	0.36037	0.55086	NaN	NaN	1	21430000000	53	59467000000	6	25377000000	26
Catechin	S1_8358183	1	8358183	0.17025	0.68155	0.00308	0.17025	0.68155	NaN	NaN	1	10161000000	53	59680000000	6	23499000000	27
Catechin	S1_8371974	1	8371974	0.03946	0.98941	0.00222	0.02605	0.9743	0.0672	0.79649	3	2449400000	51	62075000000	8	17273000000	20
Catechin	S1_8376269	1	8376269	0.17025	0.68155	0.00308	0.17025	0.68155	NaN	NaN	1	10161000000	53	59680000000	6	23499000000	27
Catechin	S1_8380310	1	8380310	0.17025	0.68155	0.00308	0.17025	0.68155	NaN	NaN	1	10161000000	53	59680000000	6	23499000000	27
Catechin	S1_8380955	1	8380955	0.00026324	0.98712	4.7701e-06	0.00026324	0.98712	NaN	NaN	1	15760000	53	59871000000	6	21808000000	28
Catechin	S1_8380969	1	8380969	0.17025	0.68155	0.00308	0.17025	0.68155	NaN	NaN	1	10161000000	53	59680000000	6	23499000000	27
Catechin	S1_8381169	1	8381169	2.49848	0.09203	0.0842	3.90958	0.05322	1.08138	0.3032	2	139100000000	52	55673000000	7	58433000000	18
Catechin	S1_8403586	1	8403586	0.17025	0.68155	0.00308	0.17025	0.68155	NaN	NaN	1	10161000000	53	59680000000	6	23499000000	27
Catechin	S1_8423715	1	8423715	0.17025	0.68155	0.00308	0.17025	0.68155	NaN	NaN	1	10161000000	53	59680000000	6	23499000000	27
Catechin	S1_8424247	1	8424247	0.17025	0.68155	0.00308	0.17025	0.68155	NaN	NaN	1	10161000000	53	59680000000	6	23499000000	27
Catechin	S1_8424481	1	8424481	0.17025	0.68155	0.00308	0.17025	0.68155	NaN	NaN	1	10161000000	53	59680000000	6	23499000000	27
Catechin	S1_8424555	1	8424555	0.94437	0.39549	0.03366	0.94437	0.39549	NaN	NaN	2	55608000000	52	58884000000	7	34579000000	26
Catechin	S1_8432076	1	8432076	1.85855	0.16611	0.06407	1.6708	0.20176	2.01433	0.16179	2	105850000000	52	56952000000	7	48933000000	20
Catechin	S1_8432133	1	8432133	1.85855	0.16611	0.06407	1.6708	0.20176	2.01433	0.16179	2	105850000000	52	56952000000	7	48933000000	20
Catechin	S1_8449186	1	8449186	0.74456	0.53051	0.0403	0.17401	0.84078	1.87978	0.17636	3	44382000000	51	59609000000	8	32997000000	25
Catechin	S1_8449428	1	8449428	1.85855	0.16611	0.06407	1.6708	0.20176	2.01433	0.16179	2	105850000000	52	56952000000	7	48933000000	20
Catechin	S1_8470866	1	8470866	0.17025	0.68155	0.00308	0.17025	0.68155	NaN	NaN	1	10161000000	53	59680000000	6	23499000000	27
Catechin	S1_8489054	1	8489054	0.82436	0.48653	0.04442	0.33303	0.71827	1.79682	0.18604	3	48919000000	51	59342000000	8	34699000000	18
Catechin	S1_8489151	1	8489151	0.17025	0.68155	0.00308	0.17025	0.68155	NaN	NaN	1	10161000000	53	59680000000	6	23499000000	27
Catechin	S1_8489323	1	8489323	0.17025	0.68155	0.00308	0.17025	0.68155	NaN	NaN	1	10161000000	53	59680000000	6	23499000000	27
Catechin	S1_8517476	1	8517476	0.17025	0.68155	0.00308	0.17025	0.68155	NaN	NaN	1	10161000000	53	59680000000	6	23499000000	27
Catechin	S1_8522565	1	8522565	0.08589	0.91783	0.00316	0.12806	0.72187	0.04601	0.83099	2	5223700000	52	60822000000	7	20183000000	26
Catechin	S1_8522792	1	8522792	1.44935	0.23937	0.07545	2.11449	0.13096	0.18532	0.66866	3	83093000000	51	57331000000	8	47514000000	21
Catechin	S1_8563955	1	8563955	1.47158	0.23327	0.07651	0.80074	0.45445	2.75908	0.10284	3	84266000000	51	57262000000	8	47954000000	17
Catechin	S1_8564045	1	8564045	1.47158	0.23327	0.07651	0.80074	0.45445	2.75908	0.10284	3	84266000000	51	57262000000	8	47954000000	17
Catechin	S1_8564066	1	8564066	0.18952	0.82793	0.00695	0.18952	0.82793	NaN	NaN	2	11481000000	52	60581000000	7	21971000000	24
Catechin	S1_8569694	1	8569694	0.17025	0.68155	0.00308	0.17025	0.68155	NaN	NaN	1	10161000000	53	59680000000	6	23499000000	27
Catechin	S1_8577566	1	8577566	0.17025	0.68155	0.00308	0.17025	0.68155	NaN	NaN	1	10161000000	53	59680000000	6	23499000000	27
Catechin	S1_8580076	1	8580076	0.17025	0.68155	0.00308	0.17025	0.68155	NaN	NaN	1	10161000000	53	59680000000	6	23499000000	27
Catechin	S1_8580130	1	8580130	1.99787	0.1459	0.06853	1.04928	0.31033	2.90868	0.09407	2	113220000000	52	56668000000	7	51038000000	20
Catechin	S1_8600533	1	8600533	0.17025	0.68155	0.00308	0.17025	0.68155	NaN	NaN	1	10161000000	53	59680000000	6	23499000000	27
Catechin	S1_8600557	1	8600557	0.17025	0.68155	0.00308	0.17025	0.68155	NaN	NaN	1	10161000000	53	59680000000	6	23499000000	27
Catechin	S1_8616565	1	8616565	0.17025	0.68155	0.00308	0.17025	0.68155	NaN	NaN	1	10161000000	53	59680000000	6	23499000000	27
Catechin	S1_8631135	1	8631135	0.58489	0.62766	0.03194	0.86756	0.42597	0.05123	0.82185	3	35181000000	51	60150000000	8	29547000000	19
Catechin	S1_8655134	1	8655134	2.00146	0.14542	0.06865	1.00816	0.31991	2.95751	0.09143	2	113400000000	52	56661000000	7	51092000000	19
Catechin	S1_8666942	1	8666942	2.94456	0.06146	0.0977	2.94456	0.06146	NaN	NaN	2	161410000000	52	54815000000	7	64806000000	24
Catechin	S1_8668995	1	8668995	0.89081	0.45226	0.04782	1.02118	0.36728	0.64404	0.42598	3	52666000000	51	59121000000	8	36104000000	26
Catechin	S1_8671540	1	8671540	0.20083	0.89534	0.01121	0.23776	0.78924	0.13488	0.71495	3	12350000000	51	61493000000	8	20985000000	26
Catechin	S1_8685106	1	8685106	0.17025	0.68155	0.00308	0.17025	0.68155	NaN	NaN	1	10161000000	53	59680000000	6	23499000000	27
Catechin	S1_8687860	1	8687860	0.12769	0.8804	0.00469	0.2401	0.62615	0.01972	0.88887	2	7754000000	52	60725000000	7	20906000000	27
Catechin	S1_8687887	1	8687887	0.52485	0.47197	0.00942	0.52485	0.47197	NaN	NaN	1	31116000000	53	59284000000	6	26991000000	26
Catechin	S1_8693568	1	8693568	0.22359	0.63826	0.00403	0.22359	0.63826	NaN	NaN	1	13331000000	53	59620000000	6	24027000000	24
Catechin	S1_8693596	1	8693596	0.22359	0.63826	0.00403	0.22359	0.63826	NaN	NaN	1	13331000000	53	59620000000	6	24027000000	24
Catechin	S1_8693634	1	8693634	0.22359	0.63826	0.00403	0.22359	0.63826	NaN	NaN	1	13331000000	53	59620000000	6	24027000000	24
Catechin	S1_8715048	1	8715048	0.27046	0.76409	0.00989	0.27046	0.76409	NaN	NaN	2	16335000000	52	60395000000	7	23357000000	26
Catechin	S1_8715062	1	8715062	0.27046	0.76409	0.00989	0.27046	0.76409	NaN	NaN	2	16335000000	52	60395000000	7	23357000000	26
Catechin	S1_8715158	1	8715158	0.98372	0.38077	0.03501	0.98372	0.38077	NaN	NaN	2	57841000000	52	58798000000	7	35216000000	25
Catechin	S1_8735871	1	8735871	1.66268	0.18666	0.08556	0.17716	0.83815	4.60911	0.03658	3	94234000000	51	56676000000	8	51692000000	27
Catechin	S1_8737620	1	8737620	0.17025	0.68155	0.00308	0.17025	0.68155	NaN	NaN	1	10161000000	53	59680000000	6	23499000000	27
Catechin	S1_8737634	1	8737634	0.17025	0.68155	0.00308	0.17025	0.68155	NaN	NaN	1	10161000000	53	59680000000	6	23499000000	27
Catechin	S1_8737826	1	8737826	0.17025	0.68155	0.00308	0.17025	0.68155	NaN	NaN	1	10161000000	53	59680000000	6	23499000000	27
Catechin	S1_8738606	1	8738606	2.86437	0.06605	0.09531	2.86437	0.06605	NaN	NaN	2	157450000000	52	54967000000	7	63675000000	23
Catechin	S1_8742669	1	8742669	0.17025	0.68155	0.00308	0.17025	0.68155	NaN	NaN	1	10161000000	53	59680000000	6	23499000000	27
Catechin	S1_8742695	1	8742695	0.17025	0.68155	0.00308	0.17025	0.68155	NaN	NaN	1	10161000000	53	59680000000	6	23499000000	27
Catechin	S1_8745187	1	8745187	0.00547	0.99944	0.00030877	0.00143	0.99857	0.01359	0.90765	3	340070000	51	62199000000	8	16482000000	25
Catechin	S1_8746853	1	8746853	0.17025	0.68155	0.00308	0.17025	0.68155	NaN	NaN	1	10161000000	53	59680000000	6	23499000000	27
Catechin	S1_8770315	1	8770315	0.891	0.41642	0.03182	0.891	0.41642	NaN	NaN	2	52570000000	52	59001000000	7	33710000000	26
Catechin	S1_8770415	1	8770415	2.35874	0.10458	0.07988	2.29065	0.1361	2.36772	0.12993	2	131960000000	52	55947000000	7	56395000000	18
Catechin	S1_8770450	1	8770450	0.17025	0.68155	0.00308	0.17025	0.68155	NaN	NaN	1	10161000000	53	59680000000	6	23499000000	27
Catechin	S1_8819886	1	8819886	1.39338	0.25543	0.07275	1.30755	0.27923	1.53798	0.22059	3	80128000000	51	57506000000	8	46402000000	16
Catechin	S1_8820165	1	8820165	1.34664	0.26963	0.07049	1.03914	0.36099	1.92468	0.17137	3	77637000000	51	57652000000	8	45468000000	20
Catechin	S1_8820464	1	8820464	0.92104	0.43736	0.04936	0.33325	0.71811	2.08275	0.15509	3	54362000000	51	59022000000	8	36740000000	19
Catechin	S1_8820567	1	8820567	1.81228	0.17344	0.06258	1.81228	0.17344	NaN	NaN	2	103380000000	52	57046000000	7	48229000000	23
Catechin	S1_8822406	1	8822406	0.01229	0.98779	0.00045372	0.01229	0.98779	NaN	NaN	2	749550000	52	60994000000	7	18905000000	28
Catechin	S1_8822622	1	8822622	0.14726	0.93098	0.00825	0.21766	0.80513	0.0147	0.90396	3	9083600000	51	61685000000	8	19760000000	27
Catechin	S1_8822637	1	8822637	0.14726	0.93098	0.00825	0.21766	0.80513	0.0147	0.90396	3	9083600000	51	61685000000	8	19760000000	27
Catechin	S1_8822642	1	8822642	0.14726	0.93098	0.00825	0.21766	0.80513	0.0147	0.90396	3	9083600000	51	61685000000	8	19760000000	27
Catechin	S1_8835297	1	8835297	1.77177	0.18014	0.06127	0.84387	0.36245	2.67304	0.1081	2	101220000000	52	57130000000	7	47611000000	20
Catechin	S1_8835356	1	8835356	0.17025	0.68155	0.00308	0.17025	0.68155	NaN	NaN	1	10161000000	53	59680000000	6	23499000000	27
Catechin	S1_8845799	1	8845799	0.17025	0.68155	0.00308	0.17025	0.68155	NaN	NaN	1	10161000000	53	59680000000	6	23499000000	27
Catechin	S1_8845889	1	8845889	1.27801	0.26336	0.02261	1.27801	0.26336	NaN	NaN	1	74715000000	53	58462000000	6	34258000000	23
Catechin	S1_8845939	1	8845939	0.83923	0.36377	0.01497	0.83923	0.36377	NaN	NaN	1	49463000000	53	58938000000	6	30049000000	22
Catechin	S1_8845949	1	8845949	0.66637	0.41797	0.01193	0.66637	0.41797	NaN	NaN	1	39401000000	53	59128000000	6	28372000000	23
Catechin	S1_8849130	1	8849130	0.6568	0.52276	0.02366	0.00026278	0.98713	1.31333	0.25704	2	39092000000	52	59519000000	7	29860000000	26
Catechin	S1_8860746	1	8860746	1.70975	0.19092	0.05926	1.7298	0.1941	1.66791	0.20225	2	97896000000	52	57258000000	7	46661000000	19
Catechin	S1_8880693	1	8880693	0.08471	0.9189	0.00312	0.11966	0.73077	0.05191	0.82067	2	5152700000	52	60825000000	7	20163000000	20
Catechin	S1_8880832	1	8880832	0.08471	0.9189	0.00312	0.11966	0.73077	0.05191	0.82067	2	5152700000	52	60825000000	7	20163000000	20
Catechin	S1_8883229	1	8883229	0.28111	0.75609	0.01027	0.28111	0.75609	NaN	NaN	2	16971000000	52	60370000000	7	23539000000	26
Catechin	S1_8883514	1	8883514	0.17025	0.68155	0.00308	0.17025	0.68155	NaN	NaN	1	10161000000	53	59680000000	6	23499000000	27
Catechin	S1_8883530	1	8883530	0.17025	0.68155	0.00308	0.17025	0.68155	NaN	NaN	1	10161000000	53	59680000000	6	23499000000	27
Catechin	S1_8883545	1	8883545	0.17025	0.68155	0.00308	0.17025	0.68155	NaN	NaN	1	10161000000	53	59680000000	6	23499000000	27
Catechin	S1_9072981	1	9072981	2.11592	0.13078	0.07228	1.78448	0.18731	2.40022	0.12738	2	119400000000	52	56430000000	7	52805000000	19
Catechin	S1_9073016	1	9073016	0.08471	0.9189	0.00312	0.09628	0.75756	0.07483	0.78551	2	5152700000	52	60825000000	7	20163000000	20
Catechin	S1_9082178	1	9082178	1.77177	0.18014	0.06127	0.84387	0.36245	2.67304	0.1081	2	101220000000	52	57130000000	7	47611000000	20
Catechin	S1_9082335	1	9082335	0.17025	0.68155	0.00308	0.17025	0.68155	NaN	NaN	1	10161000000	53	59680000000	6	23499000000	27
Catechin	S1_9082343	1	9082343	0.17025	0.68155	0.00308	0.17025	0.68155	NaN	NaN	1	10161000000	53	59680000000	6	23499000000	27
Catechin	S1_9118267	1	9118267	0.55059	0.65005	0.03013	0.83186	0.44095	0.01941	0.88973	3	33182000000	51	60267000000	8	28798000000	22
Catechin	S1_9128035	1	9128035	0.17025	0.68155	0.00308	0.17025	0.68155	NaN	NaN	1	10161000000	53	59680000000	6	23499000000	27
Catechin	S1_9134161	1	9134161	0.17025	0.68155	0.00308	0.17025	0.68155	NaN	NaN	1	10161000000	53	59680000000	6	23499000000	27
Catechin	S1_9145377	1	9145377	0.17025	0.68155	0.00308	0.17025	0.68155	NaN	NaN	1	10161000000	53	59680000000	6	23499000000	27
Catechin	S1_9157701	1	9157701	1.08922	0.34403	0.03862	0.48209	0.49051	1.69007	0.19932	2	63795000000	52	58569000000	7	36917000000	20
Catechin	S1_9183165	1	9183165	0.09749	0.90728	0.00359	0.09749	0.90728	NaN	NaN	2	5926800000	52	60795000000	7	20384000000	27
Catechin	S1_9196023	1	9196023	0.891	0.41642	0.03182	0.891	0.41642	NaN	NaN	2	52570000000	52	59001000000	7	33710000000	26
Catechin	S1_9202067	1	9202067	2.08322	0.11396	0.10484	0.97776	0.38296	4.17477	0.04621	3	115470000000	51	55427000000	8	59654000000	16
Catechin	S1_9202100	1	9202100	1.30123	0.28091	0.04577	1.30123	0.28091	NaN	NaN	2	75620000000	52	58114000000	7	40296000000	25
Catechin	S1_9202560	1	9202560	0.17025	0.68155	0.00308	0.17025	0.68155	NaN	NaN	1	10161000000	53	59680000000	6	23499000000	27
Catechin	S1_9202571	1	9202571	0.17025	0.68155	0.00308	0.17025	0.68155	NaN	NaN	1	10161000000	53	59680000000	6	23499000000	27
Catechin	S1_9227108	1	9227108	0.98471	0.3804	0.03505	0.98471	0.3804	NaN	NaN	2	57897000000	52	58796000000	7	35232000000	28
Catechin	S1_9227242	1	9227242	1.06143	0.37368	0.05644	1.48253	0.2365	0.26133	0.61141	3	62160000000	51	58563000000	8	39664000000	20
Catechin	S1_9231123	1	9231123	1.13524	0.32918	0.04018	1.83736	0.18101	0.45212	0.50431	2	66377000000	52	58470000000	7	37655000000	20
Catechin	S1_9231127	1	9231127	0.66127	0.52048	0.02382	0.66127	0.52048	NaN	NaN	2	39351000000	52	59509000000	7	29934000000	29
Catechin	S1_9235850	1	9235850	0.38857	0.53572	0.00699	0.38857	0.53572	NaN	NaN	1	23095000000	53	59436000000	6	25655000000	29
Catechin	S1_9237353	1	9237353	0.38857	0.53572	0.00699	0.38857	0.53572	NaN	NaN	1	23095000000	53	59436000000	6	25655000000	29
Catechin	S1_9237428	1	9237428	0.38857	0.53572	0.00699	0.38857	0.53572	NaN	NaN	1	23095000000	53	59436000000	6	25655000000	29
Catechin	S1_9237442	1	9237442	1.13524	0.32918	0.04018	1.83736	0.18101	0.45212	0.50431	2	66377000000	52	58470000000	7	37655000000	20
Catechin	S1_9237475	1	9237475	0.38857	0.53572	0.00699	0.38857	0.53572	NaN	NaN	1	23095000000	53	59436000000	6	25655000000	29
Catechin	S1_9269791	1	9269791	0.20693	0.81375	0.00758	0.20693	0.81375	NaN	NaN	2	12527000000	52	60541000000	7	22270000000	28
Catechin	S1_9291349	1	9291349	0.38857	0.53572	0.00699	0.38857	0.53572	NaN	NaN	1	23095000000	53	59436000000	6	25655000000	29
Catechin	S1_9291385	1	9291385	0.71178	0.49549	0.02559	0.52899	0.47023	0.8956	0.34834	2	42277000000	52	59397000000	7	30770000000	20
Catechin	S1_9293353	1	9293353	0.99855	0.4011	0.05328	0.53672	0.58786	1.90356	0.1737	3	58682000000	51	58767000000	8	38360000000	19
Catechin	S1_9293360	1	9293360	0.99855	0.4011	0.05328	0.53672	0.58786	1.90356	0.1737	3	58682000000	51	58767000000	8	38360000000	19
Catechin	S1_9294368	1	9294368	0.38857	0.53572	0.00699	0.38857	0.53572	NaN	NaN	1	23095000000	53	59436000000	6	25655000000	29
Catechin	S1_9403377	1	9403377	1.06143	0.37368	0.05644	1.48253	0.2365	0.26133	0.61141	3	62160000000	51	58563000000	8	39664000000	20
Catechin	S1_9403396	1	9403396	0.98471	0.3804	0.03505	0.98471	0.3804	NaN	NaN	2	57897000000	52	58796000000	7	35232000000	28
Catechin	S1_9432671	1	9432671	0.00153	0.96898	2.7668e-05	0.00153	0.96898	NaN	NaN	1	91415000	53	59870000000	6	21821000000	28
Catechin	S1_9448472	1	9448472	0.98463	0.38043	0.03504	0.98463	0.38043	NaN	NaN	2	57892000000	52	58796000000	7	35231000000	27
Catechin	S1_9453300	1	9453300	1.32618	0.27607	0.0695	0.07515	0.9277	3.82008	0.05613	3	76543000000	51	57717000000	8	45058000000	27
Catechin	S1_9453335	1	9453335	1.32618	0.27607	0.0695	0.07515	0.9277	3.82008	0.05613	3	76543000000	51	57717000000	8	45058000000	27
Catechin	S1_9458484	1	9458484	0.38857	0.53572	0.00699	0.38857	0.53572	NaN	NaN	1	23095000000	53	59436000000	6	25655000000	29
Catechin	S1_9479466	1	9479466	0.38857	0.53572	0.00699	0.38857	0.53572	NaN	NaN	1	23095000000	53	59436000000	6	25655000000	29
Catechin	S1_9479468	1	9479468	0.98471	0.3804	0.03505	0.00398	0.94995	1.96537	0.16688	2	57897000000	52	58796000000	7	35232000000	28
Catechin	S1_9480581	1	9480581	0.8395	0.47853	0.0452	0.90022	0.41272	0.72751	0.39768	3	49775000000	51	59291000000	8	35020000000	23
Catechin	S1_9480650	1	9480650	1.63365	0.1931	0.0842	2.08855	0.13414	0.74439	0.3923	3	92733000000	51	56764000000	8	51129000000	24
Catechin	S1_9486889	1	9486889	0.94919	0.42387	0.05079	1.25979	0.29223	0.35905	0.55169	3	55935000000	51	58929000000	8	37330000000	23
Catechin	S1_9490569	1	9490569	1.20519	0.31729	0.06358	1.50463	0.23161	0.62784	0.43182	3	70022000000	51	58100000000	8	42612000000	19
Catechin	S1_9495853	1	9495853	0.14002	0.86966	0.00514	0.14002	0.86966	NaN	NaN	2	8498900000	52	60696000000	7	21119000000	26
Catechin	S1_9498014	1	9498014	0.38857	0.53572	0.00699	0.38857	0.53572	NaN	NaN	1	23095000000	53	59436000000	6	25655000000	29
Catechin	S1_9506570	1	9506570	0.4682	0.70575	0.02574	0.27786	0.75852	0.85049	0.36076	3	28351000000	51	60552000000	8	26986000000	19
Catechin	S1_9526259	1	9526259	0.38857	0.53572	0.00699	0.38857	0.53572	NaN	NaN	1	23095000000	53	59436000000	6	25655000000	29
Catechin	S1_9526283	1	9526283	0.38857	0.53572	0.00699	0.38857	0.53572	NaN	NaN	1	23095000000	53	59436000000	6	25655000000	29
Catechin	S1_9551035	1	9551035	0.04538	0.95568	0.00167	0.07062	0.79146	0.02143	0.88418	2	2764100000	52	60916000000	7	19480000000	9
Catechin	S1_9551065	1	9551065	0.04538	0.95568	0.00167	0.07062	0.79146	0.02143	0.88418	2	2764100000	52	60916000000	7	19480000000	9
Catechin	S1_9551110	1	9551110	0.11119	0.89498	0.00409	0.1985	0.65775	0.02753	0.86886	2	6756300000	52	60763000000	7	20621000000	8
Catechin	S1_9575914	1	9575914	0.18009	0.90943	0.01007	0.04981	0.95146	0.44171	0.50929	3	11087000000	51	61567000000	8	20512000000	20
Catechin	S1_9576018	1	9576018	0.23268	0.87319	0.01297	0.13916	0.87041	0.42281	0.51846	3	14282000000	51	61379000000	8	21710000000	20
Catechin	S1_9598232	1	9598232	2.22014	0.09703	0.11094	3.15285	0.051	0.42451	0.51762	3	122180000000	51	55032000000	8	62171000000	9
Catechin	S1_9603252	1	9603252	1.13524	0.32918	0.04018	1.83736	0.18101	0.45212	0.50431	2	66377000000	52	58470000000	7	37655000000	20
Catechin	S1_9603294	1	9603294	0.57965	0.63105	0.03167	0.86754	0.42597	0.03604	0.85018	3	34876000000	51	60168000000	8	29433000000	14
Catechin	S1_9640519	1	9640519	0.38857	0.53572	0.00699	0.38857	0.53572	NaN	NaN	1	23095000000	53	59436000000	6	25655000000	29
Catechin	S1_9646638	1	9646638	0.38857	0.53572	0.00699	0.38857	0.53572	NaN	NaN	1	23095000000	53	59436000000	6	25655000000	29
Catechin	S1_9646672	1	9646672	0.38857	0.53572	0.00699	0.38857	0.53572	NaN	NaN	1	23095000000	53	59436000000	6	25655000000	29
Catechin	S1_9672282	1	9672282	0.36721	0.77695	0.02031	0.09796	0.90685	0.90608	0.34565	3	22365000000	51	60904000000	8	24741000000	23
Catechin	S1_9676750	1	9676750	0.22397	0.8001	0.0082	0.22397	0.8001	NaN	NaN	2	13551000000	52	60502000000	7	22562000000	28
Catechin	S1_9705249	1	9705249	0.38857	0.53572	0.00699	0.38857	0.53572	NaN	NaN	1	23095000000	53	59436000000	6	25655000000	29
Catechin	S1_9716009	1	9716009	0.38857	0.53572	0.00699	0.38857	0.53572	NaN	NaN	1	23095000000	53	59436000000	6	25655000000	29
Catechin	S1_9721967	1	9721967	0.38857	0.53572	0.00699	0.38857	0.53572	NaN	NaN	1	23095000000	53	59436000000	6	25655000000	29
Catechin	S1_9761588	1	9761588	0.38857	0.53572	0.00699	0.38857	0.53572	NaN	NaN	1	23095000000	53	59436000000	6	25655000000	29
Catechin	S1_9766304	1	9766304	1.80709	0.17429	0.06241	1.80709	0.17429	NaN	NaN	2	103110000000	52	57057000000	7	48150000000	27
Catechin	S1_9766369	1	9766369	1.80709	0.17429	0.06241	1.80709	0.17429	NaN	NaN	2	103110000000	52	57057000000	7	48150000000	27
Catechin	S1_9767345	1	9767345	0.24669	0.78229	0.00903	0.24669	0.78229	NaN	NaN	2	14912000000	52	60449000000	7	22951000000	27
Catechin	S1_9776171	1	9776171	0.97253	0.3849	0.03463	0.97253	0.3849	NaN	NaN	2	57207000000	52	58823000000	7	35035000000	25
Catechin	S1_9801812	1	9801812	0.38857	0.53572	0.00699	0.38857	0.53572	NaN	NaN	1	23095000000	53	59436000000	6	25655000000	29
Catechin	S1_9801974	1	9801974	0.38857	0.53572	0.00699	0.38857	0.53572	NaN	NaN	1	23095000000	53	59436000000	6	25655000000	29
Catechin	S1_9807322	1	9807322	0.38857	0.53572	0.00699	0.38857	0.53572	NaN	NaN	1	23095000000	53	59436000000	6	25655000000	29
Catechin	S1_9807334	1	9807334	0.38857	0.53572	0.00699	0.38857	0.53572	NaN	NaN	1	23095000000	53	59436000000	6	25655000000	29
Catechin	S1_9871729	1	9871729	0.71178	0.49549	0.02559	0.52899	0.47023	0.8956	0.34834	2	42277000000	52	59397000000	7	30770000000	20
Catechin	S1_9873354	1	9873354	0.3115	0.73371	0.01137	0.3115	0.73371	NaN	NaN	2	18783000000	52	60300000000	7	24057000000	25
Catechin	S1_9879917	1	9879917	1.33843	0.27114	0.04702	1.33843	0.27114	NaN	NaN	2	77676000000	52	58035000000	7	40884000000	28
Catechin	S1_9879929	1	9879929	1.0183	0.3923	0.05428	0.88402	0.41924	1.27743	0.26367	3	59777000000	51	58703000000	8	38771000000	27
Catechin	S1_9880092	1	9880092	1.33843	0.27114	0.04702	1.33843	0.27114	NaN	NaN	2	77676000000	52	58035000000	7	40884000000	28
Catechin	S1_9887835	1	9887835	0.19712	0.8217	0.00723	0.19712	0.8217	NaN	NaN	2	11938000000	52	60564000000	7	22101000000	29
Catechin	S1_9887902	1	9887902	0.19712	0.8217	0.00723	0.19712	0.8217	NaN	NaN	2	11938000000	52	60564000000	7	22101000000	29
Catechin	S1_9890975	1	9890975	0.38857	0.53572	0.00699	0.38857	0.53572	NaN	NaN	1	23095000000	53	59436000000	6	25655000000	29
Catechin	S1_9928216	1	9928216	0.30101	0.74135	0.01099	0.1674	0.68408	0.43639	0.51179	2	18158000000	52	60324000000	7	23878000000	29
Catechin	S1_9928286	1	9928286	1.0927	0.34288	0.03873	1.53319	0.22109	0.66199	0.41957	2	63990000000	52	58562000000	7	36973000000	20
Catechin	S1_9928334	1	9928334	1.0927	0.34288	0.03873	1.53319	0.22109	0.66199	0.41957	2	63990000000	52	58562000000	7	36973000000	20
Catechin	S1_9932035	1	9932035	0.02698	0.87015	0.00048867	0.02698	0.87015	NaN	NaN	1	1614600000	53	59841000000	6	22075000000	30
Catechin	S1_9945834	1	9945834	1.13524	0.32918	0.04018	1.83736	0.18101	0.45212	0.50431	2	66377000000	52	58470000000	7	37655000000	20
Catechin	S1_9945920	1	9945920	0.38857	0.53572	0.00699	0.38857	0.53572	NaN	NaN	1	23095000000	53	59436000000	6	25655000000	29
Catechin	S1_9945932	1	9945932	0.38857	0.53572	0.00699	0.38857	0.53572	NaN	NaN	1	23095000000	53	59436000000	6	25655000000	29
Catechin	S1_9954962	1	9954962	0.99691	0.37596	0.03546	0.99691	0.37596	NaN	NaN	2	58588000000	52	58769000000	7	35430000000	23
Catechin	S1_9958762	1	9958762	0.38857	0.53572	0.00699	0.38857	0.53572	NaN	NaN	1	23095000000	53	59436000000	6	25655000000	29
Catechin	S1_9958775	1	9958775	0.38857	0.53572	0.00699	0.38857	0.53572	NaN	NaN	1	23095000000	53	59436000000	6	25655000000	29
Catechin	S1_9970537	1	9970537	0.14123	0.93481	0.00791	0.18726	0.82979	0.05598	0.81392	3	8714800000	51	61707000000	8	19622000000	27
Catechin	S1_9977488	1	9977488	0.38857	0.53572	0.00699	0.38857	0.53572	NaN	NaN	1	23095000000	53	59436000000	6	25655000000	29
Catechin	S1_10035225	1	10035225	0.17119	0.68072	0.00309	0.17119	0.68072	NaN	NaN	1	10217000000	53	59679000000	6	23508000000	30
Catechin	S1_10035313	1	10035313	0.17119	0.68072	0.00309	0.17119	0.68072	NaN	NaN	1	10217000000	53	59679000000	6	23508000000	30
Catechin	S1_10107520	1	10107520	0.22996	0.8751	0.01282	0.34755	0.70805	0.00805	0.92888	3	14117000000	51	61389000000	8	21648000000	19
Catechin	S1_10108920	1	10108920	0.38857	0.53572	0.00699	0.38857	0.53572	NaN	NaN	1	23095000000	53	59436000000	6	25655000000	29
Catechin	S1_10143681	1	10143681	0.38857	0.53572	0.00699	0.38857	0.53572	NaN	NaN	1	23095000000	53	59436000000	6	25655000000	29
Catechin	S1_10143757	1	10143757	0.38857	0.53572	0.00699	0.38857	0.53572	NaN	NaN	1	23095000000	53	59436000000	6	25655000000	29
Catechin	S1_10146344	1	10146344	0.38857	0.53572	0.00699	0.38857	0.53572	NaN	NaN	1	23095000000	53	59436000000	6	25655000000	29
Catechin	S1_10154317	1	10154317	0.21038	0.64835	0.0038	0.21038	0.64835	NaN	NaN	1	12546000000	53	59635000000	6	23897000000	30
Catechin	S1_10154371	1	10154371	0.38857	0.53572	0.00699	0.38857	0.53572	NaN	NaN	1	23095000000	53	59436000000	6	25655000000	29
Catechin	S1_10162252	1	10162252	0.38857	0.53572	0.00699	0.38857	0.53572	NaN	NaN	1	23095000000	53	59436000000	6	25655000000	29
Catechin	S1_10169824	1	10169824	2.44463	0.09667	0.08254	2.44463	0.09667	NaN	NaN	2	136360000000	52	55778000000	7	57650000000	27
Catechin	S1_10176714	1	10176714	0.38857	0.53572	0.00699	0.38857	0.53572	NaN	NaN	1	23095000000	53	59436000000	6	25655000000	29
Catechin	S1_10198792	1	10198792	0.1453	0.93223	0.00814	0.21071	0.8107	0.0224	0.88162	3	8963600000	51	61692000000	8	19715000000	29
Catechin	S1_10198802	1	10198802	0.1453	0.93223	0.00814	0.21071	0.8107	0.0224	0.88162	3	8963600000	51	61692000000	8	19715000000	29
Catechin	S1_10206756	1	10206756	4.66308	0.00591	0.20673	3.08568	0.05416	7.09456	0.01032	3	227680000000	51	48826000000	8	101730000000	24
Catechin	S1_10213364	1	10213364	0.98471	0.3804	0.03505	0.98471	0.3804	NaN	NaN	2	57897000000	52	58796000000	7	35232000000	28
Catechin	S1_10213658	1	10213658	0.20624	0.8143	0.00756	0.20624	0.8143	NaN	NaN	2	12486000000	52	60543000000	7	22258000000	29
Catechin	S1_10213833	1	10213833	0.20624	0.8143	0.00756	0.20624	0.8143	NaN	NaN	2	12486000000	52	60543000000	7	22258000000	29
Catechin	S1_10214100	1	10214100	0.38857	0.53572	0.00699	0.38857	0.53572	NaN	NaN	1	23095000000	53	59436000000	6	25655000000	29
Catechin	S1_10228692	1	10228692	0.29825	0.58727	0.00537	0.29825	0.58727	NaN	NaN	1	17757000000	53	59536000000	6	24765000000	30
Catechin	S1_10265895	1	10265895	0.38857	0.53572	0.00699	0.38857	0.53572	NaN	NaN	1	23095000000	53	59436000000	6	25655000000	29
Catechin	S1_10265904	1	10265904	0.38857	0.53572	0.00699	0.38857	0.53572	NaN	NaN	1	23095000000	53	59436000000	6	25655000000	29
Catechin	S1_10294724	1	10294724	0.84688	0.43458	0.0303	0.84688	0.43458	NaN	NaN	2	50049000000	52	59098000000	7	32990000000	21
Catechin	S1_10294752	1	10294752	0.79494	0.45702	0.02849	0.79494	0.45702	NaN	NaN	2	47070000000	52	59212000000	7	32139000000	20
Catechin	S1_10322897	1	10322897	0.38857	0.53572	0.00699	0.38857	0.53572	NaN	NaN	1	23095000000	53	59436000000	6	25655000000	29
Catechin	S1_10322941	1	10322941	0.38857	0.53572	0.00699	0.38857	0.53572	NaN	NaN	1	23095000000	53	59436000000	6	25655000000	29
Catechin	S1_10323051	1	10323051	0.38857	0.53572	0.00699	0.38857	0.53572	NaN	NaN	1	23095000000	53	59436000000	6	25655000000	29
Catechin	S1_10373179	1	10373179	0.38857	0.53572	0.00699	0.38857	0.53572	NaN	NaN	1	23095000000	53	59436000000	6	25655000000	29
Catechin	S1_10402518	1	10402518	0.38857	0.53572	0.00699	0.38857	0.53572	NaN	NaN	1	23095000000	53	59436000000	6	25655000000	29
Catechin	S1_10463568	1	10463568	0.38857	0.53572	0.00699	0.38857	0.53572	NaN	NaN	1	23095000000	53	59436000000	6	25655000000	29
Catechin	S1_10495585	1	10495585	1.47955	0.23717	0.05171	1.47955	0.23717	NaN	NaN	2	85425000000	52	57737000000	7	43098000000	29
Catechin	S1_10497764	1	10497764	0.35663	0.55293	0.00642	0.35663	0.55293	NaN	NaN	1	21209000000	53	59471000000	6	25340000000	30
Catechin	S1_10497835	1	10497835	0.38857	0.53572	0.00699	0.38857	0.53572	NaN	NaN	1	23095000000	53	59436000000	6	25655000000	29
Catechin	S1_10497897	1	10497897	0.21959	0.80359	0.00804	0.44762	0.50637	4.0241e-06	0.99841	2	13288000000	52	60512000000	7	22487000000	29
Catechin	S1_10498514	1	10498514	0.38857	0.53572	0.00699	0.38857	0.53572	NaN	NaN	1	23095000000	53	59436000000	6	25655000000	29
Catechin	S1_10504668	1	10504668	0.38857	0.53572	0.00699	0.38857	0.53572	NaN	NaN	1	23095000000	53	59436000000	6	25655000000	29
Catechin	S1_10523849	1	10523849	0.38857	0.53572	0.00699	0.38857	0.53572	NaN	NaN	1	23095000000	53	59436000000	6	25655000000	29
Catechin	S1_10545283	1	10545283	0.38857	0.53572	0.00699	0.38857	0.53572	NaN	NaN	1	23095000000	53	59436000000	6	25655000000	29
Catechin	S1_10579475	1	10579475	0.74601	0.47926	0.02679	0.74601	0.47926	NaN	NaN	2	44254000000	52	59321000000	7	31334000000	25
Catechin	S1_10610746	1	10610746	0.22041	0.88179	0.01229	0.31564	0.73071	0.04159	0.83921	3	13538000000	51	61423000000	8	21431000000	21
Catechin	S1_10613518	1	10613518	0.38857	0.53572	0.00699	0.38857	0.53572	NaN	NaN	1	23095000000	53	59436000000	6	25655000000	29
Catechin	S1_10613573	1	10613573	0.38857	0.53572	0.00699	0.38857	0.53572	NaN	NaN	1	23095000000	53	59436000000	6	25655000000	29
Catechin	S1_10613593	1	10613593	0.38857	0.53572	0.00699	0.38857	0.53572	NaN	NaN	1	23095000000	53	59436000000	6	25655000000	29
Catechin	S1_10622144	1	10622144	0.38857	0.53572	0.00699	0.38857	0.53572	NaN	NaN	1	23095000000	53	59436000000	6	25655000000	29
Catechin	S1_10678823	1	10678823	0.38857	0.53572	0.00699	0.38857	0.53572	NaN	NaN	1	23095000000	53	59436000000	6	25655000000	29
Catechin	S1_10679154	1	10679154	1.05236	0.35643	0.03736	1.05236	0.35643	NaN	NaN	2	61720000000	52	58649000000	7	36325000000	25
Catechin	S1_10688372	1	10688372	0.38857	0.53572	0.00699	0.38857	0.53572	NaN	NaN	1	23095000000	53	59436000000	6	25655000000	29
Catechin	S1_10688573	1	10688573	4.00092	0.0242	0.12808	1.04471	0.31137	6.84199	0.01163	2	211590000000	52	52885000000	7	79144000000	26
Catechin	S1_10702459	1	10702459	0.38857	0.53572	0.00699	0.38857	0.53572	NaN	NaN	1	23095000000	53	59436000000	6	25655000000	29
Catechin	S1_10702485	1	10702485	0.38857	0.53572	0.00699	0.38857	0.53572	NaN	NaN	1	23095000000	53	59436000000	6	25655000000	29
Catechin	S1_10702566	1	10702566	0.38857	0.53572	0.00699	0.38857	0.53572	NaN	NaN	1	23095000000	53	59436000000	6	25655000000	29
Catechin	S1_10702606	1	10702606	0.38857	0.53572	0.00699	0.38857	0.53572	NaN	NaN	1	23095000000	53	59436000000	6	25655000000	29
Catechin	S1_10702649	1	10702649	0.38857	0.53572	0.00699	0.38857	0.53572	NaN	NaN	1	23095000000	53	59436000000	6	25655000000	29
Catechin	S1_10736442	1	10736442	0.25138	0.61818	0.00453	0.25138	0.61818	NaN	NaN	1	14980000000	53	59589000000	6	24302000000	30
Catechin	S1_10736448	1	10736448	0.25138	0.61818	0.00453	0.25138	0.61818	NaN	NaN	1	14980000000	53	59589000000	6	24302000000	30
Catechin	S1_10745501	1	10745501	0.38857	0.53572	0.00699	0.38857	0.53572	NaN	NaN	1	23095000000	53	59436000000	6	25655000000	29
Catechin	S1_10745553	1	10745553	0.38857	0.53572	0.00699	0.38857	0.53572	NaN	NaN	1	23095000000	53	59436000000	6	25655000000	29
Catechin	S1_10757321	1	10757321	0.98471	0.3804	0.03505	0.98471	0.3804	NaN	NaN	2	57897000000	52	58796000000	7	35232000000	28
Catechin	S1_10757342	1	10757342	0.98471	0.3804	0.03505	0.98471	0.3804	NaN	NaN	2	57897000000	52	58796000000	7	35232000000	28
Catechin	S1_10757465	1	10757465	0.98471	0.3804	0.03505	0.98471	0.3804	NaN	NaN	2	57897000000	52	58796000000	7	35232000000	28
Catechin	S1_10757533	1	10757533	0.98471	0.3804	0.03505	0.98471	0.3804	NaN	NaN	2	57897000000	52	58796000000	7	35232000000	28
Catechin	S1_10762837	1	10762837	3.192	0.03121	0.15182	1.32775	0.27391	6.63285	0.01295	3	167210000000	51	52384000000	8	79057000000	26
Catechin	S1_10762904	1	10762904	3.192	0.03121	0.15182	1.32775	0.27391	6.63285	0.01295	3	167210000000	51	52384000000	8	79057000000	26
Catechin	S1_10900766	1	10900766	0.02515	0.97517	0.00092829	0.02515	0.97517	NaN	NaN	2	1533500000	52	60964000000	7	19129000000	23
Catechin	S1_10930712	1	10930712	0.20624	0.8143	0.00756	0.20624	0.8143	NaN	NaN	2	12486000000	52	60543000000	7	22258000000	29
Catechin	S1_10973852	1	10973852	0.07396	0.92881	0.00272	0.07396	0.92881	NaN	NaN	2	4500400000	52	60850000000	7	19976000000	27
Catechin	S1_10973924	1	10973924	0.07521	0.92765	0.00277	0.07521	0.92765	NaN	NaN	2	4576100000	52	60847000000	7	19998000000	27
Catechin	S1_11024950	1	11024950	0.98471	0.3804	0.03505	0.98471	0.3804	NaN	NaN	2	57897000000	52	58796000000	7	35232000000	28
Catechin	S1_11046858	1	11046858	0.45392	0.63762	0.01648	0.45392	0.63762	NaN	NaN	2	27224000000	52	59976000000	7	26469000000	27
Catechin	S1_11046933	1	11046933	0.45392	0.63762	0.01648	0.45392	0.63762	NaN	NaN	2	27224000000	52	59976000000	7	26469000000	27
Catechin	S1_11047030	1	11047030	0.45598	0.63634	0.01655	0.45598	0.63634	NaN	NaN	2	27345000000	52	59971000000	7	26503000000	26
Catechin	S1_11047109	1	11047109	0.40559	0.66867	0.01475	0.40559	0.66867	NaN	NaN	2	24370000000	52	60085000000	7	25653000000	27
Catechin	S1_11062589	1	11062589	0.98471	0.3804	0.03505	0.98471	0.3804	NaN	NaN	2	57897000000	52	58796000000	7	35232000000	28
Catechin	S1_11062645	1	11062645	0.38857	0.53572	0.00699	0.38857	0.53572	NaN	NaN	1	23095000000	53	59436000000	6	25655000000	29
Catechin	S1_11062722	1	11062722	0.98471	0.3804	0.03505	0.98471	0.3804	NaN	NaN	2	57897000000	52	58796000000	7	35232000000	28
Catechin	S1_11070503	1	11070503	0.20624	0.8143	0.00756	0.20624	0.8143	NaN	NaN	2	12486000000	52	60543000000	7	22258000000	29
Catechin	S1_11070568	1	11070568	0.20624	0.8143	0.00756	0.20624	0.8143	NaN	NaN	2	12486000000	52	60543000000	7	22258000000	29
Catechin	S1_11192460	1	11192460	0.86825	0.42568	0.03104	0.86825	0.42568	NaN	NaN	2	51271000000	52	59051000000	7	33339000000	21
Catechin	S1_11196907	1	11196907	0.38857	0.53572	0.00699	0.38857	0.53572	NaN	NaN	1	23095000000	53	59436000000	6	25655000000	29
Catechin	S1_11196964	1	11196964	0.20441	0.81578	0.00749	0.20441	0.81578	NaN	NaN	2	12376000000	52	60547000000	7	22227000000	29
Catechin	S1_11198918	1	11198918	0.98471	0.3804	0.03505	0.98471	0.3804	NaN	NaN	2	57897000000	52	58796000000	7	35232000000	28
Catechin	S1_11198923	1	11198923	0.98471	0.3804	0.03505	0.98471	0.3804	NaN	NaN	2	57897000000	52	58796000000	7	35232000000	28
Catechin	S1_11200838	1	11200838	0.10417	0.95726	0.00585	0.15928	0.85317	8.3361e-05	0.99275	3	6441900000	51	61840000000	8	18770000000	25
Catechin	S1_11200941	1	11200941	0.10417	0.95726	0.00585	0.15928	0.85317	8.3361e-05	0.99275	3	6441900000	51	61840000000	8	18770000000	25
Catechin	S1_11201016	1	11201016	0.32058	0.72715	0.0117	0.32058	0.72715	NaN	NaN	2	19325000000	52	60280000000	7	24212000000	27
Catechin	S1_11219685	1	11219685	0.2273	0.79747	0.00832	0.21247	0.64672	0.24515	0.6226	2	13750000000	52	60494000000	7	22619000000	29
Catechin	S1_11233858	1	11233858	0.38857	0.53572	0.00699	0.38857	0.53572	NaN	NaN	1	23095000000	53	59436000000	6	25655000000	29
Catechin	S1_11237376	1	11237376	0.38857	0.53572	0.00699	0.38857	0.53572	NaN	NaN	1	23095000000	53	59436000000	6	25655000000	29
Catechin	S1_11238775	1	11238775	0.38857	0.53572	0.00699	0.38857	0.53572	NaN	NaN	1	23095000000	53	59436000000	6	25655000000	29
Catechin	S1_11244355	1	11244355	0.79888	0.45527	0.02863	0.79888	0.45527	NaN	NaN	2	47297000000	52	59204000000	7	32204000000	27
Catechin	S1_11244418	1	11244418	0.52377	0.6679	0.02871	0.78318	0.46226	0.03403	0.85438	3	31614000000	51	60360000000	8	28210000000	27
Catechin	S1_11244446	1	11244446	0.49191	0.68947	0.02701	0.09612	0.90852	1.28245	0.26274	3	29745000000	51	60470000000	8	27509000000	25
Catechin	S1_11244465	1	11244465	0.32318	0.72529	0.01179	0.32318	0.72529	NaN	NaN	2	19479000000	52	60274000000	7	24256000000	27
Catechin	S1_11255436	1	11255436	1.11881	0.3344	0.03962	2.2557	0.13906	0.02347	0.87883	2	65456000000	52	58505000000	7	37392000000	25
Catechin	S1_11256372	1	11256372	0.39187	0.67777	0.01426	0.39187	0.67777	NaN	NaN	2	23558000000	52	60117000000	7	25421000000	28
Catechin	S1_11256378	1	11256378	0.39187	0.67777	0.01426	0.39187	0.67777	NaN	NaN	2	23558000000	52	60117000000	7	25421000000	28
Catechin	S1_11256440	1	11256440	0.39187	0.67777	0.01426	0.39187	0.67777	NaN	NaN	2	23558000000	52	60117000000	7	25421000000	28
Catechin	S1_11256623	1	11256623	0.28681	0.8347	0.01593	0.29673	0.7445	0.27525	0.60211	3	17549000000	51	61187000000	8	22935000000	27
Catechin	S1_11259134	1	11259134	1.13546	0.32911	0.04019	1.13546	0.32911	NaN	NaN	2	66389000000	52	58469000000	7	37659000000	27
Catechin	S1_11293466	1	11293466	0.38857	0.53572	0.00699	0.38857	0.53572	NaN	NaN	1	23095000000	53	59436000000	6	25655000000	29
Catechin	S1_11298175	1	11298175	0.38857	0.53572	0.00699	0.38857	0.53572	NaN	NaN	1	23095000000	53	59436000000	6	25655000000	29
Catechin	S1_11298212	1	11298212	0.38857	0.53572	0.00699	0.38857	0.53572	NaN	NaN	1	23095000000	53	59436000000	6	25655000000	29
Catechin	S1_11298415	1	11298415	1.16858	0.31884	0.04131	1.16858	0.31884	NaN	NaN	2	68243000000	52	58398000000	7	38188000000	27
Catechin	S1_11298757	1	11298757	0.40661	0.668	0.01479	0.40776	0.52586	0.40999	0.52478	2	24430000000	52	60083000000	7	25671000000	27
Catechin	S1_11298766	1	11298766	0.80522	0.45248	0.02885	0.80522	0.45248	NaN	NaN	2	47661000000	52	59190000000	7	32308000000	26
Catechin	S1_11338690	1	11338690	0.93708	0.33743	0.01669	0.93708	0.33743	NaN	NaN	1	55130000000	53	58831000000	6	30994000000	28
Catechin	S1_11360547	1	11360547	0.93708	0.33743	0.01669	0.93708	0.33743	NaN	NaN	1	55130000000	53	58831000000	6	30994000000	28
Catechin	S1_11360603	1	11360603	0.76188	0.47193	0.02734	0.76188	0.47193	NaN	NaN	2	45168000000	52	59286000000	7	31596000000	25
Catechin	S1_11363955	1	11363955	1.1068	0.33828	0.03921	1.1068	0.33828	NaN	NaN	2	64782000000	52	58531000000	7	37200000000	26
Catechin	S1_11364001	1	11364001	1.24084	0.29756	0.04375	0.09902	0.75425	2.38008	0.12896	2	72270000000	52	58243000000	7	39339000000	27
Catechin	S1_11364014	1	11364014	1.24084	0.29756	0.04375	0.09902	0.75425	2.38008	0.12896	2	72270000000	52	58243000000	7	39339000000	27
Catechin	S1_11364335	1	11364335	0.93708	0.33743	0.01669	0.93708	0.33743	NaN	NaN	1	55130000000	53	58831000000	6	30994000000	28
Catechin	S1_11367052	1	11367052	0.93708	0.33743	0.01669	0.93708	0.33743	NaN	NaN	1	55130000000	53	58831000000	6	30994000000	28
Catechin	S1_11368931	1	11368931	0.45996	0.63386	0.01669	0.75981	0.38732	0.17197	0.68007	2	27580000000	52	59962000000	7	26570000000	27
Catechin	S1_11368967	1	11368967	0.45996	0.63386	0.01669	0.75981	0.38732	0.17197	0.68007	2	27580000000	52	59962000000	7	26570000000	27
Catechin	S1_11370782	1	11370782	0.62234	0.54064	0.02245	0.62234	0.54064	NaN	NaN	2	37089000000	52	59596000000	7	29287000000	20
Catechin	S1_11381911	1	11381911	0.36352	0.7796	0.02011	0.11447	0.89206	0.86223	0.35749	3	22145000000	51	60917000000	8	24658000000	25
Catechin	S1_11382001	1	11382001	0.97321	0.41266	0.052	0.81527	0.44809	1.28028	0.26314	3	57273000000	51	58850000000	8	37832000000	26
Catechin	S1_11398555	1	11398555	0.93708	0.33743	0.01669	0.93708	0.33743	NaN	NaN	1	55130000000	53	58831000000	6	30994000000	28
Catechin	S1_11398664	1	11398664	0.93708	0.33743	0.01669	0.93708	0.33743	NaN	NaN	1	55130000000	53	58831000000	6	30994000000	28
Catechin	S1_11398733	1	11398733	1.24084	0.29756	0.04375	1.24084	0.29756	NaN	NaN	2	72270000000	52	58243000000	7	39339000000	27
Catechin	S1_11398974	1	11398974	0.93708	0.33743	0.01669	0.93708	0.33743	NaN	NaN	1	55130000000	53	58831000000	6	30994000000	28
Catechin	S1_11399013	1	11399013	0.93708	0.33743	0.01669	0.93708	0.33743	NaN	NaN	1	55130000000	53	58831000000	6	30994000000	28
Catechin	S1_11399035	1	11399035	0.93708	0.33743	0.01669	0.93708	0.33743	NaN	NaN	1	55130000000	53	58831000000	6	30994000000	28
Catechin	S1_11399631	1	11399631	0.93708	0.33743	0.01669	0.93708	0.33743	NaN	NaN	1	55130000000	53	58831000000	6	30994000000	28
Catechin	S1_11399748	1	11399748	0.93708	0.33743	0.01669	0.93708	0.33743	NaN	NaN	1	55130000000	53	58831000000	6	30994000000	28
Catechin	S1_11399784	1	11399784	0.93708	0.33743	0.01669	0.93708	0.33743	NaN	NaN	1	55130000000	53	58831000000	6	30994000000	28
Catechin	S1_11422484	1	11422484	1.08643	0.34495	0.03852	0.75694	0.38821	1.41007	0.24044	2	63638000000	52	58575000000	7	36873000000	23
Catechin	S1_11422583	1	11422583	0.99777	0.37565	0.03549	1.1648	0.28536	0.83437	0.36523	2	58636000000	52	58768000000	7	35444000000	16
Catechin	S1_11422691	1	11422691	0.81567	0.49117	0.04397	1.0068	0.37239	0.45453	0.50324	3	48427000000	51	59371000000	8	34514000000	27
Catechin	S1_11425736	1	11425736	1.90057	0.14123	0.09657	1.35029	0.2681	2.90234	0.09454	3	106360000000	51	55963000000	8	56240000000	23
Catechin	S1_11432203	1	11432203	0.84632	0.43481	0.03028	0.605	0.44013	1.08666	0.30203	2	50017000000	52	59099000000	7	32981000000	24
Catechin	S1_11432228	1	11432228	1.5787	0.21597	0.05498	0.03618	0.84987	3.11978	0.08322	2	90822000000	52	57530000000	7	44640000000	20
Catechin	S1_11435970	1	11435970	0.93708	0.33743	0.01669	0.93708	0.33743	NaN	NaN	1	55130000000	53	58831000000	6	30994000000	28
Catechin	S1_11450968	1	11450968	0.94745	0.39432	0.03377	0.08517	0.77155	1.80843	0.18453	2	55783000000	52	58877000000	7	34629000000	23
Catechin	S1_11460367	1	11460367	1.02694	0.36525	0.03649	1.02694	0.36525	NaN	NaN	2	60286000000	52	58704000000	7	35915000000	28
Catechin	S1_11460394	1	11460394	1.05943	0.37453	0.05634	0.5836	0.5615	1.98889	0.16453	3	62050000000	51	58569000000	8	39623000000	22
Catechin	S1_11460401	1	11460401	1.05943	0.37453	0.05634	0.5836	0.5615	1.98889	0.16453	3	62050000000	51	58569000000	8	39623000000	22
Catechin	S1_11460460	1	11460460	0.93708	0.33743	0.01669	0.93708	0.33743	NaN	NaN	1	55130000000	53	58831000000	6	30994000000	28
Catechin	S1_11460461	1	11460461	0.94745	0.39432	0.03377	0.08517	0.77155	1.80843	0.18453	2	55783000000	52	58877000000	7	34629000000	23
Catechin	S1_11460568	1	11460568	0.98708	0.37954	0.03513	0.07335	0.78757	1.89957	0.17403	2	58031000000	52	58791000000	7	35271000000	24
Catechin	S1_11461437	1	11461437	0.08478	0.91884	0.00312	0.08478	0.91884	NaN	NaN	2	5156900000	52	60824000000	7	20164000000	24
Catechin	S1_11461446	1	11461446	0.12837	0.94284	0.0072	0.11406	0.89242	0.16066	0.69022	3	7927100000	51	61753000000	8	19327000000	20
Catechin	S1_11461508	1	11461508	0.08478	0.91884	0.00312	0.08478	0.91884	NaN	NaN	2	5156900000	52	60824000000	7	20164000000	24
Catechin	S1_11464904	1	11464904	0.94745	0.39432	0.03377	0.08517	0.77155	1.80843	0.18453	2	55783000000	52	58877000000	7	34629000000	23
Catechin	S1_11464927	1	11464927	0.94745	0.39432	0.03377	0.08517	0.77155	1.80843	0.18453	2	55783000000	52	58877000000	7	34629000000	23
Catechin	S1_11464986	1	11464986	0.94745	0.39432	0.03377	0.08517	0.77155	1.80843	0.18453	2	55783000000	52	58877000000	7	34629000000	23
Catechin	S1_11466196	1	11466196	0.94745	0.39432	0.03377	0.08517	0.77155	1.80843	0.18453	2	55783000000	52	58877000000	7	34629000000	23
Catechin	S1_11466297	1	11466297	0.91477	0.44042	0.04904	0.78859	0.45985	1.16221	0.28608	3	54010000000	51	59042000000	8	36608000000	23
Catechin	S1_11495587	1	11495587	0.91477	0.44042	0.04904	0.78859	0.45985	1.16221	0.28608	3	54010000000	51	59042000000	8	36608000000	23
Catechin	S1_11500736	1	11500736	1.54532	0.22288	0.05388	1.54532	0.22288	NaN	NaN	2	89009000000	52	57599000000	7	44122000000	26
Catechin	S1_11671111	1	11671111	0.93708	0.33743	0.01669	0.93708	0.33743	NaN	NaN	1	55130000000	53	58831000000	6	30994000000	28
Catechin	S1_11780491	1	11780491	0.93708	0.33743	0.01669	0.93708	0.33743	NaN	NaN	1	55130000000	53	58831000000	6	30994000000	28
Catechin	S1_11780508	1	11780508	0.93708	0.33743	0.01669	0.93708	0.33743	NaN	NaN	1	55130000000	53	58831000000	6	30994000000	28
Catechin	S1_11781533	1	11781533	1.41824	0.25135	0.04968	1.49357	0.22707	1.3335	0.25346	2	82068000000	52	57866000000	7	42138000000	20
Catechin	S1_11794262	1	11794262	0.93708	0.33743	0.01669	0.93708	0.33743	NaN	NaN	1	55130000000	53	58831000000	6	30994000000	28
Catechin	S1_11867993	1	11867993	1.41926	0.25111	0.04971	1.53646	0.22061	1.29356	0.26061	2	82124000000	52	57864000000	7	42155000000	20
Catechin	S1_11868011	1	11868011	1.41926	0.25111	0.04971	1.53646	0.22061	1.29356	0.26061	2	82124000000	52	57864000000	7	42155000000	20
Catechin	S1_11868757	1	11868757	1.41926	0.25111	0.04971	1.53646	0.22061	1.29356	0.26061	2	82124000000	52	57864000000	7	42155000000	20
Catechin	S1_11875480	1	11875480	1.41926	0.25111	0.04971	1.53646	0.22061	1.29356	0.26061	2	82124000000	52	57864000000	7	42155000000	20
Catechin	S1_11879495	1	11879495	1.41926	0.25111	0.04971	1.53646	0.22061	1.29356	0.26061	2	82124000000	52	57864000000	7	42155000000	20
Catechin	S1_11930022	1	11930022	1.16126	0.32108	0.04106	1.29192	0.26081	1.02987	0.31489	2	67834000000	52	58414000000	7	38071000000	21
[truncated: 75,967 more rows]
