# Supplementary material for: Identification of QTLs linked to bioactive flavonoids and glycosides in the apricot fruit (Prunus armeniaca L.)
Source: BMC Genomics. 2026 May 30;27:626. doi: 10.1186/s12864-026-12989-0 (PMC13386964; doi:10.1186/s12864-026-12989-0)
Supplement: Supplementary file 4 — Supplementary Material 4: Table S4. Summary table of trait-marker associations for tentatively identified phenolic acids and glycosides using TASSEL v5 in the ‘B × C’ and ‘G × C’ populations. [file 12864_2026_12989_MOESM4_ESM.xlsx]

## Sheet: BxC
Trait	Marker	Chr	Pos	marker_F	p	marker_Rsq	add_F	add_p	dom_F	dom_p	marker_df	marker_MS	error_df	error_MS	model_df	model_MS	minorObs
CaffeicAcid	S1_92	1	92	1.06659	0.37209	0.0539	1.40312	0.25553	0.42637	0.51689	3	306590000000	48	287450000000	8	408480000000	10
CaffeicAcid	S1_156	1	156	1.55689	0.21793	0.02604	1.55689	0.21793	NaN	NaN	1	444420000000	50	285460000000	6	465420000000	11
CaffeicAcid	S1_223	1	223	1.55689	0.21793	0.02604	1.55689	0.21793	NaN	NaN	1	444420000000	50	285460000000	6	465420000000	11
CaffeicAcid	S1_242	1	242	0.03303	0.96753	0.00116	0.03303	0.96753	NaN	NaN	2	9906900000	49	299950000000	7	338270000000	22
CaffeicAcid	S1_62912	1	62912	0.40039	0.52977	0.00685	0.40039	0.52977	NaN	NaN	1	116920000000	50	292010000000	6	410830000000	22
CaffeicAcid	S1_62988	1	62988	0.77458	0.46646	0.02643	0.0107	0.91801	1.53835	0.22077	2	225520000000	49	291150000000	7	399870000000	20
CaffeicAcid	S1_63024	1	63024	0.77458	0.46646	0.02643	0.0107	0.91801	1.53835	0.22077	2	225520000000	49	291150000000	7	399870000000	20
CaffeicAcid	S1_64077	1	64077	0.47941	0.62202	0.01655	0.47941	0.62202	NaN	NaN	2	141230000000	49	294590000000	7	375790000000	19
CaffeicAcid	S1_76432	1	76432	1.40721	0.25454	0.04684	0.0122	0.9125	2.80179	0.10053	2	399700000000	49	284040000000	7	449640000000	20
CaffeicAcid	S1_100476	1	100476	0.54937	0.651	0.02863	0.12844	0.87977	1.38921	0.24435	3	162850000000	48	296430000000	8	354580000000	20
CaffeicAcid	S1_127630	1	127630	0.77458	0.46646	0.02643	0.0107	0.91801	1.53835	0.22077	2	225520000000	49	291150000000	7	399870000000	20
CaffeicAcid	S1_127648	1	127648	0.62912	0.59977	0.03263	0.34652	0.70886	1.19162	0.28045	3	185600000000	48	295010000000	8	363110000000	20
CaffeicAcid	S1_176706	1	176706	0.77458	0.46646	0.02643	0.0107	0.91801	1.53835	0.22077	2	225520000000	49	291150000000	7	399870000000	20
CaffeicAcid	S1_176758	1	176758	0.77458	0.46646	0.02643	0.0107	0.91801	1.53835	0.22077	2	225520000000	49	291150000000	7	399870000000	20
CaffeicAcid	S1_177116	1	177116	0.75168	0.52678	0.0387	0.49422	0.61306	1.26134	0.26698	3	220130000000	48	292850000000	8	376060000000	15
CaffeicAcid	S1_177366	1	177366	0.40039	0.52977	0.00685	0.40039	0.52977	NaN	NaN	1	116920000000	50	292010000000	6	410830000000	22
CaffeicAcid	S1_202063	1	202063	0.73567	0.53591	0.03791	0.14468	0.86567	1.91226	0.17311	3	215650000000	48	293130000000	8	374380000000	21
CaffeicAcid	S1_202078	1	202078	0.73567	0.53591	0.03791	0.14468	0.86567	1.91226	0.17311	3	215650000000	48	293130000000	8	374380000000	21
CaffeicAcid	S1_202180	1	202180	0.73567	0.53591	0.03791	0.14468	0.86567	1.91226	0.17311	3	215650000000	48	293130000000	8	374380000000	21
CaffeicAcid	S1_202680	1	202680	0.77458	0.46646	0.02643	0.0107	0.91801	1.53835	0.22077	2	225520000000	49	291150000000	7	399870000000	20
CaffeicAcid	S1_214461	1	214461	0.62912	0.59977	0.03263	0.34652	0.70886	1.19162	0.28045	3	185600000000	48	295010000000	8	363110000000	20
CaffeicAcid	S1_318270	1	318270	1.3151	0.27775	0.04393	0.77758	0.3821	1.83957	0.18122	2	374870000000	49	285050000000	7	442550000000	15
CaffeicAcid	S1_318283	1	318283	1.3151	0.27775	0.04393	0.77758	0.3821	1.83957	0.18122	2	374870000000	49	285050000000	7	442550000000	15
CaffeicAcid	S1_346913	1	346913	1.3151	0.27775	0.04393	0.77758	0.3821	1.83957	0.18122	2	374870000000	49	285050000000	7	442550000000	15
CaffeicAcid	S1_347017	1	347017	0.99714	0.40227	0.05059	0.71047	0.4964	1.55439	0.21854	3	287800000000	48	288620000000	8	401430000000	15
CaffeicAcid	S1_356975	1	356975	1.3151	0.27775	0.04393	0.77758	0.3821	1.83957	0.18122	2	374870000000	49	285050000000	7	442550000000	15
CaffeicAcid	S1_357016	1	357016	1.3151	0.27775	0.04393	0.77758	0.3821	1.83957	0.18122	2	374870000000	49	285050000000	7	442550000000	15
CaffeicAcid	S1_395780	1	395780	1.90387	0.14155	0.09171	2.09314	0.13419	1.48399	0.22911	3	521670000000	48	274000000000	8	489140000000	15
CaffeicAcid	S1_403939	1	403939	0.11371	0.89275	0.00398	0.01356	0.90778	0.21408	0.64563	2	33996000000	49	298960000000	7	345150000000	23
CaffeicAcid	S1_403946	1	403946	0.11371	0.89275	0.00398	0.01356	0.90778	0.21408	0.64563	2	33996000000	49	298960000000	7	345150000000	23
CaffeicAcid	S1_459053	1	459053	0.16399	0.9201	0.00875	0.1613	0.85149	0.1748	0.67775	3	49770000000	48	303500000000	8	312170000000	20
CaffeicAcid	S1_459226	1	459226	0.11476	0.95104	0.00614	0.0371	0.96361	0.2712	0.60492	3	34937000000	48	304430000000	8	306610000000	21
CaffeicAcid	S1_459507	1	459507	0.43291	0.7304	0.02272	0.07314	0.92957	1.152	0.2885	3	129240000000	48	298530000000	8	341970000000	23
CaffeicAcid	S1_491018	1	491018	1.29767	0.28239	0.04338	0.29398	0.59009	2.29375	0.13632	2	370150000000	49	285240000000	7	441200000000	20
CaffeicAcid	S1_491169	1	491169	1.29767	0.28239	0.04338	0.29398	0.59009	2.29375	0.13632	2	370150000000	49	285240000000	7	441200000000	20
CaffeicAcid	S1_499779	1	499779	0.26425	0.85081	0.01401	0.37365	0.69016	0.05979	0.80787	3	79705000000	48	301630000000	8	323400000000	23
CaffeicAcid	S1_558432	1	558432	0.11371	0.89275	0.00398	0.01356	0.90778	0.21408	0.64563	2	33996000000	49	298960000000	7	345150000000	23
CaffeicAcid	S1_558726	1	558726	0.08048	0.97031	0.00432	0.02155	0.97869	0.19906	0.65749	3	24554000000	48	305070000000	8	302720000000	21
CaffeicAcid	S1_558976	1	558976	1.29767	0.28239	0.04338	0.29398	0.59009	2.29375	0.13632	2	370150000000	49	285240000000	7	441200000000	20
CaffeicAcid	S1_589248	1	589248	0.88356	0.45633	0.04513	0.26198	0.7706	2.11482	0.15239	3	256730000000	48	290560000000	8	389780000000	20
CaffeicAcid	S1_589291	1	589291	0.88356	0.45633	0.04513	0.26198	0.7706	2.11482	0.15239	3	256730000000	48	290560000000	8	389780000000	20
CaffeicAcid	S1_617756	1	617756	0.2038	0.89327	0.01085	0.09443	0.91005	0.42475	0.51769	3	61701000000	48	302750000000	8	316650000000	23
CaffeicAcid	S1_623393	1	623393	0.30174	0.7409	0.01049	0.07856	0.78041	0.52566	0.47189	2	89525000000	49	296700000000	7	361020000000	24
CaffeicAcid	S1_633519	1	633519	0.09369	0.91073	0.00329	5.6526e-05	0.99403	0.18732	0.66705	2	28032000000	49	299210000000	7	343450000000	25
CaffeicAcid	S1_633552	1	633552	0.09369	0.91073	0.00329	5.6526e-05	0.99403	0.18732	0.66705	2	28032000000	49	299210000000	7	343450000000	25
CaffeicAcid	S1_640656	1	640656	0.01879	0.89151	0.00032402	0.01879	0.89151	NaN	NaN	1	5529500000	50	294230000000	6	392270000000	24
CaffeicAcid	S1_680901	1	680901	0.134	0.93932	0.00716	0.13795	0.87148	0.131	0.71898	3	40746000000	48	304060000000	8	308790000000	23
CaffeicAcid	S1_680985	1	680985	1.16856	0.33151	0.0587	0.37301	0.69059	2.73327	0.1048	3	333910000000	48	285740000000	8	418720000000	15
CaffeicAcid	S1_704733	1	704733	0.01879	0.89151	0.00032402	0.01879	0.89151	NaN	NaN	1	5529500000	50	294230000000	6	392270000000	24
CaffeicAcid	S1_717798	1	717798	1.58408	0.20545	0.07769	0.62122	0.54147	3.44774	0.06948	3	441940000000	48	278990000000	8	459240000000	16
CaffeicAcid	S1_727243	1	727243	0.60488	0.44039	0.01031	0.60488	0.44039	NaN	NaN	1	175920000000	50	290830000000	6	420660000000	16
CaffeicAcid	S1_727346	1	727346	0.30591	0.58267	0.00524	0.30591	0.58267	NaN	NaN	1	89494000000	50	292550000000	6	406260000000	17
CaffeicAcid	S1_727454	1	727454	0.06265	0.80339	0.00108	0.06265	0.80339	NaN	NaN	1	18417000000	50	293980000000	6	394410000000	13
CaffeicAcid	S1_735066	1	735066	0.13649	0.71335	0.00235	0.13649	0.71335	NaN	NaN	1	40066000000	50	293540000000	6	398020000000	28
CaffeicAcid	S1_748805	1	748805	0.24914	0.61987	0.00428	0.24914	0.61987	NaN	NaN	1	72969000000	50	292890000000	6	403510000000	21
CaffeicAcid	S1_748810	1	748810	0.05568	0.81442	0.00095933	0.05568	0.81442	NaN	NaN	1	16371000000	50	294020000000	6	394070000000	19
CaffeicAcid	S1_748912	1	748912	0.00188	0.96557	3.2461e-05	0.00188	0.96557	NaN	NaN	1	553960000	50	294330000000	6	391440000000	13
CaffeicAcid	S1_751089	1	751089	0.17114	0.68087	0.00294	0.17114	0.68087	NaN	NaN	1	50202000000	50	293340000000	6	399710000000	17
CaffeicAcid	S1_751979	1	751979	0.72092	0.39989	0.01226	0.72092	0.39989	NaN	NaN	1	209180000000	50	290160000000	6	426210000000	15
CaffeicAcid	S1_752098	1	752098	0.11717	0.73356	0.00202	0.11717	0.73356	NaN	NaN	1	34407000000	50	293660000000	6	397080000000	19
CaffeicAcid	S1_752189	1	752189	0.85111	0.47289	0.04356	0.45238	0.63874	1.63681	0.20691	3	247780000000	48	291120000000	8	386430000000	21
CaffeicAcid	S1_752215	1	752215	0.93554	0.43085	0.04764	1.17418	0.31762	0.48306	0.49039	3	271000000000	48	289670000000	8	395130000000	21
CaffeicAcid	S1_752529	1	752529	0.7638	0.51995	0.03929	0.22966	0.79565	1.82434	0.18313	3	223520000000	48	292640000000	8	377330000000	19
CaffeicAcid	S1_754046	1	754046	2.19353	0.14487	0.03624	2.19353	0.14487	NaN	NaN	1	618520000000	50	281970000000	6	494430000000	13
CaffeicAcid	S1_754246	1	754246	0.07484	0.78554	0.00129	0.07484	0.78554	NaN	NaN	1	21996000000	50	293900000000	6	395010000000	16
CaffeicAcid	S1_756026	1	756026	0.10713	0.7448	0.00184	0.10713	0.7448	NaN	NaN	1	31467000000	50	293720000000	6	396590000000	24
CaffeicAcid	S1_756075	1	756075	0.0812	0.77685	0.0014	0.0812	0.77685	NaN	NaN	1	23862000000	50	293870000000	6	395320000000	25
CaffeicAcid	S1_756076	1	756076	0.12101	0.7294	0.00208	0.12101	0.7294	NaN	NaN	1	35533000000	50	293630000000	6	397270000000	27
CaffeicAcid	S1_756097	1	756097	0.1635	0.68768	0.00281	0.1635	0.68768	NaN	NaN	1	47969000000	50	293390000000	6	399340000000	23
CaffeicAcid	S1_756164	1	756164	0.01471	0.9854	0.00051755	0.01471	0.9854	NaN	NaN	2	4416100000	49	300170000000	7	336700000000	26
CaffeicAcid	S1_757501	1	757501	0.05362	0.81782	0.00092393	0.05362	0.81782	NaN	NaN	1	15767000000	50	294030000000	6	393970000000	23
CaffeicAcid	S1_820615	1	820615	1.29767	0.28239	0.04338	0.29398	0.59009	2.29375	0.13632	2	370150000000	49	285240000000	7	441200000000	20
CaffeicAcid	S1_822141	1	822141	0.10713	0.7448	0.00184	0.10713	0.7448	NaN	NaN	1	31467000000	50	293720000000	6	396590000000	24
CaffeicAcid	S1_826603	1	826603	0.12938	0.94219	0.00692	0.10636	0.8993	0.17896	0.67416	3	39349000000	48	304150000000	8	308270000000	24
CaffeicAcid	S1_841853	1	841853	0.99631	0.40265	0.05055	0.58279	0.56216	1.8042	0.18552	3	287570000000	48	288640000000	8	401350000000	20
CaffeicAcid	S1_854474	1	854474	0.17877	0.83684	0.00625	0.17877	0.83684	NaN	NaN	2	53305000000	49	298180000000	7	350670000000	22
CaffeicAcid	S1_854501	1	854501	0.17877	0.83684	0.00625	0.17877	0.83684	NaN	NaN	2	53305000000	49	298180000000	7	350670000000	22
CaffeicAcid	S1_885391	1	885391	1.2974	0.26012	0.02181	1.2974	0.26012	NaN	NaN	1	372220000000	50	286900000000	6	453380000000	21
CaffeicAcid	S1_885457	1	885457	0.05362	0.81782	0.00092393	0.05362	0.81782	NaN	NaN	1	15767000000	50	294030000000	6	393970000000	23
CaffeicAcid	S1_885460	1	885460	1.2974	0.26012	0.02181	1.2974	0.26012	NaN	NaN	1	372220000000	50	286900000000	6	453380000000	21
CaffeicAcid	S1_918997	1	918997	1.29767	0.28239	0.04338	0.29398	0.59009	2.29375	0.13632	2	370150000000	49	285240000000	7	441200000000	20
CaffeicAcid	S1_919006	1	919006	0.11371	0.89275	0.00398	0.01356	0.90778	0.21408	0.64563	2	33996000000	49	298960000000	7	345150000000	23
CaffeicAcid	S1_925064	1	925064	0.26164	0.85267	0.01388	0.30133	0.7412	0.1922	0.66306	3	78930000000	48	301680000000	8	323110000000	22
CaffeicAcid	S1_925084	1	925084	0.26164	0.85267	0.01388	0.30133	0.7412	0.1922	0.66306	3	78930000000	48	301680000000	8	323110000000	22
CaffeicAcid	S1_953362	1	953362	0.70584	0.55324	0.03644	0.22834	0.7967	1.65474	0.20448	3	207270000000	48	293650000000	8	371240000000	21
CaffeicAcid	S1_954700	1	954700	0.26164	0.85267	0.01388	0.30133	0.7412	0.1922	0.66306	3	78930000000	48	301680000000	8	323110000000	22
CaffeicAcid	S1_992721	1	992721	0.17919	0.67389	0.00308	0.17919	0.67389	NaN	NaN	1	52554000000	50	293290000000	6	400100000000	24
CaffeicAcid	S1_992770	1	992770	0.17919	0.67389	0.00308	0.17919	0.67389	NaN	NaN	1	52554000000	50	293290000000	6	400100000000	24
CaffeicAcid	S1_1014120	1	1014120	0.91892	0.34237	0.01556	0.91892	0.34237	NaN	NaN	1	265600000000	50	289030000000	6	435610000000	23
CaffeicAcid	S1_1014283	1	1014283	0.9181	0.40604	0.03115	0.60761	0.43936	1.22584	0.27362	2	265790000000	49	289500000000	7	411380000000	19
CaffeicAcid	S1_1028667	1	1028667	1.32105	0.27619	0.04412	1.32105	0.27619	NaN	NaN	2	376480000000	49	284990000000	7	443010000000	21
CaffeicAcid	S1_1050833	1	1050833	0.05362	0.81782	0.00092393	0.05362	0.81782	NaN	NaN	1	15767000000	50	294030000000	6	393970000000	23
CaffeicAcid	S1_1059337	1	1059337	0.53384	0.58972	0.01839	0.53384	0.58972	NaN	NaN	2	156920000000	49	293950000000	7	380270000000	20
CaffeicAcid	S1_1059546	1	1059546	0.33158	0.71938	0.01152	0.33158	0.71938	NaN	NaN	2	98262000000	49	296340000000	7	363510000000	20
CaffeicAcid	S1_1059623	1	1059623	1.12739	0.34738	0.05677	0.20852	0.8125	2.94853	0.0924	3	322910000000	48	286430000000	8	414600000000	17
CaffeicAcid	S1_1059681	1	1059681	1.12739	0.34738	0.05677	0.20852	0.8125	2.94853	0.0924	3	322910000000	48	286430000000	8	414600000000	17
CaffeicAcid	S1_1059769	1	1059769	0.54287	0.6553	0.0283	0.61606	0.5442	0.41128	0.52437	3	160990000000	48	296550000000	8	353880000000	21
CaffeicAcid	S1_1059796	1	1059796	1.9125	0.14013	0.09208	0.52278	0.59614	4.61482	0.03677	3	523780000000	48	273870000000	8	489930000000	17
CaffeicAcid	S1_1090405	1	1090405	2.98366	0.04036	0.13554	3.53536	0.03679	1.76925	0.18976	3	771030000000	48	258420000000	8	582650000000	18
CaffeicAcid	S1_1098244	1	1098244	0.95383	0.42218	0.04852	0.68927	0.50674	1.46974	0.23132	3	276000000000	48	289360000000	8	397010000000	18
CaffeicAcid	S1_1110580	1	1110580	0.46344	0.63184	0.01601	0.46344	0.63184	NaN	NaN	2	136610000000	49	294780000000	7	374470000000	6
CaffeicAcid	S1_1130681	1	1130681	1.29767	0.28239	0.04338	0.29398	0.59009	2.29375	0.13632	2	370150000000	49	285240000000	7	441200000000	20
CaffeicAcid	S1_1155554	1	1155554	0.31888	0.72846	0.01108	0.31888	0.72846	NaN	NaN	2	94547000000	49	296490000000	7	362450000000	21
CaffeicAcid	S1_1173355	1	1173355	0.09002	0.76539	0.00155	0.09002	0.76539	NaN	NaN	1	26449000000	50	293820000000	6	395750000000	22
CaffeicAcid	S1_1174843	1	1174843	0.85611	0.43107	0.02912	0.85611	0.43107	NaN	NaN	2	248450000000	49	290210000000	7	406430000000	19
CaffeicAcid	S1_1175040	1	1175040	0.85611	0.43107	0.02912	0.85611	0.43107	NaN	NaN	2	248450000000	49	290210000000	7	406430000000	19
CaffeicAcid	S1_1175269	1	1175269	1.51263	0.23044	0.05015	1.51263	0.23044	NaN	NaN	2	427900000000	49	282890000000	7	457700000000	21
CaffeicAcid	S1_1175315	1	1175315	1.51263	0.23044	0.05015	1.51263	0.23044	NaN	NaN	2	427900000000	49	282890000000	7	457700000000	21
CaffeicAcid	S1_1179873	1	1179873	0.09002	0.76539	0.00155	0.09002	0.76539	NaN	NaN	1	26449000000	50	293820000000	6	395750000000	22
CaffeicAcid	S1_1180025	1	1180025	0.27257	0.76257	0.00949	0.27257	0.76257	NaN	NaN	2	80967000000	49	297050000000	7	358570000000	21
CaffeicAcid	S1_1180372	1	1180372	0.09002	0.76539	0.00155	0.09002	0.76539	NaN	NaN	1	26449000000	50	293820000000	6	395750000000	22
CaffeicAcid	S1_1194427	1	1194427	1.36057	0.26603	0.04537	0.25118	0.61845	2.46262	0.12302	2	387150000000	49	284550000000	7	446050000000	20
CaffeicAcid	S1_1197337	1	1197337	0.14328	0.93348	0.00765	0.00162	0.99838	0.42663	0.51676	3	43541000000	48	303890000000	8	309840000000	20
CaffeicAcid	S1_1230355	1	1230355	0.00013677	0.99072	2.3589e-06	0.00013677	0.99072	NaN	NaN	1	40256000	50	294340000000	6	391350000000	24
CaffeicAcid	S1_1230432	1	1230432	0.00013677	0.99072	2.3589e-06	0.00013677	0.99072	NaN	NaN	1	40256000	50	294340000000	6	391350000000	24
CaffeicAcid	S1_1240663	1	1240663	1.36057	0.26603	0.04537	0.25118	0.61845	2.46262	0.12302	2	387150000000	49	284550000000	7	446050000000	20
CaffeicAcid	S1_1240833	1	1240833	1.36057	0.26603	0.04537	0.25118	0.61845	2.46262	0.12302	2	387150000000	49	284550000000	7	446050000000	20
CaffeicAcid	S1_1240842	1	1240842	0.09002	0.76539	0.00155	0.09002	0.76539	NaN	NaN	1	26449000000	50	293820000000	6	395750000000	22
CaffeicAcid	S1_1240926	1	1240926	0.09002	0.76539	0.00155	0.09002	0.76539	NaN	NaN	1	26449000000	50	293820000000	6	395750000000	22
CaffeicAcid	S1_1288086	1	1288086	1.36057	0.26603	0.04537	0.25118	0.61845	2.46262	0.12302	2	387150000000	49	284550000000	7	446050000000	20
CaffeicAcid	S1_1321256	1	1321256	0.07674	0.92625	0.00269	0.07674	0.92625	NaN	NaN	2	22976000000	49	299410000000	7	342000000000	22
CaffeicAcid	S1_1321348	1	1321348	0.23904	0.78829	0.00833	0.23904	0.78829	NaN	NaN	2	71104000000	49	297450000000	7	355750000000	22
CaffeicAcid	S1_1334333	1	1334333	0.19345	0.82474	0.00676	0.19345	0.82474	NaN	NaN	2	57648000000	49	298000000000	7	351910000000	17
CaffeicAcid	S1_1335343	1	1335343	0.09002	0.76539	0.00155	0.09002	0.76539	NaN	NaN	1	26449000000	50	293820000000	6	395750000000	22
CaffeicAcid	S1_1335555	1	1335555	0.31888	0.72846	0.01108	0.31888	0.72846	NaN	NaN	2	94547000000	49	296490000000	7	362450000000	21
CaffeicAcid	S1_1335644	1	1335644	0.33286	0.71848	0.01156	0.33286	0.71848	NaN	NaN	2	98634000000	49	296330000000	7	363620000000	24
CaffeicAcid	S1_1337625	1	1337625	0.09002	0.76539	0.00155	0.09002	0.76539	NaN	NaN	1	26449000000	50	293820000000	6	395750000000	22
CaffeicAcid	S1_1385212	1	1385212	0.27363	0.84412	0.0145	0.24741	0.78179	0.3328	0.56671	3	82486000000	48	301450000000	8	324440000000	17
CaffeicAcid	S1_1385306	1	1385306	0.2367	0.87034	0.01257	0.30684	0.73717	0.10759	0.74433	3	71515000000	48	302140000000	8	320330000000	21
CaffeicAcid	S1_1385344	1	1385344	0.67234	0.57321	0.03478	0.57336	0.56737	0.87328	0.35473	3	197830000000	48	294240000000	8	367700000000	19
CaffeicAcid	S1_1385392	1	1385392	0.67234	0.57321	0.03478	0.57336	0.56737	0.87328	0.35473	3	197830000000	48	294240000000	8	367700000000	19
CaffeicAcid	S1_1404038	1	1404038	0.19703	0.89791	0.01049	0.16102	0.85172	0.27381	0.60319	3	59676000000	48	302880000000	8	315890000000	21
CaffeicAcid	S1_1407340	1	1407340	1.36057	0.26603	0.04537	0.25118	0.61845	2.46262	0.12302	2	387150000000	49	284550000000	7	446050000000	20
CaffeicAcid	S1_1412475	1	1412475	1.03562	0.38529	0.05243	0.54901	0.58103	1.98674	0.16513	3	298230000000	48	287970000000	8	405340000000	20
CaffeicAcid	S1_1412498	1	1412498	0.27086	0.84609	0.01436	0.30363	0.73951	0.21504	0.64494	3	81666000000	48	301500000000	8	324130000000	21
CaffeicAcid	S1_1412520	1	1412520	0.61302	0.60988	0.03182	0.79492	0.45735	0.27282	0.60385	3	181020000000	48	295300000000	8	361390000000	20
CaffeicAcid	S1_1414850	1	1414850	0.59746	0.55417	0.02053	0.00544	0.94151	1.18946	0.28077	2	175180000000	49	293200000000	7	385490000000	22
CaffeicAcid	S1_1415006	1	1415006	0.08818	0.96619	0.00473	0.03974	0.96107	0.18638	0.66788	3	26889000000	48	304930000000	8	303590000000	22
CaffeicAcid	S1_1415105	1	1415105	0.16137	0.85143	0.00564	0.06281	0.80313	0.26085	0.61183	2	48150000000	49	298390000000	7	349200000000	23
CaffeicAcid	S1_1417081	1	1417081	0.2277	0.7972	0.00794	0.08714	0.76907	0.36937	0.54616	2	67761000000	49	297590000000	7	354800000000	15
CaffeicAcid	S1_1417207	1	1417207	1.36057	0.26603	0.04537	0.25118	0.61845	2.46262	0.12302	2	387150000000	49	284550000000	7	446050000000	20
CaffeicAcid	S1_1417348	1	1417348	1.36057	0.26603	0.04537	0.25118	0.61845	2.46262	0.12302	2	387150000000	49	284550000000	7	446050000000	20
CaffeicAcid	S1_1452774	1	1452774	3.24873	0.07751	0.05262	3.24873	0.07751	NaN	NaN	1	897900000000	50	276390000000	6	541000000000	26
CaffeicAcid	S1_1456979	1	1456979	0.83183	0.48296	0.04262	0.11431	0.89222	2.26099	0.13922	3	242440000000	48	291460000000	8	384430000000	19
CaffeicAcid	S1_1522944	1	1522944	0.61541	0.60837	0.03194	0.37413	0.68984	1.09649	0.30028	3	181700000000	48	295250000000	8	361650000000	21
CaffeicAcid	S1_1523050	1	1523050	1.03562	0.38529	0.05243	0.54901	0.58103	1.98674	0.16513	3	298230000000	48	287970000000	8	405340000000	20
CaffeicAcid	S1_1523075	1	1523075	1.03562	0.38529	0.05243	0.54901	0.58103	1.98674	0.16513	3	298230000000	48	287970000000	8	405340000000	20
CaffeicAcid	S1_1526192	1	1526192	1.36057	0.26603	0.04537	0.25118	0.61845	2.46262	0.12302	2	387150000000	49	284550000000	7	446050000000	20
CaffeicAcid	S1_1526222	1	1526222	1.36057	0.26603	0.04537	0.25118	0.61845	2.46262	0.12302	2	387150000000	49	284550000000	7	446050000000	20
CaffeicAcid	S1_1527294	1	1527294	1.01754	0.39319	0.05157	0.30033	0.74192	2.43437	0.12527	3	293330000000	48	288280000000	8	403510000000	18
CaffeicAcid	S1_1529846	1	1529846	0.92386	0.43646	0.04708	0.24169	0.78623	2.27562	0.13798	3	267800000000	48	289870000000	8	393930000000	20
CaffeicAcid	S1_1529944	1	1529944	0.92386	0.43646	0.04708	0.24169	0.78623	2.27562	0.13798	3	267800000000	48	289870000000	8	393930000000	20
CaffeicAcid	S1_1539559	1	1539559	1.08013	0.3475	0.03642	0.16501	0.68632	1.99198	0.16445	2	310720000000	49	287670000000	7	424220000000	19
CaffeicAcid	S1_1555595	1	1555595	0.16548	0.91911	0.00883	0.13361	0.87524	0.23339	0.63122	3	50218000000	48	303470000000	8	312340000000	26
CaffeicAcid	S1_1555602	1	1555602	0.7432	0.5316	0.03828	0.19973	0.81962	1.82343	0.18324	3	217760000000	48	293000000000	8	375170000000	19
CaffeicAcid	S1_1555609	1	1555609	0.7432	0.5316	0.03828	0.19973	0.81962	1.82343	0.18324	3	217760000000	48	293000000000	8	375170000000	19
CaffeicAcid	S1_1557085	1	1557085	0.13792	0.87151	0.00483	0.0356	0.8511	0.24078	0.62583	2	41193000000	49	298670000000	7	347210000000	22
CaffeicAcid	S1_1584681	1	1584681	0.13792	0.87151	0.00483	0.0356	0.8511	0.24078	0.62583	2	41193000000	49	298670000000	7	347210000000	22
CaffeicAcid	S1_1584725	1	1584725	0.13792	0.87151	0.00483	0.0356	0.8511	0.24078	0.62583	2	41193000000	49	298670000000	7	347210000000	22
CaffeicAcid	S1_1601245	1	1601245	0.04025	0.8418	0.00069376	0.04025	0.8418	NaN	NaN	1	11839000000	50	294110000000	6	393320000000	21
CaffeicAcid	S1_1609089	1	1609089	0.07725	0.92577	0.00271	0.01169	0.91435	0.14301	0.70694	2	23129000000	49	299410000000	7	342050000000	22
CaffeicAcid	S1_1614909	1	1614909	0.10431	0.90114	0.00366	0.00628	0.93716	0.20245	0.65474	2	31197000000	49	299080000000	7	344350000000	21
CaffeicAcid	S1_1614928	1	1614928	0.10431	0.90114	0.00366	0.00628	0.93716	0.20245	0.65474	2	31197000000	49	299080000000	7	344350000000	21
CaffeicAcid	S1_1614986	1	1614986	0.10431	0.90114	0.00366	0.00628	0.93716	0.20245	0.65474	2	31197000000	49	299080000000	7	344350000000	21
CaffeicAcid	S1_1652993	1	1652993	0.10431	0.90114	0.00366	0.00628	0.93716	0.20245	0.65474	2	31197000000	49	299080000000	7	344350000000	21
CaffeicAcid	S1_1660883	1	1660883	0.05422	0.98317	0.00291	0.01378	0.98631	0.13558	0.71434	3	16568000000	48	305570000000	8	299720000000	17
CaffeicAcid	S1_1667645	1	1667645	0.04025	0.8418	0.00069376	0.04025	0.8418	NaN	NaN	1	11839000000	50	294110000000	6	393320000000	21
CaffeicAcid	S1_1667775	1	1667775	0.71012	0.49657	0.02429	0.71012	0.49657	NaN	NaN	2	207280000000	49	291890000000	7	394660000000	16
CaffeicAcid	S1_1667873	1	1667873	0.56375	0.64156	0.02935	0.7258	0.48907	0.26152	0.61142	3	166970000000	48	296170000000	8	356120000000	16
CaffeicAcid	S1_1667998	1	1667998	0.98487	0.38076	0.03333	0.98487	0.38076	NaN	NaN	2	284380000000	49	288740000000	7	416690000000	16
CaffeicAcid	S1_1721118	1	1721118	0.10431	0.90114	0.00366	0.00628	0.93716	0.20245	0.65474	2	31197000000	49	299080000000	7	344350000000	21
CaffeicAcid	S1_1727712	1	1727712	0.04025	0.8418	0.00069376	0.04025	0.8418	NaN	NaN	1	11839000000	50	294110000000	6	393320000000	21
CaffeicAcid	S1_1743864	1	1743864	0.10143	0.95881	0.00543	0.02786	0.97254	0.2494	0.61978	3	30902000000	48	304680000000	8	305100000000	20
CaffeicAcid	S1_1743980	1	1743980	0.10143	0.95881	0.00543	0.02786	0.97254	0.2494	0.61978	3	30902000000	48	304680000000	8	305100000000	20
CaffeicAcid	S1_1744129	1	1744129	0.17146	0.91516	0.00914	0.13944	0.87019	0.23983	0.62656	3	52013000000	48	303360000000	8	313010000000	20
CaffeicAcid	S1_1767778	1	1767778	0.21474	0.8857	0.01142	0.21944	0.80375	0.21239	0.64698	3	64969000000	48	302550000000	8	317870000000	15
CaffeicAcid	S1_1767851	1	1767851	0.24848	0.78096	0.00866	0.24848	0.78096	NaN	NaN	2	73881000000	49	297340000000	7	356550000000	16
CaffeicAcid	S1_1779283	1	1779283	0.10431	0.90114	0.00366	0.00628	0.93716	0.20245	0.65474	2	31197000000	49	299080000000	7	344350000000	21
CaffeicAcid	S1_1779334	1	1779334	0.10431	0.90114	0.00366	0.00628	0.93716	0.20245	0.65474	2	31197000000	49	299080000000	7	344350000000	21
CaffeicAcid	S1_1786374	1	1786374	0.35862	0.70046	0.01244	0.35862	0.70046	NaN	NaN	2	106160000000	49	296020000000	7	365770000000	22
CaffeicAcid	S1_1786390	1	1786390	0.35862	0.70046	0.01244	0.35862	0.70046	NaN	NaN	2	106160000000	49	296020000000	7	365770000000	22
CaffeicAcid	S1_1786538	1	1786538	0.1743	0.91327	0.00929	0.12397	0.88368	0.27862	0.60004	3	52867000000	48	303300000000	8	313330000000	20
CaffeicAcid	S1_1809309	1	1809309	0.04025	0.8418	0.00069376	0.04025	0.8418	NaN	NaN	1	11839000000	50	294110000000	6	393320000000	21
CaffeicAcid	S1_1809391	1	1809391	0.04025	0.8418	0.00069376	0.04025	0.8418	NaN	NaN	1	11839000000	50	294110000000	6	393320000000	21
CaffeicAcid	S1_1811365	1	1811365	0.05175	0.82097	0.0008917	0.05175	0.82097	NaN	NaN	1	15217000000	50	294040000000	6	393880000000	22
CaffeicAcid	S1_1812919	1	1812919	0.12499	0.88279	0.00438	0.12499	0.88279	NaN	NaN	2	37351000000	49	298830000000	7	346110000000	20
CaffeicAcid	S1_1859102	1	1859102	0.36518	0.54837	0.00625	0.36518	0.54837	NaN	NaN	1	106710000000	50	292210000000	6	409130000000	23
CaffeicAcid	S1_2112928	1	2112928	1.38924	0.25743	0.0689	0.75	0.47771	2.61819	0.1122	3	391920000000	48	282110000000	8	440480000000	19
CaffeicAcid	S1_2112936	1	2112936	1.24337	0.3044	0.06219	0.69267	0.50507	2.30778	0.13529	3	353740000000	48	284500000000	8	426160000000	18
CaffeicAcid	S1_2113011	1	2113011	1.38924	0.25743	0.0689	0.75	0.47771	2.61819	0.1122	3	391920000000	48	282110000000	8	440480000000	19
CaffeicAcid	S1_2113112	1	2113112	1.11187	0.35354	0.05604	0.33638	0.71599	2.64033	0.11073	3	318760000000	48	286690000000	8	413040000000	18
CaffeicAcid	S1_2113134	1	2113134	1.25612	0.29999	0.06278	0.3785	0.68687	2.98075	0.09069	3	357100000000	48	284290000000	8	427420000000	19
CaffeicAcid	S1_2113242	1	2113242	1.25612	0.29999	0.06278	0.3785	0.68687	2.98075	0.09069	3	357100000000	48	284290000000	8	427420000000	19
CaffeicAcid	S1_2122335	1	2122335	1.89005	0.16191	0.06177	0.54836	0.46245	3.20754	0.07948	2	527020000000	49	278840000000	7	486020000000	19
CaffeicAcid	S1_2138291	1	2138291	1.24337	0.3044	0.06219	0.69267	0.50507	2.30778	0.13529	3	353740000000	48	284500000000	8	426160000000	18
CaffeicAcid	S1_2145759	1	2145759	1.33768	0.27318	0.06654	1.41645	0.25233	1.17028	0.28475	3	378500000000	48	282950000000	8	435450000000	18
CaffeicAcid	S1_2156689	1	2156689	1.66726	0.19929	0.05495	0.46246	0.49961	2.8549	0.09745	2	468860000000	49	281210000000	7	469400000000	18
CaffeicAcid	S1_2156797	1	2156797	1.66726	0.19929	0.05495	0.46246	0.49961	2.8549	0.09745	2	468860000000	49	281210000000	7	469400000000	18
CaffeicAcid	S1_2169408	1	2169408	1.70149	0.19301	0.056	0.4521	0.50443	2.93339	0.09309	2	477860000000	49	280850000000	7	471970000000	18
CaffeicAcid	S1_2169426	1	2169426	1.70149	0.19301	0.056	0.4521	0.50443	2.93339	0.09309	2	477860000000	49	280850000000	7	471970000000	18
CaffeicAcid	S1_2170441	1	2170441	1.24337	0.3044	0.06219	0.69267	0.50507	2.30778	0.13529	3	353740000000	48	284500000000	8	426160000000	18
CaffeicAcid	S1_2170507	1	2170507	1.24337	0.3044	0.06219	0.69267	0.50507	2.30778	0.13529	3	353740000000	48	284500000000	8	426160000000	18
CaffeicAcid	S1_2170534	1	2170534	1.66726	0.19929	0.05495	0.46246	0.49961	2.8549	0.09745	2	468860000000	49	281210000000	7	469400000000	18
CaffeicAcid	S1_2170572	1	2170572	1.24337	0.3044	0.06219	0.69267	0.50507	2.30778	0.13529	3	353740000000	48	284500000000	8	426160000000	18
CaffeicAcid	S1_2176323	1	2176323	1.89572	0.14291	0.09136	0.39907	0.6731	4.82667	0.03288	3	519670000000	48	274130000000	8	488390000000	17
CaffeicAcid	S1_2176400	1	2176400	1.89572	0.14291	0.09136	0.39907	0.6731	4.82667	0.03288	3	519670000000	48	274130000000	8	488390000000	17
CaffeicAcid	S1_2176539	1	2176539	1.82945	0.15439	0.08849	0.40767	0.66743	4.6129	0.03681	3	503370000000	48	275150000000	8	482270000000	17
CaffeicAcid	S1_2176620	1	2176620	1.24337	0.3044	0.06219	0.69267	0.50507	2.30778	0.13529	3	353740000000	48	284500000000	8	426160000000	18
CaffeicAcid	S1_2246871	1	2246871	0.74688	0.47916	0.02551	0.06273	0.80326	1.4305	0.23744	2	217690000000	49	291470000000	7	397640000000	20
CaffeicAcid	S1_2246925	1	2246925	0.61384	0.54538	0.02108	0.03191	0.85895	1.19564	0.27954	2	179860000000	49	293010000000	7	386830000000	19
CaffeicAcid	S1_2266461	1	2266461	0.74688	0.47916	0.02551	0.06273	0.80326	1.4305	0.23744	2	217690000000	49	291470000000	7	397640000000	20
CaffeicAcid	S1_2328461	1	2328461	2.6069	0.06239	0.12083	0.22125	0.80231	7.3211	0.00941	3	687310000000	48	263650000000	8	551250000000	24
CaffeicAcid	S1_2376211	1	2376211	3.9044e-05	0.99504	6.7343e-07	3.9044e-05	0.99504	NaN	NaN	1	11492000	50	294340000000	6	391350000000	23
CaffeicAcid	S1_2376218	1	2376218	0.74688	0.47916	0.02551	0.06273	0.80326	1.4305	0.23744	2	217690000000	49	291470000000	7	397640000000	20
CaffeicAcid	S1_2380697	1	2380697	0.52746	0.66555	0.02752	0.15058	0.86061	1.27952	0.26361	3	156560000000	48	296820000000	8	352220000000	20
CaffeicAcid	S1_2382607	1	2382607	0.61384	0.54538	0.02108	0.03191	0.85895	1.19564	0.27954	2	179860000000	49	293010000000	7	386830000000	19
CaffeicAcid	S1_2445767	1	2445767	0.49036	0.61538	0.01692	0.49036	0.61538	NaN	NaN	2	144390000000	49	294460000000	7	376690000000	26
CaffeicAcid	S1_2498988	1	2498988	0.16994	0.84421	0.00594	0.16994	0.84421	NaN	NaN	2	50691000000	49	298280000000	7	349920000000	15
CaffeicAcid	S1_2552113	1	2552113	1.59031	0.20397	0.07797	0.63348	0.53503	3.44086	0.06975	3	443520000000	48	278890000000	8	459830000000	21
CaffeicAcid	S1_2564846	1	2564846	0.74688	0.47916	0.02551	0.06273	0.80326	1.4305	0.23744	2	217690000000	49	291470000000	7	397640000000	20
CaffeicAcid	S1_2593233	1	2593233	0.54104	0.65651	0.02821	0.36852	0.69366	0.88776	0.3508	3	160460000000	48	296580000000	8	353680000000	19
CaffeicAcid	S1_2593255	1	2593255	0.74688	0.47916	0.02551	0.06273	0.80326	1.4305	0.23744	2	217690000000	49	291470000000	7	397640000000	20
CaffeicAcid	S1_2593261	1	2593261	0.74688	0.47916	0.02551	0.06273	0.80326	1.4305	0.23744	2	217690000000	49	291470000000	7	397640000000	20
CaffeicAcid	S1_2593353	1	2593353	0.62848	0.60017	0.0326	0.39853	0.67346	1.08696	0.30237	3	185410000000	48	295020000000	8	363040000000	20
CaffeicAcid	S1_2641871	1	2641871	0.09179	0.91245	0.00322	0.09179	0.91245	NaN	NaN	2	27467000000	49	299230000000	7	343290000000	14
CaffeicAcid	S1_2641889	1	2641889	0.04371	0.95727	0.00154	0.04371	0.95727	NaN	NaN	2	13104000000	49	299820000000	7	339180000000	22
CaffeicAcid	S1_2666915	1	2666915	2.26366	0.11474	0.07294	0.52322	0.47284	3.97299	0.05182	2	622390000000	49	274950000000	7	513260000000	15
CaffeicAcid	S1_2668336	1	2668336	1.48774	0.22973	0.07337	0.62788	0.53796	3.15232	0.08216	3	417350000000	48	280520000000	8	450010000000	15
CaffeicAcid	S1_2794298	1	2794298	1.35239	0.2686	0.06721	0.27904	0.7577	3.47093	0.06858	3	382340000000	48	282710000000	8	436890000000	15
CaffeicAcid	S1_2794323	1	2794323	1.35239	0.2686	0.06721	0.27904	0.7577	3.47093	0.06858	3	382340000000	48	282710000000	8	436890000000	15
CaffeicAcid	S1_2794331	1	2794331	1.35239	0.2686	0.06721	0.27904	0.7577	3.47093	0.06858	3	382340000000	48	282710000000	8	436890000000	15
CaffeicAcid	S1_2801036	1	2801036	2.0246	0.14295	0.06583	0.33323	0.56636	3.69799	0.0603	2	561680000000	49	277430000000	7	495920000000	15
CaffeicAcid	S1_2801076	1	2801076	2.0246	0.14295	0.06583	0.33323	0.56636	3.69799	0.0603	2	561680000000	49	277430000000	7	495920000000	15
CaffeicAcid	S1_2801302	1	2801302	0.90022	0.44803	0.04594	0.02276	0.97751	2.65362	0.10986	3	261310000000	48	290280000000	8	391500000000	17
CaffeicAcid	S1_2801326	1	2801326	1.76821	0.16582	0.08582	0.04967	0.95159	5.19678	0.02711	3	488200000000	48	276100000000	8	476580000000	16
CaffeicAcid	S1_2872127	1	2872127	0.24979	0.61941	0.00429	0.24979	0.61941	NaN	NaN	1	73159000000	50	292880000000	6	403540000000	25
CaffeicAcid	S1_2872253	1	2872253	4.23916	0.04473	0.0674	4.23916	0.04473	NaN	NaN	1	1150300000000	50	271340000000	6	583050000000	21
CaffeicAcid	S1_2889110	1	2889110	0.01503	0.98509	0.00052857	0.01503	0.98509	NaN	NaN	2	4510100000	49	300170000000	7	336730000000	23
CaffeicAcid	S1_2890981	1	2890981	1.35824	0.26662	0.0453	1.35824	0.26662	NaN	NaN	2	386520000000	49	284580000000	7	445870000000	16
CaffeicAcid	S1_2891143	1	2891143	0.30072	0.58587	0.00516	0.30072	0.58587	NaN	NaN	1	87986000000	50	292590000000	6	406010000000	16
CaffeicAcid	S1_2891157	1	2891157	0.96965	0.32951	0.01641	0.96965	0.32951	NaN	NaN	1	279980000000	50	288750000000	6	438010000000	15
CaffeicAcid	S1_2891163	1	2891163	0.96965	0.32951	0.01641	0.96965	0.32951	NaN	NaN	1	279980000000	50	288750000000	6	438010000000	15
CaffeicAcid	S1_2895221	1	2895221	1.47891	0.22966	0.02478	1.47891	0.22966	NaN	NaN	1	422800000000	50	285890000000	6	461810000000	20
CaffeicAcid	S1_2932209	1	2932209	0.00456	0.94644	7.8608e-05	0.00456	0.94644	NaN	NaN	1	1341500000	50	294320000000	6	391570000000	24
CaffeicAcid	S1_2932277	1	2932277	0.00456	0.94644	7.8608e-05	0.00456	0.94644	NaN	NaN	1	1341500000	50	294320000000	6	391570000000	24
CaffeicAcid	S1_2938000	1	2938000	0.33915	0.71404	0.01178	0.33915	0.71404	NaN	NaN	2	100470000000	49	296250000000	7	364150000000	21
CaffeicAcid	S1_2943338	1	2943338	3.9044e-05	0.99504	6.7343e-07	3.9044e-05	0.99504	NaN	NaN	1	11492000	50	294340000000	6	391350000000	23
CaffeicAcid	S1_2943422	1	2943422	0.13261	0.87612	0.00464	0.13261	0.87612	NaN	NaN	2	39615000000	49	298730000000	7	346760000000	22
CaffeicAcid	S1_2944697	1	2944697	0.13261	0.87612	0.00464	0.13261	0.87612	NaN	NaN	2	39615000000	49	298730000000	7	346760000000	22
CaffeicAcid	S1_2963818	1	2963818	0.30132	0.7412	0.01048	0.30132	0.7412	NaN	NaN	2	89403000000	49	296700000000	7	360980000000	22
CaffeicAcid	S1_2966550	1	2966550	0.07054	0.79164	0.00121	0.07054	0.79164	NaN	NaN	1	20734000000	50	293930000000	6	394800000000	24
CaffeicAcid	S1_2980592	1	2980592	1.53912	0.22476	0.05097	1.53912	0.22476	NaN	NaN	2	434950000000	49	282600000000	7	459710000000	23
CaffeicAcid	S1_2984574	1	2984574	0.1009	0.90421	0.00354	0.1009	0.90421	NaN	NaN	2	30182000000	49	299120000000	7	344060000000	25
CaffeicAcid	S1_2985913	1	2985913	0.31609	0.73047	0.01098	0.31609	0.73047	NaN	NaN	2	93730000000	49	296530000000	7	362220000000	23
CaffeicAcid	S1_2986002	1	2986002	0.31609	0.73047	0.01098	0.31609	0.73047	NaN	NaN	2	93730000000	49	296530000000	7	362220000000	23
CaffeicAcid	S1_2986058	1	2986058	0.31609	0.73047	0.01098	0.31609	0.73047	NaN	NaN	2	93730000000	49	296530000000	7	362220000000	23
CaffeicAcid	S1_2986101	1	2986101	0.07054	0.79164	0.00121	0.07054	0.79164	NaN	NaN	1	20734000000	50	293930000000	6	394800000000	24
CaffeicAcid	S1_2997524	1	2997524	0.23978	0.78772	0.00836	0.23978	0.78772	NaN	NaN	2	71319000000	49	297440000000	7	355820000000	22
CaffeicAcid	S1_3019828	1	3019828	0.19822	0.82085	0.00692	0.19822	0.82085	NaN	NaN	2	59057000000	49	297940000000	7	352310000000	23
CaffeicAcid	S1_3019872	1	3019872	0.19822	0.82085	0.00692	0.19822	0.82085	NaN	NaN	2	59057000000	49	297940000000	7	352310000000	23
CaffeicAcid	S1_3020019	1	3020019	0.03629	0.96439	0.00128	0.03629	0.96439	NaN	NaN	2	10884000000	49	299910000000	7	338550000000	22
CaffeicAcid	S1_3022836	1	3022836	0.00976	0.92169	0.00016832	0.00976	0.92169	NaN	NaN	1	2872500000	50	294290000000	6	391820000000	23
CaffeicAcid	S1_3022982	1	3022982	0.07054	0.79164	0.00121	0.07054	0.79164	NaN	NaN	1	20734000000	50	293930000000	6	394800000000	24
CaffeicAcid	S1_3026193	1	3026193	0.10007	0.90496	0.00351	0.10007	0.90496	NaN	NaN	2	29934000000	49	299130000000	7	343990000000	20
CaffeicAcid	S1_3026401	1	3026401	0.12358	0.94574	0.00661	0.13484	0.87418	0.10597	0.74619	3	37599000000	48	304260000000	8	307610000000	23
CaffeicAcid	S1_3047457	1	3047457	1.67393	0.18507	0.08168	0.57592	0.56594	3.80403	0.05698	3	464630000000	48	277570000000	8	467750000000	23
CaffeicAcid	S1_3055049	1	3055049	0.58476	0.62792	0.03041	0.792	0.45865	0.19627	0.65974	3	172970000000	48	295800000000	8	358370000000	23
CaffeicAcid	S1_3055095	1	3055095	0.63219	0.59785	0.03278	0.88085	0.42089	0.16489	0.6865	3	186470000000	48	294950000000	8	363430000000	21
CaffeicAcid	S1_3098964	1	3098964	0.00976	0.92169	0.00016832	0.00976	0.92169	NaN	NaN	1	2872500000	50	294290000000	6	391820000000	23
CaffeicAcid	S1_3098989	1	3098989	0.07054	0.79164	0.00121	0.07054	0.79164	NaN	NaN	1	20734000000	50	293930000000	6	394800000000	24
CaffeicAcid	S1_3102466	1	3102466	0.188	0.82921	0.00657	0.188	0.82921	NaN	NaN	2	56035000000	49	298060000000	7	351450000000	23
CaffeicAcid	S1_3102521	1	3102521	0.188	0.82921	0.00657	0.188	0.82921	NaN	NaN	2	56035000000	49	298060000000	7	351450000000	23
CaffeicAcid	S1_3102612	1	3102612	0.11018	0.8959	0.00386	0.11018	0.8959	NaN	NaN	2	32944000000	49	299010000000	7	344850000000	22
CaffeicAcid	S1_3103805	1	3103805	0.30132	0.7412	0.01048	0.30132	0.7412	NaN	NaN	2	89403000000	49	296700000000	7	360980000000	22
CaffeicAcid	S1_3115115	1	3115115	0.00976	0.92169	0.00016832	0.00976	0.92169	NaN	NaN	1	2872500000	50	294290000000	6	391820000000	23
CaffeicAcid	S1_3115151	1	3115151	0.00976	0.92169	0.00016832	0.00976	0.92169	NaN	NaN	1	2872500000	50	294290000000	6	391820000000	23
CaffeicAcid	S1_3120700	1	3120700	0.31609	0.73047	0.01098	0.31609	0.73047	NaN	NaN	2	93730000000	49	296530000000	7	362220000000	23
CaffeicAcid	S1_3120852	1	3120852	0.30132	0.7412	0.01048	0.30132	0.7412	NaN	NaN	2	89403000000	49	296700000000	7	360980000000	22
CaffeicAcid	S1_3156699	1	3156699	0.31064	0.73441	0.0108	0.31064	0.73441	NaN	NaN	2	92132000000	49	296590000000	7	361760000000	24
CaffeicAcid	S1_3156726	1	3156726	0.31064	0.73441	0.0108	0.31064	0.73441	NaN	NaN	2	92132000000	49	296590000000	7	361760000000	24
CaffeicAcid	S1_3156776	1	3156776	0.30132	0.7412	0.01048	0.30132	0.7412	NaN	NaN	2	89403000000	49	296700000000	7	360980000000	22
CaffeicAcid	S1_3171308	1	3171308	0.34668	0.79169	0.01829	0.51829	0.59877	0.02411	0.87726	3	104040000000	48	300110000000	8	332520000000	19
CaffeicAcid	S1_3243774	1	3243774	1.2505	0.30192	0.06252	1.79944	0.17615	0.21059	0.64838	3	355620000000	48	284380000000	8	426870000000	20
CaffeicAcid	S1_3244301	1	3244301	0.00976	0.92169	0.00016832	0.00976	0.92169	NaN	NaN	1	2872500000	50	294290000000	6	391820000000	23
CaffeicAcid	S1_3244332	1	3244332	0.07054	0.79164	0.00121	0.07054	0.79164	NaN	NaN	1	20734000000	50	293930000000	6	394800000000	24
CaffeicAcid	S1_3247013	1	3247013	0.63706	0.59482	0.03302	0.801	0.45467	0.33106	0.56772	3	187850000000	48	294870000000	8	363950000000	22
CaffeicAcid	S1_3266878	1	3266878	0.38873	0.67999	0.01347	0.00023749	0.98777	0.77723	0.38229	2	114930000000	49	295660000000	7	368280000000	24
CaffeicAcid	S1_3266988	1	3266988	0.74841	0.52863	0.03854	0.00040615	0.99959	2.2444	0.14065	3	219220000000	48	292910000000	8	375720000000	22
CaffeicAcid	S1_3267069	1	3267069	0.20272	0.89401	0.01079	0.1963	0.82241	0.2218	0.63981	3	61378000000	48	302770000000	8	316530000000	24
CaffeicAcid	S1_3302358	1	3302358	0.06667	0.97732	0.00358	0.02127	0.97897	0.1582	0.69258	3	20356000000	48	305340000000	8	301140000000	21
CaffeicAcid	S1_3318753	1	3318753	0.27214	0.84518	0.01442	0.30217	0.74058	0.22168	0.6399	3	82045000000	48	301480000000	8	324280000000	23
CaffeicAcid	S1_3318787	1	3318787	0.27214	0.84518	0.01442	0.30217	0.74058	0.22168	0.6399	3	82045000000	48	301480000000	8	324280000000	23
CaffeicAcid	S1_3318872	1	3318872	0.12987	0.87852	0.00455	0.01806	0.89363	0.24194	0.625	2	38800000000	49	298770000000	7	346520000000	24
CaffeicAcid	S1_3319063	1	3319063	0.12987	0.87852	0.00455	0.01806	0.89363	0.24194	0.625	2	38800000000	49	298770000000	7	346520000000	24
CaffeicAcid	S1_3319195	1	3319195	0.08804	0.91587	0.00309	0.00054614	0.98145	0.17554	0.67707	2	26347000000	49	299280000000	7	342970000000	23
CaffeicAcid	S1_3319372	1	3319372	0.36224	0.78053	0.01909	0.24526	0.78345	0.60019	0.44231	3	108610000000	48	299820000000	8	334240000000	20
CaffeicAcid	S1_3322428	1	3322428	0.08804	0.91587	0.00309	0.00054614	0.98145	0.17554	0.67707	2	26347000000	49	299280000000	7	342970000000	23
CaffeicAcid	S1_3322576	1	3322576	0.08804	0.91587	0.00309	0.00054614	0.98145	0.17554	0.67707	2	26347000000	49	299280000000	7	342970000000	23
CaffeicAcid	S1_3329011	1	3329011	0.08804	0.91587	0.00309	0.00054614	0.98145	0.17554	0.67707	2	26347000000	49	299280000000	7	342970000000	23
CaffeicAcid	S1_3344266	1	3344266	0.36943	0.77539	0.01946	0.50397	0.60722	0.11849	0.73219	3	110710000000	48	299690000000	8	335030000000	22
CaffeicAcid	S1_3392580	1	3392580	0.19822	0.82085	0.00692	0.19822	0.82085	NaN	NaN	2	59057000000	49	297940000000	7	352310000000	23
CaffeicAcid	S1_3395057	1	3395057	0.07054	0.79164	0.00121	0.07054	0.79164	NaN	NaN	1	20734000000	50	293930000000	6	394800000000	24
CaffeicAcid	S1_3398254	1	3398254	0.07054	0.79164	0.00121	0.07054	0.79164	NaN	NaN	1	20734000000	50	293930000000	6	394800000000	24
CaffeicAcid	S1_3409948	1	3409948	0.12987	0.87852	0.00455	0.01806	0.89363	0.24194	0.625	2	38800000000	49	298770000000	7	346520000000	24
CaffeicAcid	S1_3414863	1	3414863	0.07054	0.79164	0.00121	0.07054	0.79164	NaN	NaN	1	20734000000	50	293930000000	6	394800000000	24
CaffeicAcid	S1_3435788	1	3435788	0.14841	0.7017	0.00255	0.14841	0.7017	NaN	NaN	1	43554000000	50	293470000000	6	398600000000	25
CaffeicAcid	S1_3439370	1	3439370	0.18403	0.90674	0.00981	0.17182	0.84263	0.21396	0.64577	3	55784000000	48	303120000000	8	314430000000	23
CaffeicAcid	S1_3506919	1	3506919	0.73765	0.53477	0.03801	0.98203	0.3818	0.27784	0.60055	3	216200000000	48	293100000000	8	374580000000	21
CaffeicAcid	S1_3506978	1	3506978	0.0649	0.97818	0.00348	0.01866	0.98152	0.15802	0.69274	3	19819000000	48	305370000000	8	300940000000	23
CaffeicAcid	S1_3506999	1	3506999	0.17126	0.91529	0.00913	0.138	0.87144	0.24204	0.62498	3	51953000000	48	303360000000	8	312990000000	22
CaffeicAcid	S1_3539942	1	3539942	0.00547	0.94134	9.4315e-05	0.00547	0.94134	NaN	NaN	1	1609500000	50	294310000000	6	391610000000	24
CaffeicAcid	S1_3540025	1	3540025	0.00547	0.94134	9.4315e-05	0.00547	0.94134	NaN	NaN	1	1609500000	50	294310000000	6	391610000000	24
CaffeicAcid	S1_3545610	1	3545610	0.17343	0.84129	0.00606	0.17343	0.84129	NaN	NaN	2	51723000000	49	298240000000	7	350220000000	24
CaffeicAcid	S1_3545615	1	3545615	0.14205	0.86794	0.00497	0.14205	0.86794	NaN	NaN	2	42418000000	49	298620000000	7	347560000000	23
CaffeicAcid	S1_3545737	1	3545737	0.14205	0.86794	0.00497	0.14205	0.86794	NaN	NaN	2	42418000000	49	298620000000	7	347560000000	23
CaffeicAcid	S1_3574138	1	3574138	0.10428	0.95717	0.00558	0.11302	0.89337	0.09101	0.7642	3	31768000000	48	304620000000	8	305420000000	17
CaffeicAcid	S1_3611688	1	3611688	0.91653	0.40665	0.0311	0.04626	0.83058	1.78607	0.18758	2	265350000000	49	289520000000	7	411250000000	15
CaffeicAcid	S1_3627307	1	3627307	0.82109	0.48865	0.0421	0.3306	0.72009	1.79141	0.18706	3	239470000000	48	291640000000	8	383310000000	13
CaffeicAcid	S1_3627422	1	3627422	0.12283	0.88468	0.0043	0.12283	0.88468	NaN	NaN	2	36709000000	49	298850000000	7	345930000000	22
CaffeicAcid	S1_3627489	1	3627489	0.77452	0.51398	0.03982	0.35269	0.70457	1.6094	0.21069	3	226510000000	48	292450000000	8	378450000000	14
CaffeicAcid	S1_3668639	1	3668639	0.62644	0.53872	0.0215	0.62644	0.53872	NaN	NaN	2	183460000000	49	292860000000	7	387860000000	24
CaffeicAcid	S1_3669843	1	3669843	0.80924	0.45106	0.02757	0.80924	0.45106	NaN	NaN	2	235280000000	49	290750000000	7	402660000000	24
CaffeicAcid	S1_3691660	1	3691660	0.97493	0.38442	0.033	0.03885	0.84454	1.91029	0.1732	2	281610000000	49	288860000000	7	415900000000	15
CaffeicAcid	S1_3698724	1	3698724	0.6166	0.54391	0.02117	0.20475	0.65287	1.02833	0.31553	2	180650000000	49	292980000000	7	387050000000	15
CaffeicAcid	S1_3698736	1	3698736	0.47432	0.62514	0.01638	0.13212	0.71778	0.81701	0.37048	2	139760000000	49	294650000000	7	375370000000	16
CaffeicAcid	S1_3701075	1	3701075	0.30174	0.7409	0.01049	0.30174	0.7409	NaN	NaN	2	89525000000	49	296700000000	7	361020000000	24
CaffeicAcid	S1_3702419	1	3702419	0.00257	0.95978	4.4309e-05	0.00257	0.95978	NaN	NaN	1	756150000	50	294330000000	6	391470000000	25
CaffeicAcid	S1_3702449	1	3702449	0.97493	0.38442	0.033	0.03885	0.84454	1.91029	0.1732	2	281610000000	49	288860000000	7	415900000000	15
CaffeicAcid	S1_3702538	1	3702538	0.97493	0.38442	0.033	0.03885	0.84454	1.91029	0.1732	2	281610000000	49	288860000000	7	415900000000	15
CaffeicAcid	S1_3715774	1	3715774	0.00257	0.95978	4.4309e-05	0.00257	0.95978	NaN	NaN	1	756150000	50	294330000000	6	391470000000	25
CaffeicAcid	S1_3728803	1	3728803	0.00257	0.95978	4.4309e-05	0.00257	0.95978	NaN	NaN	1	756150000	50	294330000000	6	391470000000	25
CaffeicAcid	S1_3744058	1	3744058	0.93813	0.42961	0.04776	0.21848	0.80452	2.36526	0.13063	3	271710000000	48	289630000000	8	395400000000	15
CaffeicAcid	S1_3750613	1	3750613	0.30174	0.7409	0.01049	0.30174	0.7409	NaN	NaN	2	89525000000	49	296700000000	7	361020000000	24
CaffeicAcid	S1_3750643	1	3750643	0.30174	0.7409	0.01049	0.30174	0.7409	NaN	NaN	2	89525000000	49	296700000000	7	361020000000	24
CaffeicAcid	S1_3754430	1	3754430	0.97493	0.38442	0.033	0.03885	0.84454	1.91029	0.1732	2	281610000000	49	288860000000	7	415900000000	15
CaffeicAcid	S1_3775116	1	3775116	0.0308	0.8614	0.0005309	0.0308	0.8614	NaN	NaN	1	9060000000	50	294160000000	6	392860000000	26
CaffeicAcid	S1_3783034	1	3783034	0.21517	0.8854	0.01144	0.06083	0.94106	0.52503	0.47222	3	65097000000	48	302540000000	8	317920000000	21
CaffeicAcid	S1_3788445	1	3788445	0.1155	0.73539	0.00199	0.1155	0.73539	NaN	NaN	1	33918000000	50	293670000000	6	397000000000	24
CaffeicAcid	S1_3791495	1	3791495	0.86649	0.42677	0.02946	0.86649	0.42677	NaN	NaN	2	251360000000	49	290090000000	7	407260000000	19
CaffeicAcid	S1_3791526	1	3791526	0.86649	0.42677	0.02946	0.86649	0.42677	NaN	NaN	2	251360000000	49	290090000000	7	407260000000	19
CaffeicAcid	S1_3791534	1	3791534	0.86649	0.42677	0.02946	0.86649	0.42677	NaN	NaN	2	251360000000	49	290090000000	7	407260000000	19
CaffeicAcid	S1_3848967	1	3848967	0.0308	0.8614	0.0005309	0.0308	0.8614	NaN	NaN	1	9060000000	50	294160000000	6	392860000000	26
CaffeicAcid	S1_3848984	1	3848984	0.0308	0.8614	0.0005309	0.0308	0.8614	NaN	NaN	1	9060000000	50	294160000000	6	392860000000	26
CaffeicAcid	S1_3855761	1	3855761	0.0308	0.8614	0.0005309	0.0308	0.8614	NaN	NaN	1	9060000000	50	294160000000	6	392860000000	26
CaffeicAcid	S1_3890091	1	3890091	0.37406	0.77208	0.0197	0.04335	0.95762	1.03542	0.31399	3	112070000000	48	299600000000	8	335540000000	13
CaffeicAcid	S1_3892714	1	3892714	0.6461	0.58923	0.03347	0.31726	0.72962	1.29988	0.25989	3	190410000000	48	294710000000	8	364910000000	16
CaffeicAcid	S1_3897546	1	3897546	0.72232	0.49072	0.0247	0.00067039	0.97945	1.44396	0.23528	2	210740000000	49	291750000000	7	395650000000	16
CaffeicAcid	S1_3965667	1	3965667	1.58081	0.20623	0.07754	0.60359	0.55086	3.47429	0.06845	3	441110000000	48	279040000000	8	458920000000	17
CaffeicAcid	S1_3977704	1	3977704	2.01732	0.12399	0.09656	0.82275	0.4452	4.2958	0.0436	3	549280000000	48	272280000000	8	499490000000	14
CaffeicAcid	S1_3989323	1	3989323	0.55973	0.57497	0.01926	0.55973	0.57497	NaN	NaN	2	164360000000	49	293640000000	7	382400000000	22
CaffeicAcid	S1_3989486	1	3989486	1.82965	0.15436	0.0885	0.74493	0.48007	3.9106	0.05374	3	503420000000	48	275150000000	8	482290000000	14
CaffeicAcid	S1_3989673	1	3989673	0.00257	0.95978	4.4309e-05	0.00257	0.95978	NaN	NaN	1	756150000	50	294330000000	6	391470000000	25
CaffeicAcid	S1_3989686	1	3989686	2.27107	0.11396	0.07316	0.52648	0.47147	3.98424	0.0515	2	624250000000	49	274870000000	7	513800000000	16
CaffeicAcid	S1_3989728	1	3989728	1.28854	0.28905	0.06428	0.20112	0.81849	3.44334	0.06965	3	365630000000	48	283760000000	8	430620000000	17
CaffeicAcid	S1_4017948	1	4017948	0.01894	0.98125	0.00066617	0.01894	0.98125	NaN	NaN	2	5684200000	49	300120000000	7	337060000000	23
CaffeicAcid	S1_4018138	1	4018138	0.01894	0.98125	0.00066617	0.01894	0.98125	NaN	NaN	2	5684200000	49	300120000000	7	337060000000	23
CaffeicAcid	S1_4033345	1	4033345	0.18462	0.832	0.00645	0.04065	0.84103	0.32913	0.56879	2	55036000000	49	298110000000	7	351160000000	24
CaffeicAcid	S1_4047747	1	4047747	0.00053859	0.98158	9.2895e-06	0.00053859	0.98158	NaN	NaN	1	158530000	50	294340000000	6	391370000000	8
CaffeicAcid	S1_4047792	1	4047792	0.0078	0.92996	0.00013457	0.0078	0.92996	NaN	NaN	1	2296500000	50	294300000000	6	391730000000	13
CaffeicAcid	S1_4047843	1	4047843	0.27282	0.60375	0.00468	0.27282	0.60375	NaN	NaN	1	79868000000	50	292750000000	6	404660000000	20
CaffeicAcid	S1_4068516	1	4068516	0.20262	0.89408	0.01078	0.16959	0.8445	0.2737	0.60327	3	61347000000	48	302770000000	8	316510000000	23
CaffeicAcid	S1_4068618	1	4068618	1.75181	0.18415	0.05755	0.51044	0.47827	2.97304	0.09097	2	491050000000	49	280310000000	7	475740000000	17
CaffeicAcid	S1_4071160	1	4071160	0.17562	0.91239	0.00936	0.06778	0.93455	0.39298	0.53371	3	53262000000	48	303280000000	8	313480000000	21
CaffeicAcid	S1_4071308	1	4071308	1.25868	0.29911	0.0629	0.60349	0.55091	2.53134	0.11817	3	357780000000	48	284250000000	8	427680000000	17
CaffeicAcid	S1_4071323	1	4071323	1.25868	0.29911	0.0629	0.60349	0.55091	2.53134	0.11817	3	357780000000	48	284250000000	8	427680000000	17
CaffeicAcid	S1_4118570	1	4118570	0.02943	0.86449	0.00050728	0.02943	0.86449	NaN	NaN	1	8656900000	50	294170000000	6	392790000000	11
CaffeicAcid	S1_4180603	1	4180603	0.17001	0.84415	0.00594	0.04976	0.82439	0.29097	0.59204	2	50712000000	49	298280000000	7	349930000000	26
CaffeicAcid	S1_4311776	1	4311776	0.13647	0.71338	0.00235	0.13647	0.71338	NaN	NaN	1	40058000000	50	293540000000	6	398020000000	26
CaffeicAcid	S1_4311777	1	4311777	2.56961	0.08685	0.08186	0.12646	0.72363	5.00264	0.02989	2	698520000000	49	271840000000	7	535020000000	15
CaffeicAcid	S1_4311852	1	4311852	2.56961	0.08685	0.08186	0.12646	0.72363	5.00264	0.02989	2	698520000000	49	271840000000	7	535020000000	15
CaffeicAcid	S1_4492205	1	4492205	0.38283	0.76582	0.02015	0.34613	0.70913	0.46381	0.49912	3	114640000000	48	299440000000	8	336500000000	14
CaffeicAcid	S1_4496075	1	4496075	0.03282	0.96774	0.00115	0.03282	0.96774	NaN	NaN	2	9843600000	49	299950000000	7	338250000000	25
CaffeicAcid	S1_4496103	1	4496103	0.03282	0.96774	0.00115	0.03282	0.96774	NaN	NaN	2	9843600000	49	299950000000	7	338250000000	25
CaffeicAcid	S1_4502659	1	4502659	0.0308	0.8614	0.0005309	0.0308	0.8614	NaN	NaN	1	9060000000	50	294160000000	6	392860000000	26
CaffeicAcid	S1_4502725	1	4502725	0.0308	0.8614	0.0005309	0.0308	0.8614	NaN	NaN	1	9060000000	50	294160000000	6	392860000000	26
CaffeicAcid	S1_4502749	1	4502749	0.0308	0.8614	0.0005309	0.0308	0.8614	NaN	NaN	1	9060000000	50	294160000000	6	392860000000	26
CaffeicAcid	S1_4502769	1	4502769	0.30671	0.73726	0.01066	0.30671	0.73726	NaN	NaN	2	90983000000	49	296640000000	7	361430000000	25
CaffeicAcid	S1_4502841	1	4502841	0.30671	0.73726	0.01066	0.30671	0.73726	NaN	NaN	2	90983000000	49	296640000000	7	361430000000	25
CaffeicAcid	S1_4507678	1	4507678	0.38287	0.68392	0.01327	0.38287	0.68392	NaN	NaN	2	113230000000	49	295730000000	7	367790000000	19
CaffeicAcid	S1_4514231	1	4514231	2.67591	0.0789	0.08492	2.67591	0.0789	NaN	NaN	2	724570000000	49	270780000000	7	542460000000	18
CaffeicAcid	S1_4514301	1	4514301	2.67591	0.0789	0.08492	2.67591	0.0789	NaN	NaN	2	724570000000	49	270780000000	7	542460000000	18
CaffeicAcid	S1_4514345	1	4514345	2.78276	0.07166	0.08796	2.78276	0.07166	NaN	NaN	2	750560000000	49	269720000000	7	549880000000	18
CaffeicAcid	S1_4563480	1	4563480	1.13855	0.34301	0.05729	0.36268	0.69766	2.66563	0.10908	3	325900000000	48	286240000000	8	415720000000	16
CaffeicAcid	S1_4563537	1	4563537	0.05798	0.98146	0.00311	0.01692	0.98323	0.14069	0.70925	3	17713000000	48	305500000000	8	300150000000	23
CaffeicAcid	S1_4596741	1	4596741	0.30174	0.7409	0.01049	0.07856	0.78041	0.52566	0.47189	2	89525000000	49	296700000000	7	361020000000	24
CaffeicAcid	S1_4596833	1	4596833	0.30174	0.7409	0.01049	0.07856	0.78041	0.52566	0.47189	2	89525000000	49	296700000000	7	361020000000	24
CaffeicAcid	S1_4599981	1	4599981	3.39492	0.02521	0.15096	1.49215	0.23493	6.84452	0.01185	3	858710000000	48	252940000000	8	615530000000	17
CaffeicAcid	S1_4617479	1	4617479	0.0328	0.85701	0.00056544	0.0328	0.85701	NaN	NaN	1	9649400000	50	294150000000	6	392950000000	10
CaffeicAcid	S1_4619741	1	4619741	0.69776	0.55801	0.03604	0.31841	0.7288	1.45059	0.23434	3	205000000000	48	293800000000	8	370380000000	19
CaffeicAcid	S1_4619770	1	4619770	0.69776	0.55801	0.03604	0.31841	0.7288	1.45059	0.23434	3	205000000000	48	293800000000	8	370380000000	19
CaffeicAcid	S1_4633111	1	4633111	0.05362	0.81782	0.00092393	0.05362	0.81782	NaN	NaN	1	15767000000	50	294030000000	6	393970000000	23
CaffeicAcid	S1_4651048	1	4651048	0.99273	0.40426	0.05038	0.213	0.8089	2.53883	0.11764	3	286600000000	48	288700000000	8	400980000000	19
CaffeicAcid	S1_4651055	1	4651055	0.99273	0.40426	0.05038	0.213	0.8089	2.53883	0.11764	3	286600000000	48	288700000000	8	400980000000	19
CaffeicAcid	S1_4694243	1	4694243	1.49479	0.23434	0.04959	0.85879	0.35853	2.11169	0.15255	2	423150000000	49	283080000000	7	456340000000	15
CaffeicAcid	S1_4699740	1	4699740	0.4896	0.61583	0.0169	0.4896	0.61583	NaN	NaN	2	144170000000	49	294470000000	7	376630000000	24
CaffeicAcid	S1_4701980	1	4701980	1.2204	0.31249	0.06112	0.48746	0.61713	2.6534	0.10988	3	347670000000	48	284880000000	8	423880000000	15
CaffeicAcid	S1_4777686	1	4777686	0.30671	0.73726	0.01066	0.30671	0.73726	NaN	NaN	2	90983000000	49	296640000000	7	361430000000	25
CaffeicAcid	S1_4777849	1	4777849	0.30174	0.7409	0.01049	0.30174	0.7409	NaN	NaN	2	89525000000	49	296700000000	7	361020000000	24
CaffeicAcid	S1_4971483	1	4971483	0.82884	0.48454	0.04247	1.0204	0.36798	0.46789	0.49725	3	241610000000	48	291510000000	8	384110000000	8
CaffeicAcid	S1_4971494	1	4971494	0.30216	0.74059	0.01051	0.30216	0.74059	NaN	NaN	2	89649000000	49	296690000000	7	361050000000	15
CaffeicAcid	S1_4971576	1	4971576	0.37308	0.5441	0.00639	0.37308	0.5441	NaN	NaN	1	109000000000	50	292160000000	6	409510000000	25
CaffeicAcid	S1_4971598	1	4971598	0.79386	0.3772	0.01348	0.79386	0.3772	NaN	NaN	1	230020000000	50	289740000000	6	429680000000	28
CaffeicAcid	S1_4992983	1	4992983	1.67991	0.19695	0.05534	3.35025	0.07316	0.07176	0.78991	2	472190000000	49	281080000000	7	470350000000	16
CaffeicAcid	S1_4993026	1	4993026	1.1475	0.32581	0.03859	2.33884	0.13249	0.00282	0.95788	2	329230000000	49	286910000000	7	429510000000	18
CaffeicAcid	S1_5095828	1	5095828	0.01677	0.89747	0.00028921	0.01677	0.89747	NaN	NaN	1	4935400000	50	294250000000	6	392170000000	16
CaffeicAcid	S1_5150093	1	5150093	0.62746	0.53818	0.02154	0.62746	0.53818	NaN	NaN	2	183750000000	49	292850000000	7	387940000000	10
CaffeicAcid	S1_5150166	1	5150166	1.06269	0.35335	0.03585	1.06269	0.35335	NaN	NaN	2	305910000000	49	287870000000	7	422840000000	12
CaffeicAcid	S1_5150171	1	5150171	1.07352	0.34971	0.0362	1.07352	0.34971	NaN	NaN	2	308900000000	49	287740000000	7	423700000000	11
CaffeicAcid	S1_5204192	1	5204192	1.70831	0.17781	0.0832	0.47686	0.62358	4.11066	0.04819	3	473250000000	48	277030000000	8	470980000000	15
CaffeicAcid	S1_5204436	1	5204436	1.70831	0.17781	0.0832	0.47686	0.62358	4.11066	0.04819	3	473250000000	48	277030000000	8	470980000000	15
CaffeicAcid	S1_5212872	1	5212872	0.21468	0.80755	0.00749	0.21468	0.80755	NaN	NaN	2	63920000000	49	297740000000	7	353700000000	28
CaffeicAcid	S1_5212887	1	5212887	0.21468	0.80755	0.00749	0.21468	0.80755	NaN	NaN	2	63920000000	49	297740000000	7	353700000000	28
CaffeicAcid	S1_5212933	1	5212933	0.21468	0.80755	0.00749	0.21468	0.80755	NaN	NaN	2	63920000000	49	297740000000	7	353700000000	28
CaffeicAcid	S1_5219124	1	5219124	0.47106	0.70386	0.02466	0.71265	0.49535	0.01649	0.89837	3	140300000000	48	297840000000	8	346120000000	22
CaffeicAcid	S1_5222859	1	5222859	0.03896	0.84432	0.00067153	0.03896	0.84432	NaN	NaN	1	11460000000	50	294120000000	6	393260000000	26
CaffeicAcid	S1_5236046	1	5236046	0.03896	0.84432	0.00067153	0.03896	0.84432	NaN	NaN	1	11460000000	50	294120000000	6	393260000000	26
CaffeicAcid	S1_5241844	1	5241844	1.82099	0.15592	0.08812	0.82159	0.4457	3.72831	0.05942	3	501280000000	48	275280000000	8	481490000000	15
CaffeicAcid	S1_5265870	1	5265870	1.35903	0.26655	0.06752	1.0027	0.37429	2.02956	0.16073	3	384070000000	48	282600000000	8	437530000000	20
CaffeicAcid	S1_5277443	1	5277443	0.11767	0.9493	0.0063	0.14083	0.86898	0.07665	0.78308	3	35815000000	48	304370000000	8	306940000000	24
CaffeicAcid	S1_5277614	1	5277614	2.61056	0.08369	0.08304	0.87535	0.35398	4.2882	0.04367	2	708580000000	49	271430000000	7	537890000000	15
CaffeicAcid	S1_5277697	1	5277697	0.30975	0.73506	0.01077	0.30975	0.73506	NaN	NaN	2	91871000000	49	296600000000	7	361690000000	25
CaffeicAcid	S1_5309598	1	5309598	0.25372	0.8583	0.01346	0.30132	0.7412	0.16874	0.68306	3	76578000000	48	301820000000	8	322230000000	25
CaffeicAcid	S1_5309644	1	5309644	0.13406	0.93928	0.00717	0.13012	0.8783	0.14649	0.7036	3	40764000000	48	304060000000	8	308800000000	23
CaffeicAcid	S1_5318576	1	5318576	2.61056	0.08369	0.08304	0.87535	0.35398	4.2882	0.04367	2	708580000000	49	271430000000	7	537890000000	15
CaffeicAcid	S1_5318750	1	5318750	0.03896	0.84432	0.00067153	0.03896	0.84432	NaN	NaN	1	11460000000	50	294120000000	6	393260000000	26
CaffeicAcid	S1_5318896	1	5318896	0.33215	0.56698	0.00569	0.33215	0.56698	NaN	NaN	1	97122000000	50	292400000000	6	407530000000	24
CaffeicAcid	S1_5318910	1	5318910	0.34443	0.55992	0.0059	0.34443	0.55992	NaN	NaN	1	100690000000	50	292330000000	6	408130000000	25
CaffeicAcid	S1_5318921	1	5318921	0.34443	0.55992	0.0059	0.34443	0.55992	NaN	NaN	1	100690000000	50	292330000000	6	408130000000	25
CaffeicAcid	S1_5337282	1	5337282	0.03896	0.84432	0.00067153	0.03896	0.84432	NaN	NaN	1	11460000000	50	294120000000	6	393260000000	26
CaffeicAcid	S1_5337362	1	5337362	0.03896	0.84432	0.00067153	0.03896	0.84432	NaN	NaN	1	11460000000	50	294120000000	6	393260000000	26
CaffeicAcid	S1_5338761	1	5338761	0.06962	0.93284	0.00244	0.06962	0.93284	NaN	NaN	2	20850000000	49	299500000000	7	341400000000	25
CaffeicAcid	S1_5355191	1	5355191	1.61451	0.19831	0.07905	0.56362	0.57279	3.6552	0.06187	3	449650000000	48	278510000000	8	462130000000	15
CaffeicAcid	S1_5355219	1	5355219	1.61451	0.19831	0.07905	0.56362	0.57279	3.6552	0.06187	3	449650000000	48	278510000000	8	462130000000	15
CaffeicAcid	S1_5360344	1	5360344	1.07545	0.36839	0.05432	0.31385	0.73208	2.57843	0.11489	3	308980000000	48	287300000000	8	409370000000	17
CaffeicAcid	S1_5360363	1	5360363	1.07545	0.36839	0.05432	0.31385	0.73208	2.57843	0.11489	3	308980000000	48	287300000000	8	409370000000	17
CaffeicAcid	S1_5375053	1	5375053	2.61056	0.08369	0.08304	0.87535	0.35398	4.2882	0.04367	2	708580000000	49	271430000000	7	537890000000	15
CaffeicAcid	S1_5397320	1	5397320	1.78904	0.16184	0.08673	0.79976	0.45522	3.6801	0.06102	3	493370000000	48	275770000000	8	478520000000	15
CaffeicAcid	S1_5397350	1	5397350	1.78904	0.16184	0.08673	0.79976	0.45522	3.6801	0.06102	3	493370000000	48	275770000000	8	478520000000	15
CaffeicAcid	S1_5397380	1	5397380	2.50696	0.09192	0.08005	0.95914	0.33212	3.99728	0.05114	2	683070000000	49	272470000000	7	530600000000	16
CaffeicAcid	S1_5445430	1	5445430	0.1486	0.8623	0.0052	0.1486	0.8623	NaN	NaN	2	44364000000	49	298540000000	7	348110000000	26
CaffeicAcid	S1_5445659	1	5445659	1.79009	0.16164	0.08678	0.70256	0.50023	3.88249	0.05457	3	493630000000	48	275760000000	8	478620000000	15
CaffeicAcid	S1_5451776	1	5451776	0.03896	0.84432	0.00067153	0.03896	0.84432	NaN	NaN	1	11460000000	50	294120000000	6	393260000000	26
CaffeicAcid	S1_5451810	1	5451810	2.61056	0.08369	0.08304	0.87535	0.35398	4.2882	0.04367	2	708580000000	49	271430000000	7	537890000000	15
CaffeicAcid	S1_5451871	1	5451871	2.61056	0.08369	0.08304	0.87535	0.35398	4.2882	0.04367	2	708580000000	49	271430000000	7	537890000000	15
CaffeicAcid	S1_5459661	1	5459661	2.61056	0.08369	0.08304	0.87535	0.35398	4.2882	0.04367	2	708580000000	49	271430000000	7	537890000000	15
CaffeicAcid	S1_5459709	1	5459709	0.0541	0.81703	0.00093207	0.0541	0.81703	NaN	NaN	1	15906000000	50	294030000000	6	394000000000	27
CaffeicAcid	S1_5519862	1	5519862	2.61056	0.08369	0.08304	0.87535	0.35398	4.2882	0.04367	2	708580000000	49	271430000000	7	537890000000	15
CaffeicAcid	S1_5532631	1	5532631	2.61056	0.08369	0.08304	0.87535	0.35398	4.2882	0.04367	2	708580000000	49	271430000000	7	537890000000	15
CaffeicAcid	S1_5532698	1	5532698	0.03896	0.84432	0.00067153	0.03896	0.84432	NaN	NaN	1	11460000000	50	294120000000	6	393260000000	26
CaffeicAcid	S1_5532722	1	5532722	0.03896	0.84432	0.00067153	0.03896	0.84432	NaN	NaN	1	11460000000	50	294120000000	6	393260000000	26
CaffeicAcid	S1_5532825	1	5532825	2.61056	0.08369	0.08304	0.87535	0.35398	4.2882	0.04367	2	708580000000	49	271430000000	7	537890000000	15
CaffeicAcid	S1_5536078	1	5536078	2.61056	0.08369	0.08304	0.87535	0.35398	4.2882	0.04367	2	708580000000	49	271430000000	7	537890000000	15
CaffeicAcid	S1_5554358	1	5554358	1.19319	0.32235	0.05985	0.54681	0.58228	2.45351	0.12383	3	340450000000	48	285330000000	8	421180000000	16
CaffeicAcid	S1_5554742	1	5554742	0.03896	0.84432	0.00067153	0.03896	0.84432	NaN	NaN	1	11460000000	50	294120000000	6	393260000000	26
CaffeicAcid	S1_5561324	1	5561324	1.59031	0.2142	0.05257	0.41792	0.52093	2.74808	0.10376	2	448540000000	49	282040000000	7	463590000000	16
CaffeicAcid	S1_5570751	1	5570751	0.9122	0.44213	0.04652	0.31933	0.72814	2.08383	0.15536	3	264600000000	48	290070000000	8	392740000000	16
CaffeicAcid	S1_5638162	1	5638162	0.63147	0.53608	0.02167	0.63147	0.53608	NaN	NaN	2	184900000000	49	292800000000	7	388270000000	23
CaffeicAcid	S1_5638197	1	5638197	1.93712	0.13617	0.09314	2.96344	0.06096	0.00483	0.94487	3	529800000000	48	273500000000	8	492180000000	12
CaffeicAcid	S1_5658128	1	5658128	1.26017	0.2986	0.06296	0.2249	0.79941	3.30951	0.07512	3	358170000000	48	284220000000	8	427820000000	15
CaffeicAcid	S1_5661752	1	5661752	1.1191	0.2952	0.01888	1.1191	0.2952	NaN	NaN	1	322190000000	50	287900000000	6	445040000000	20
CaffeicAcid	S1_5777309	1	5777309	1.92465	0.13816	0.0926	0.909	0.40961	3.85022	0.05555	3	526750000000	48	273690000000	8	491040000000	13
CaffeicAcid	S1_5791959	1	5791959	0.96224	0.38914	0.03259	0.96224	0.38914	NaN	NaN	2	278090000000	49	289000000000	7	414890000000	23
CaffeicAcid	S1_5803305	1	5803305	0.17996	0.83585	0.00629	0.17996	0.83585	NaN	NaN	2	53658000000	49	298160000000	7	350770000000	26
CaffeicAcid	S1_5834310	1	5834310	0.11428	0.95132	0.00612	0.17498	0.84	3.9485e-05	0.99501	3	34792000000	48	304430000000	8	306560000000	25
CaffeicAcid	S1_5837067	1	5837067	0.2184	0.80458	0.00762	0.2184	0.80458	NaN	NaN	2	65018000000	49	297700000000	7	354020000000	25
CaffeicAcid	S1_5839417	1	5839417	0.30975	0.73506	0.01077	0.30975	0.73506	NaN	NaN	2	91871000000	49	296600000000	7	361690000000	25
CaffeicAcid	S1_5853047	1	5853047	0.348	0.79074	0.01836	0.21123	0.81032	0.62477	0.43317	3	104430000000	48	300080000000	8	332670000000	20
CaffeicAcid	S1_5853725	1	5853725	0.03013	0.8629	0.00051936	0.03013	0.8629	NaN	NaN	1	8863000000	50	294170000000	6	392820000000	27
CaffeicAcid	S1_5855563	1	5855563	1.37786	0.24603	0.02313	1.37786	0.24603	NaN	NaN	1	394690000000	50	286450000000	6	457130000000	24
CaffeicAcid	S1_5855653	1	5855653	0.94962	0.39389	0.03218	0.21049	0.64837	1.68585	0.20023	2	274580000000	49	289140000000	7	413890000000	8
CaffeicAcid	S1_5863545	1	5863545	0.74536	0.47987	0.02546	0.00044547	0.98325	1.49027	0.22802	2	217260000000	49	291480000000	7	397510000000	16
CaffeicAcid	S1_5868359	1	5868359	0.83728	0.4801	0.04289	0.21125	0.81031	2.08002	0.15573	3	243950000000	48	291360000000	8	384990000000	15
CaffeicAcid	S1_5873276	1	5873276	0.00454	0.94654	7.8329e-05	0.00454	0.94654	NaN	NaN	1	1336700000	50	294320000000	6	391570000000	25
CaffeicAcid	S1_5873289	1	5873289	0.00454	0.94654	7.8329e-05	0.00454	0.94654	NaN	NaN	1	1336700000	50	294320000000	6	391570000000	25
CaffeicAcid	S1_5898920	1	5898920	0.30187	0.82388	0.01597	0.45812	0.63515	0.00791	0.92951	3	90841000000	48	300930000000	8	327570000000	22
CaffeicAcid	S1_5898958	1	5898958	0.24297	0.78524	0.00847	0.24297	0.78524	NaN	NaN	2	72258000000	49	297400000000	7	356080000000	23
CaffeicAcid	S1_5905949	1	5905949	1.74647	0.18507	0.05739	0.33925	0.56288	3.13917	0.08265	2	489650000000	49	280370000000	7	475340000000	16
CaffeicAcid	S1_5918106	1	5918106	1.74647	0.18507	0.05739	0.33925	0.56288	3.13917	0.08265	2	489650000000	49	280370000000	7	475340000000	16
CaffeicAcid	S1_5935988	1	5935988	1.59031	0.2142	0.05257	0.41792	0.52093	2.74808	0.10376	2	448540000000	49	282040000000	7	463590000000	16
CaffeicAcid	S1_5948034	1	5948034	0.00454	0.94654	7.8329e-05	0.00454	0.94654	NaN	NaN	1	1336700000	50	294320000000	6	391570000000	25
CaffeicAcid	S1_5949763	1	5949763	2.08328	0.11481	0.09935	1.25583	0.29385	3.60467	0.06364	3	565160000000	48	271290000000	8	505450000000	15
CaffeicAcid	S1_5949948	1	5949948	3.10093	0.03528	0.14001	2.14136	0.12836	4.69696	0.03521	3	796420000000	48	256830000000	8	592170000000	15
CaffeicAcid	S1_5953840	1	5953840	0.47684	0.69989	0.02496	0.48551	0.61831	0.46998	0.49629	3	141970000000	48	297740000000	8	346750000000	21
CaffeicAcid	S1_5953883	1	5953883	2.34758	0.08435	0.11035	2.28799	0.11221	2.34149	0.13253	3	627690000000	48	267380000000	8	528890000000	21
CaffeicAcid	S1_5953913	1	5953913	3.77144	0.02996	0.11505	3.77144	0.02996	NaN	NaN	2	981650000000	49	260280000000	7	615910000000	23
CaffeicAcid	S1_5953991	1	5953991	2.08556	0.13513	0.06765	2.08556	0.13513	NaN	NaN	2	577260000000	49	276790000000	7	500370000000	21
CaffeicAcid	S1_5966060	1	5966060	0.03896	0.84432	0.00067153	0.03896	0.84432	NaN	NaN	1	11460000000	50	294120000000	6	393260000000	26
CaffeicAcid	S1_5992854	1	5992854	0.03896	0.84432	0.00067153	0.03896	0.84432	NaN	NaN	1	11460000000	50	294120000000	6	393260000000	26
CaffeicAcid	S1_5992875	1	5992875	0.03896	0.84432	0.00067153	0.03896	0.84432	NaN	NaN	1	11460000000	50	294120000000	6	393260000000	26
CaffeicAcid	S1_6007132	1	6007132	0.30975	0.73506	0.01077	0.30975	0.73506	NaN	NaN	2	91871000000	49	296600000000	7	361690000000	25
CaffeicAcid	S1_6018041	1	6018041	1.152	0.33781	0.05792	0.22029	0.80307	2.99744	0.08982	3	329490000000	48	286020000000	8	417070000000	16
CaffeicAcid	S1_6018096	1	6018096	0.17026	0.84395	0.00595	0.17026	0.84395	NaN	NaN	2	50784000000	49	298280000000	7	349950000000	25
CaffeicAcid	S1_6027403	1	6027403	0.17088	0.84342	0.00597	0.17088	0.84342	NaN	NaN	2	50968000000	49	298270000000	7	350000000000	25
CaffeicAcid	S1_6048895	1	6048895	1.06886	0.37114	0.054	0.61951	0.54237	1.9437	0.16969	3	307200000000	48	287410000000	8	408710000000	16
CaffeicAcid	S1_6051867	1	6051867	1.59031	0.2142	0.05257	0.41792	0.52093	2.74808	0.10376	2	448540000000	49	282040000000	7	463590000000	16
CaffeicAcid	S1_6051895	1	6051895	1.59031	0.2142	0.05257	0.41792	0.52093	2.74808	0.10376	2	448540000000	49	282040000000	7	463590000000	16
CaffeicAcid	S1_6052016	1	6052016	1.43021	0.24907	0.04757	0.53481	0.468	2.31158	0.13484	2	405870000000	49	283790000000	7	451400000000	16
CaffeicAcid	S1_6052062	1	6052062	1.74647	0.18507	0.05739	0.33925	0.56288	3.13917	0.08265	2	489650000000	49	280370000000	7	475340000000	16
CaffeicAcid	S1_6083110	1	6083110	1.78378	0.16284	0.0865	0.83927	0.43814	3.58429	0.06437	3	492070000000	48	275860000000	8	478030000000	15
CaffeicAcid	S1_6093076	1	6093076	0.48068	0.62125	0.01659	0.48068	0.62125	NaN	NaN	2	141590000000	49	294570000000	7	375890000000	26
CaffeicAcid	S1_6093085	1	6093085	0.2849	0.59587	0.00489	0.2849	0.59587	NaN	NaN	1	83384000000	50	292680000000	6	405240000000	26
CaffeicAcid	S1_6093137	1	6093137	0.43761	0.51132	0.00748	0.43761	0.51132	NaN	NaN	1	127690000000	50	291790000000	6	412630000000	27
CaffeicAcid	S1_6098075	1	6098075	1.8709	0.14711	0.09029	0.77986	0.46408	3.9588	0.05234	3	513580000000	48	274510000000	8	486100000000	15
CaffeicAcid	S1_6098143	1	6098143	1.8709	0.14711	0.09029	0.77986	0.46408	3.9588	0.05234	3	513580000000	48	274510000000	8	486100000000	15
CaffeicAcid	S1_6098496	1	6098496	0.43761	0.51132	0.00748	0.43761	0.51132	NaN	NaN	1	127690000000	50	291790000000	6	412630000000	27
CaffeicAcid	S1_6100644	1	6100644	3.42574	0.0405	0.10579	1.40585	0.24135	5.32406	0.0253	2	902710000000	49	263510000000	7	593350000000	16
CaffeicAcid	S1_6115062	1	6115062	1.74378	0.17061	0.08475	0.73668	0.48393	3.67746	0.06111	3	482110000000	48	276480000000	8	474300000000	15
CaffeicAcid	S1_6115257	1	6115257	1.82399	0.15538	0.08825	0.67919	0.51174	4.0296	0.05036	3	502020000000	48	275230000000	8	481770000000	15
CaffeicAcid	S1_6121056	1	6121056	1.33896	0.27278	0.0666	1.11508	0.33607	1.75248	0.19184	3	378830000000	48	282930000000	8	435570000000	14
CaffeicAcid	S1_6143402	1	6143402	0.2849	0.59587	0.00489	0.2849	0.59587	NaN	NaN	1	83384000000	50	292680000000	6	405240000000	26
CaffeicAcid	S1_6143407	1	6143407	0.2849	0.59587	0.00489	0.2849	0.59587	NaN	NaN	1	83384000000	50	292680000000	6	405240000000	26
CaffeicAcid	S1_6143611	1	6143611	1.57972	0.20649	0.0775	1.00247	0.37437	2.66604	0.10905	3	440830000000	48	279060000000	8	458820000000	15
CaffeicAcid	S1_6143696	1	6143696	0.58912	0.5587	0.02025	0.58912	0.5587	NaN	NaN	2	172790000000	49	293300000000	7	384810000000	25
CaffeicAcid	S1_6143744	1	6143744	1.04451	0.38146	0.05285	0.5135	0.60158	2.08381	0.15536	3	300630000000	48	287820000000	8	406250000000	14
CaffeicAcid	S1_6147350	1	6147350	0.50415	0.68125	0.02634	0.51143	0.60281	0.50002	0.48291	3	149850000000	48	297240000000	8	349700000000	25
CaffeicAcid	S1_6147416	1	6147416	1.69972	0.17959	0.08282	0.93935	0.3978	3.13847	0.08281	3	471100000000	48	277170000000	8	470170000000	15
CaffeicAcid	S1_6163909	1	6163909	2.05055	0.11928	0.09797	0.75136	0.47708	4.54035	0.03825	3	557300000000	48	271780000000	8	502490000000	13
CaffeicAcid	S1_6164160	1	6164160	2.68402	0.07832	0.08515	0.81372	0.37135	4.4974	0.03903	2	726550000000	49	270700000000	7	543030000000	15
CaffeicAcid	S1_6164293	1	6164293	4.947	0.03068	0.07764	4.947	0.03068	NaN	NaN	1	1325000000000	50	267840000000	6	612180000000	13
CaffeicAcid	S1_6164294	1	6164294	4.947	0.03068	0.07764	4.947	0.03068	NaN	NaN	1	1325000000000	50	267840000000	6	612180000000	13
CaffeicAcid	S1_6172472	1	6172472	0.63632	0.53356	0.02183	0.63632	0.53356	NaN	NaN	2	186280000000	49	292750000000	7	388660000000	21
CaffeicAcid	S1_6176942	1	6176942	2.68402	0.07832	0.08515	0.81372	0.37135	4.4974	0.03903	2	726550000000	49	270700000000	7	543030000000	15
CaffeicAcid	S1_6240778	1	6240778	1.66928	0.18607	0.08147	0.13784	0.87157	4.71127	0.03494	3	463460000000	48	277640000000	8	467310000000	24
CaffeicAcid	S1_6315844	1	6315844	0.32095	0.81017	0.01696	0.48637	0.61779	0.00976	0.92173	3	96470000000	48	300580000000	8	329690000000	25
CaffeicAcid	S1_6315940	1	6315940	0.32095	0.81017	0.01696	0.48637	0.61779	0.00976	0.92173	3	96470000000	48	300580000000	8	329690000000	25
CaffeicAcid	S1_6317753	1	6317753	2.29792	0.1112	0.07395	0.19936	0.65717	4.383	0.0415	2	631000000000	49	274600000000	7	515730000000	17
CaffeicAcid	S1_6317827	1	6317827	2.29792	0.1112	0.07395	0.19936	0.65717	4.383	0.0415	2	631000000000	49	274600000000	7	515730000000	17
CaffeicAcid	S1_6697252	1	6697252	1.34755	0.26934	0.04496	1.08677	0.3022	1.59538	0.21254	2	383640000000	49	284690000000	7	445050000000	17
CaffeicAcid	S1_6705502	1	6705502	1.11759	0.29552	0.01885	1.11759	0.29552	NaN	NaN	1	321770000000	50	287910000000	6	444970000000	25
CaffeicAcid	S1_6705581	1	6705581	1.31808	0.27697	0.04403	1.18357	0.28185	1.44213	0.23557	2	375680000000	49	285020000000	7	442780000000	17
CaffeicAcid	S1_6707879	1	6707879	1.11759	0.29552	0.01885	1.11759	0.29552	NaN	NaN	1	321770000000	50	287910000000	6	444970000000	25
CaffeicAcid	S1_6758920	1	6758920	0.53062	0.66344	0.02768	0.81016	0.45065	0.00445	0.94709	3	157470000000	48	296770000000	8	352560000000	16
CaffeicAcid	S1_6758947	1	6758947	1.28171	0.29132	0.06396	0.70934	0.49695	2.38631	0.12897	3	363840000000	48	283870000000	8	429950000000	15
CaffeicAcid	S1_6802032	1	6802032	0.36158	0.78101	0.01906	0.32748	0.7223	0.4373	0.51159	3	108410000000	48	299830000000	8	334160000000	24
CaffeicAcid	S1_6810006	1	6810006	1.04586	0.38088	0.05291	0.99374	0.37753	1.14425	0.29011	3	300990000000	48	287800000000	8	406380000000	17
CaffeicAcid	S1_6810104	1	6810104	1.31808	0.27697	0.04403	1.18357	0.28185	1.44213	0.23557	2	375680000000	49	285020000000	7	442780000000	17
CaffeicAcid	S1_6826573	1	6826573	2.5978	0.08466	0.08268	0.07126	0.79061	5.11848	0.02814	2	705450000000	49	271560000000	7	537000000000	12
CaffeicAcid	S1_6838313	1	6838313	1.18459	0.32552	0.05945	0.96509	0.38807	1.59995	0.21202	3	338170000000	48	285470000000	8	420320000000	16
CaffeicAcid	S1_6846425	1	6846425	1.05787	0.37577	0.05348	0.9385	0.39813	1.28567	0.26248	3	304240000000	48	287590000000	8	407600000000	17
CaffeicAcid	S1_6871733	1	6871733	0.0339	0.85466	0.00058436	0.0339	0.85466	NaN	NaN	1	9972300000	50	294150000000	6	393010000000	12
CaffeicAcid	S1_6874160	1	6874160	0.16543	0.91915	0.00883	0.14969	0.86137	0.2018	0.6553	3	50204000000	48	303470000000	8	312340000000	16
CaffeicAcid	S1_6874207	1	6874207	0.59747	0.61977	0.03104	0.33025	0.72033	1.13015	0.29306	3	176590000000	48	295570000000	8	359730000000	23
CaffeicAcid	S1_6901277	1	6901277	0.39229	0.75909	0.02064	0.25404	0.77668	0.6722	0.41634	3	117400000000	48	299270000000	8	337530000000	21
CaffeicAcid	S1_6901428	1	6901428	0.58721	0.62634	0.03053	0.47594	0.62414	0.81339	0.37162	3	173670000000	48	295750000000	8	358640000000	21
CaffeicAcid	S1_6909564	1	6909564	0.56169	0.57387	0.01933	0.48162	0.4909	0.64517	0.42572	2	164920000000	49	293620000000	7	382560000000	24
CaffeicAcid	S1_6914992	1	6914992	0.17953	0.90977	0.00957	0.03818	0.96257	0.46307	0.49946	3	54435000000	48	303210000000	8	313920000000	23
CaffeicAcid	S1_6914997	1	6914997	0.17953	0.90977	0.00957	0.03818	0.96257	0.46307	0.49946	3	54435000000	48	303210000000	8	313920000000	23
CaffeicAcid	S1_6915150	1	6915150	0.55356	0.64824	0.02884	0.4605	0.63367	0.7445	0.39252	3	164050000000	48	296360000000	8	355030000000	23
CaffeicAcid	S1_6949548	1	6949548	0.32674	0.80601	0.01726	0.27078	0.76392	0.44478	0.50802	3	98176000000	48	300470000000	8	330330000000	19
CaffeicAcid	S1_6949894	1	6949894	0.56169	0.57387	0.01933	0.48162	0.4909	0.64517	0.42572	2	164920000000	49	293620000000	7	382560000000	24
CaffeicAcid	S1_6950779	1	6950779	0.56169	0.57387	0.01933	0.48162	0.4909	0.64517	0.42572	2	164920000000	49	293620000000	7	382560000000	24
CaffeicAcid	S1_6972538	1	6972538	0.91875	0.40578	0.03117	0.91875	0.40578	NaN	NaN	2	265970000000	49	289500000000	7	411430000000	24
CaffeicAcid	S1_6974897	1	6974897	0.91875	0.40578	0.03117	0.91875	0.40578	NaN	NaN	2	265970000000	49	289500000000	7	411430000000	24
CaffeicAcid	S1_6976953	1	6976953	1.26357	0.26634	0.02126	1.26357	0.26634	NaN	NaN	1	362760000000	50	287090000000	6	451810000000	25
CaffeicAcid	S1_6992869	1	6992869	0.91875	0.40578	0.03117	0.91875	0.40578	NaN	NaN	2	265970000000	49	289500000000	7	411430000000	24
CaffeicAcid	S1_6993212	1	6993212	1.26357	0.26634	0.02126	1.26357	0.26634	NaN	NaN	1	362760000000	50	287090000000	6	451810000000	25
CaffeicAcid	S1_7029546	1	7029546	0.40838	0.66697	0.01414	0.40838	0.66697	NaN	NaN	2	120650000000	49	295430000000	7	369910000000	25
CaffeicAcid	S1_7046918	1	7046918	2.68402	0.07832	0.08515	0.81372	0.37135	4.4974	0.03903	2	726550000000	49	270700000000	7	543030000000	15
CaffeicAcid	S1_7052654	1	7052654	1.07721	0.36766	0.0544	1.52662	0.22742	0.22659	0.63622	3	309450000000	48	287270000000	8	409550000000	21
CaffeicAcid	S1_7052784	1	7052784	2.89541	0.04468	0.13215	3.2776	0.04614	1.99758	0.164	3	751720000000	48	259630000000	8	575410000000	20
CaffeicAcid	S1_7095773	1	7095773	2.68402	0.07832	0.08515	0.81372	0.37135	4.4974	0.03903	2	726550000000	49	270700000000	7	543030000000	15
CaffeicAcid	S1_7142950	1	7142950	0.2849	0.59587	0.00489	0.2849	0.59587	NaN	NaN	1	83384000000	50	292680000000	6	405240000000	26
CaffeicAcid	S1_7150308	1	7150308	0.2849	0.59587	0.00489	0.2849	0.59587	NaN	NaN	1	83384000000	50	292680000000	6	405240000000	26
CaffeicAcid	S1_7150334	1	7150334	0.2849	0.59587	0.00489	0.2849	0.59587	NaN	NaN	1	83384000000	50	292680000000	6	405240000000	26
CaffeicAcid	S1_7150375	1	7150375	0.2849	0.59587	0.00489	0.2849	0.59587	NaN	NaN	1	83384000000	50	292680000000	6	405240000000	26
CaffeicAcid	S1_7172939	1	7172939	1.31808	0.27697	0.04403	1.18357	0.28185	1.44213	0.23557	2	375680000000	49	285020000000	7	442780000000	17
CaffeicAcid	S1_7385913	1	7385913	1.33155	0.27345	0.04445	1.33155	0.27345	NaN	NaN	2	379320000000	49	284870000000	7	443820000000	14
CaffeicAcid	S1_7459004	1	7459004	0.279	0.75774	0.00971	0.279	0.75774	NaN	NaN	2	82854000000	49	296970000000	7	359110000000	15
CaffeicAcid	S1_7459045	1	7459045	1.35615	0.26715	0.04523	1.35615	0.26715	NaN	NaN	2	385960000000	49	284600000000	7	445710000000	16
CaffeicAcid	S1_7459057	1	7459057	0.28683	0.75189	0.00998	0.28683	0.75189	NaN	NaN	2	85153000000	49	296880000000	7	359770000000	18
CaffeicAcid	S1_7576446	1	7576446	1.8441	0.15178	0.08913	0.49929	0.61001	4.46314	0.03986	3	506980000000	48	274920000000	8	483630000000	16
CaffeicAcid	S1_7576606	1	7576606	0.63923	0.59348	0.03313	0.52042	0.59752	0.8794	0.35306	3	188460000000	48	294830000000	8	364180000000	26
CaffeicAcid	S1_7627623	1	7627623	0.9207	0.40502	0.03124	0.9207	0.40502	NaN	NaN	2	266520000000	49	289470000000	7	411590000000	26
CaffeicAcid	S1_7633554	1	7633554	0.61916	0.54255	0.02126	0.61916	0.54255	NaN	NaN	2	181380000000	49	292950000000	7	387260000000	22
CaffeicAcid	S1_7633562	1	7633562	0.61916	0.54255	0.02126	0.61916	0.54255	NaN	NaN	2	181380000000	49	292950000000	7	387260000000	22
CaffeicAcid	S1_7633681	1	7633681	0.94166	0.42793	0.04793	1.35703	0.26693	0.15756	0.69317	3	272670000000	48	289570000000	8	395760000000	23
CaffeicAcid	S1_7633692	1	7633692	2.6098	0.06218	0.12094	0.80624	0.45237	6.05071	0.01755	3	687970000000	48	263610000000	8	551500000000	12
CaffeicAcid	S1_7633705	1	7633705	2.6098	0.06218	0.12094	0.80624	0.45237	6.05071	0.01755	3	687970000000	48	263610000000	8	551500000000	12
CaffeicAcid	S1_7718166	1	7718166	3.27362	0.0463	0.10165	0.35089	0.55628	6.16014	0.01654	2	867350000000	49	264950000000	7	583250000000	19
CaffeicAcid	S1_7739647	1	7739647	1.32062	0.25595	0.02219	1.32062	0.25595	NaN	NaN	1	378720000000	50	286770000000	6	454460000000	26
CaffeicAcid	S1_7740429	1	7740429	3.51093	0.03759	0.1081	0.36922	0.54618	6.61121	0.01322	2	922340000000	49	262710000000	7	598960000000	14
CaffeicAcid	S1_7758142	1	7758142	1.80344	0.15915	0.08736	0.25994	0.77215	4.8496	0.03249	3	496940000000	48	275550000000	8	479860000000	12
CaffeicAcid	S1_7758251	1	7758251	3.31981	0.02746	0.14819	1.76814	0.18136	6.05811	0.01749	3	842980000000	48	253920000000	8	609630000000	14
CaffeicAcid	S1_7758351	1	7758351	1.80227	0.15937	0.08731	0.31819	0.72895	4.72208	0.03474	3	496650000000	48	275570000000	8	479750000000	13
CaffeicAcid	S1_7788461	1	7788461	1.05649	0.30896	0.01785	1.05649	0.30896	NaN	NaN	1	304540000000	50	288250000000	6	442100000000	24
CaffeicAcid	S1_7788488	1	7788488	1.05649	0.30896	0.01785	1.05649	0.30896	NaN	NaN	1	304540000000	50	288250000000	6	442100000000	24
CaffeicAcid	S1_7788523	1	7788523	1.05649	0.30896	0.01785	1.05649	0.30896	NaN	NaN	1	304540000000	50	288250000000	6	442100000000	24
CaffeicAcid	S1_7790088	1	7790088	1.70452	0.17859	0.08303	2.49907	0.09258	0.1973	0.65891	3	472310000000	48	277090000000	8	470620000000	16
CaffeicAcid	S1_7790145	1	7790145	1.51895	0.22158	0.07477	1.88922	0.16204	0.79426	0.37726	3	425340000000	48	280030000000	8	453010000000	16
CaffeicAcid	S1_7793041	1	7793041	0.99956	0.37542	0.03381	0.99956	0.37542	NaN	NaN	2	288450000000	49	288580000000	7	417850000000	24
CaffeicAcid	S1_7793201	1	7793201	3.98292	0.01299	0.17189	5.16657	0.0092	1.50841	0.22537	3	977790000000	48	245500000000	8	660180000000	15
CaffeicAcid	S1_7803609	1	7803609	3.16441	0.05099	0.09865	0.2849	0.59587	6.01533	0.01779	2	841720000000	49	266000000000	7	575930000000	19
CaffeicAcid	S1_7803639	1	7803639	3.16441	0.05099	0.09865	0.2849	0.59587	6.01533	0.01779	2	841720000000	49	266000000000	7	575930000000	19
CaffeicAcid	S1_7806185	1	7806185	0.46779	0.70612	0.0245	0.59446	0.55579	0.23307	0.63145	3	139360000000	48	297900000000	8	345770000000	22
CaffeicAcid	S1_7806209	1	7806209	0.96423	0.41732	0.04902	0.64384	0.52966	1.58951	0.21349	3	278840000000	48	289180000000	8	398070000000	23
CaffeicAcid	S1_7860876	1	7860876	0.73679	0.53526	0.03796	0.5124	0.60223	1.18175	0.28243	3	215960000000	48	293110000000	8	374490000000	22
CaffeicAcid	S1_7860888	1	7860888	0.73679	0.53526	0.03796	0.5124	0.60223	1.18175	0.28243	3	215960000000	48	293110000000	8	374490000000	22
CaffeicAcid	S1_7913012	1	7913012	1.50975	0.22395	0.07436	0.20016	0.81927	4.10357	0.04837	3	422990000000	48	280170000000	8	452130000000	20
CaffeicAcid	S1_7913020	1	7913020	0.67691	0.51287	0.02319	0.67691	0.51287	NaN	NaN	2	197840000000	49	292280000000	7	391970000000	23
CaffeicAcid	S1_7913123	1	7913123	2.29225	0.11178	0.07378	0.06507	0.7997	4.51484	0.03867	2	629580000000	49	274650000000	7	515320000000	20
CaffeicAcid	S1_7913185	1	7913185	1.50975	0.22395	0.07436	0.20016	0.81927	4.10357	0.04837	3	422990000000	48	280170000000	8	452130000000	20
CaffeicAcid	S1_7914659	1	7914659	2.27319	0.09199	0.10728	0.4683	0.62884	5.7914	0.02	3	610280000000	48	268470000000	8	522360000000	18
CaffeicAcid	S1_7992240	1	7992240	1.29971	0.2597	0.02185	1.29971	0.2597	NaN	NaN	1	372870000000	50	286890000000	6	453490000000	25
CaffeicAcid	S1_8005589	1	8005589	3.61269	0.03439	0.11083	2.51205	0.11928	4.5357	0.03824	2	945640000000	49	261750000000	7	605620000000	21
CaffeicAcid	S1_8035569	1	8035569	0.75098	0.47726	0.02565	0.75098	0.47726	NaN	NaN	2	218850000000	49	291420000000	7	397970000000	23
CaffeicAcid	S1_8035587	1	8035587	0.75098	0.47726	0.02565	0.75098	0.47726	NaN	NaN	2	218850000000	49	291420000000	7	397970000000	23
CaffeicAcid	S1_8039166	1	8039166	0.75098	0.47726	0.02565	0.75098	0.47726	NaN	NaN	2	218850000000	49	291420000000	7	397970000000	23
CaffeicAcid	S1_8051328	1	8051328	0.85451	0.43173	0.02907	0.85451	0.43173	NaN	NaN	2	248000000000	49	290230000000	7	406300000000	27
CaffeicAcid	S1_8051359	1	8051359	0.85451	0.43173	0.02907	0.85451	0.43173	NaN	NaN	2	248000000000	49	290230000000	7	406300000000	27
CaffeicAcid	S1_8051373	1	8051373	2.24024	0.09559	0.10592	0.39924	0.67299	5.84331	0.01948	3	602520000000	48	268950000000	8	519450000000	19
CaffeicAcid	S1_8053210	1	8053210	2.90488	0.0442	0.13252	1.23745	0.29903	5.98782	0.01812	3	753810000000	48	259500000000	8	576190000000	12
CaffeicAcid	S1_8054560	1	8054560	0.05401	0.98327	0.0029	0.08226	0.92116	0.00086115	0.97671	3	16504000000	48	305580000000	8	299700000000	26
CaffeicAcid	S1_8068924	1	8068924	2.229	0.11844	0.07192	0.11382	0.73725	4.33659	0.04254	2	613650000000	49	275300000000	7	510770000000	21
CaffeicAcid	S1_8069132	1	8069132	1.05649	0.30896	0.01785	1.05649	0.30896	NaN	NaN	1	304540000000	50	288250000000	6	442100000000	24
CaffeicAcid	S1_8075474	1	8075474	2.10227	0.11229	0.10015	0.13113	0.87741	6.01772	0.01785	3	569720000000	48	271000000000	8	507150000000	14
CaffeicAcid	S1_8076259	1	8076259	0.75232	0.52642	0.03873	0.09236	0.91193	2.06821	0.15689	3	220310000000	48	292840000000	8	376130000000	22
CaffeicAcid	S1_8076491	1	8076491	2.42032	0.0775	0.11332	0.03657	0.96412	7.1786	0.01008	3	644590000000	48	266320000000	8	535230000000	15
CaffeicAcid	S1_8076745	1	8076745	2.29007	0.0902	0.10798	0.40579	0.66867	5.97623	0.01822	3	614240000000	48	268220000000	8	523850000000	14
CaffeicAcid	S1_8082935	1	8082935	3.57156	0.03565	0.10972	0.4187	0.52055	6.67687	0.0128	2	936240000000	49	262140000000	7	602940000000	18
CaffeicAcid	S1_8082995	1	8082995	3.57156	0.03565	0.10972	0.4187	0.52055	6.67687	0.0128	2	936240000000	49	262140000000	7	602940000000	18
CaffeicAcid	S1_8083087	1	8083087	1.29971	0.2597	0.02185	1.29971	0.2597	NaN	NaN	1	372870000000	50	286890000000	6	453490000000	25
CaffeicAcid	S1_8083759	1	8083759	1.68038	0.18369	0.08196	0.63804	0.53266	3.69487	0.06053	3	466250000000	48	277470000000	8	468350000000	18
CaffeicAcid	S1_8085203	1	8085203	0.55578	0.5772	0.01913	0.55578	0.5772	NaN	NaN	2	163230000000	49	293690000000	7	382070000000	23
CaffeicAcid	S1_8085348	1	8085348	1.93721	0.15498	0.06319	3.20463	0.07949	0.68967	0.4103	2	539210000000	49	278340000000	7	489500000000	18
CaffeicAcid	S1_8119402	1	8119402	1.76886	0.1657	0.08585	2.55117	0.08831	0.27928	0.59961	3	488360000000	48	276090000000	8	476640000000	12
CaffeicAcid	S1_8123621	1	8123621	1.29971	0.2597	0.02185	1.29971	0.2597	NaN	NaN	1	372870000000	50	286890000000	6	453490000000	25
CaffeicAcid	S1_8123673	1	8123673	1.29971	0.2597	0.02185	1.29971	0.2597	NaN	NaN	1	372870000000	50	286890000000	6	453490000000	25
CaffeicAcid	S1_8123706	1	8123706	1.29971	0.2597	0.02185	1.29971	0.2597	NaN	NaN	1	372870000000	50	286890000000	6	453490000000	25
CaffeicAcid	S1_8123763	1	8123763	1.29971	0.2597	0.02185	1.29971	0.2597	NaN	NaN	1	372870000000	50	286890000000	6	453490000000	25
CaffeicAcid	S1_8123782	1	8123782	1.29971	0.2597	0.02185	1.29971	0.2597	NaN	NaN	1	372870000000	50	286890000000	6	453490000000	25
CaffeicAcid	S1_8123809	1	8123809	1.29971	0.2597	0.02185	1.29971	0.2597	NaN	NaN	1	372870000000	50	286890000000	6	453490000000	25
CaffeicAcid	S1_8124457	1	8124457	0.87475	0.42337	0.02973	0.87475	0.42337	NaN	NaN	2	253680000000	49	290000000000	7	407920000000	24
CaffeicAcid	S1_8124689	1	8124689	0.87475	0.42337	0.02973	0.87475	0.42337	NaN	NaN	2	253680000000	49	290000000000	7	407920000000	24
CaffeicAcid	S1_8124752	1	8124752	0.87475	0.42337	0.02973	0.87475	0.42337	NaN	NaN	2	253680000000	49	290000000000	7	407920000000	24
CaffeicAcid	S1_8124895	1	8124895	0.29959	0.74247	0.01042	0.29959	0.74247	NaN	NaN	2	88895000000	49	296720000000	7	360840000000	22
CaffeicAcid	S1_8127489	1	8127489	1.29971	0.2597	0.02185	1.29971	0.2597	NaN	NaN	1	372870000000	50	286890000000	6	453490000000	25
CaffeicAcid	S1_8127615	1	8127615	1.29971	0.2597	0.02185	1.29971	0.2597	NaN	NaN	1	372870000000	50	286890000000	6	453490000000	25
CaffeicAcid	S1_8128782	1	8128782	1.05649	0.30896	0.01785	1.05649	0.30896	NaN	NaN	1	304540000000	50	288250000000	6	442100000000	24
CaffeicAcid	S1_8152136	1	8152136	3.24999	0.02974	0.1456	0.26457	0.76863	9.133	0.00402	3	828240000000	48	254840000000	8	604100000000	13
CaffeicAcid	S1_8163654	1	8163654	1.29971	0.2597	0.02185	1.29971	0.2597	NaN	NaN	1	372870000000	50	286890000000	6	453490000000	25
CaffeicAcid	S1_8165070	1	8165070	1.29971	0.2597	0.02185	1.29971	0.2597	NaN	NaN	1	372870000000	50	286890000000	6	453490000000	25
CaffeicAcid	S1_8183126	1	8183126	3.57156	0.03565	0.10972	0.4187	0.52055	6.67687	0.0128	2	936240000000	49	262140000000	7	602940000000	18
CaffeicAcid	S1_8183279	1	8183279	3.57156	0.03565	0.10972	0.4187	0.52055	6.67687	0.0128	2	936240000000	49	262140000000	7	602940000000	18
CaffeicAcid	S1_8184237	1	8184237	2.19887	0.10032	0.1042	0.46558	0.63052	5.57846	0.02229	3	592740000000	48	269560000000	8	515780000000	17
CaffeicAcid	S1_8184498	1	8184498	2.34705	0.0844	0.11032	0.41361	0.66355	6.12738	0.01689	3	627570000000	48	267390000000	8	528850000000	17
CaffeicAcid	S1_8185390	1	8185390	0.37602	0.54252	0.00644	0.37602	0.54252	NaN	NaN	1	109850000000	50	292150000000	6	409650000000	13
CaffeicAcid	S1_8185411	1	8185411	0.39167	0.53427	0.0067	0.39167	0.53427	NaN	NaN	1	114390000000	50	292060000000	6	410410000000	14
CaffeicAcid	S1_8185426	1	8185426	0.00821	0.92815	0.00014164	0.00821	0.92815	NaN	NaN	1	2417100000	50	294300000000	6	391750000000	15
CaffeicAcid	S1_8185519	1	8185519	0.5369	0.58796	0.01849	0.71223	0.40272	0.37054	0.54552	2	157800000000	49	293910000000	7	380530000000	13
CaffeicAcid	S1_8185653	1	8185653	3.16548	0.05094	0.09868	0.57806	0.45064	5.69857	0.02088	2	841970000000	49	265990000000	7	576000000000	18
CaffeicAcid	S1_8186924	1	8186924	3.57156	0.03565	0.10972	0.4187	0.52055	6.67687	0.0128	2	936240000000	49	262140000000	7	602940000000	18
CaffeicAcid	S1_8187073	1	8187073	3.57156	0.03565	0.10972	0.4187	0.52055	6.67687	0.0128	2	936240000000	49	262140000000	7	602940000000	18
CaffeicAcid	S1_8187276	1	8187276	0.11381	0.73726	0.00196	0.11381	0.73726	NaN	NaN	1	33424000000	50	293680000000	6	396920000000	22
CaffeicAcid	S1_8221537	1	8221537	1.12364	0.34886	0.05659	0.95251	0.3928	1.44845	0.23468	3	321910000000	48	286490000000	8	414230000000	19
CaffeicAcid	S1_8221552	1	8221552	1.96049	0.1325	0.09414	1.18931	0.31307	3.38699	0.0719	3	535490000000	48	273140000000	8	494320000000	16
CaffeicAcid	S1_8221704	1	8221704	2.21522	0.09842	0.10488	1.34568	0.26981	3.80049	0.05709	3	596610000000	48	269320000000	8	517240000000	16
CaffeicAcid	S1_8227679	1	8227679	0.64218	0.53052	0.02203	0.6077	0.43933	0.68054	0.4134	2	187950000000	49	292680000000	7	389140000000	24
CaffeicAcid	S1_8227734	1	8227734	3.16441	0.05099	0.09865	0.2849	0.59587	6.01533	0.01779	2	841720000000	49	266000000000	7	575930000000	19
CaffeicAcid	S1_8258080	1	8258080	1.2081	0.31691	0.06055	1.2661	0.29099	1.08758	0.30223	3	344410000000	48	285080000000	8	422660000000	19
CaffeicAcid	S1_8258097	1	8258097	1.2081	0.31691	0.06055	1.2661	0.29099	1.08758	0.30223	3	344410000000	48	285080000000	8	422660000000	19
CaffeicAcid	S1_8262364	1	8262364	1.84905	0.1509	0.08934	0.24015	0.78743	5.0274	0.02961	3	508210000000	48	274850000000	8	484090000000	19
CaffeicAcid	S1_8264886	1	8264886	0.96338	0.38871	0.03263	0.25568	0.61532	1.66766	0.20263	2	278400000000	49	288990000000	7	414980000000	24
CaffeicAcid	S1_8310704	1	8310704	1.29971	0.2597	0.02185	1.29971	0.2597	NaN	NaN	1	372870000000	50	286890000000	6	453490000000	25
CaffeicAcid	S1_8368761	1	8368761	0.83101	0.4834	0.04258	0.36136	0.69857	1.7591	0.19101	3	242210000000	48	291470000000	8	384340000000	18
CaffeicAcid	S1_8372038	1	8372038	1.16429	0.33313	0.0585	0.91582	0.40693	1.63742	0.20683	3	332770000000	48	285810000000	8	418300000000	21
CaffeicAcid	S1_8376269	1	8376269	1.29971	0.2597	0.02185	1.29971	0.2597	NaN	NaN	1	372870000000	50	286890000000	6	453490000000	25
CaffeicAcid	S1_8376591	1	8376591	0.96756	0.38715	0.03276	0.96756	0.38715	NaN	NaN	2	279570000000	49	288940000000	7	415320000000	24
CaffeicAcid	S1_8376776	1	8376776	0.61333	0.60969	0.03184	0.57891	0.5643	0.68951	0.41044	3	181110000000	48	295290000000	8	361430000000	23
CaffeicAcid	S1_8380955	1	8380955	1.83617	0.18149	0.03055	1.83617	0.18149	NaN	NaN	1	521320000000	50	283920000000	6	478230000000	24
CaffeicAcid	S1_8380993	1	8380993	1.83617	0.18149	0.03055	1.83617	0.18149	NaN	NaN	1	521320000000	50	283920000000	6	478230000000	24
CaffeicAcid	S1_8403683	1	8403683	1.29971	0.2597	0.02185	1.29971	0.2597	NaN	NaN	1	372870000000	50	286890000000	6	453490000000	25
CaffeicAcid	S1_8424881	1	8424881	3.73562	0.01714	0.16324	1.00927	0.37193	8.86436	0.00455	3	928580000000	48	248570000000	8	641720000000	13
CaffeicAcid	S1_8424971	1	8424971	0.8169	0.49089	0.04189	0.82531	0.4441	0.80659	0.37361	3	238300000000	48	291720000000	8	382870000000	20
CaffeicAcid	S1_8428414	1	8428414	1.71644	0.19033	0.05646	0.00558	0.94075	3.42704	0.07017	2	481780000000	49	280690000000	7	473090000000	24
CaffeicAcid	S1_8428688	1	8428688	0.87475	0.42337	0.02973	1.71786	0.19596	0.06381	0.80163	2	253680000000	49	290000000000	7	407920000000	24
CaffeicAcid	S1_8432076	1	8432076	3.16441	0.05099	0.09865	0.2849	0.59587	6.01533	0.01779	2	841720000000	49	266000000000	7	575930000000	19
CaffeicAcid	S1_8432133	1	8432133	3.16441	0.05099	0.09865	0.2849	0.59587	6.01533	0.01779	2	841720000000	49	266000000000	7	575930000000	19
CaffeicAcid	S1_8432191	1	8432191	0.64218	0.53052	0.02203	0.6077	0.43933	0.68054	0.4134	2	187950000000	49	292680000000	7	389140000000	24
CaffeicAcid	S1_8449428	1	8449428	2.50295	0.09226	0.07994	0.57793	0.4507	4.38879	0.04137	2	682080000000	49	272510000000	7	530320000000	19
CaffeicAcid	S1_8455044	1	8455044	0.64218	0.53052	0.02203	0.6077	0.43933	0.68054	0.4134	2	187950000000	49	292680000000	7	389140000000	24
CaffeicAcid	S1_8467510	1	8467510	0.4202	0.73933	0.02207	0.29817	0.74351	0.66832	0.41768	3	125540000000	48	298760000000	8	340590000000	22
CaffeicAcid	S1_8467626	1	8467626	0.57305	0.63549	0.02982	0.54939	0.58081	0.6287	0.43174	3	169630000000	48	296010000000	8	357120000000	23
CaffeicAcid	S1_8468561	1	8468561	2.5866	0.06388	0.12002	0.3265	0.72301	7.0265	0.01085	3	682710000000	48	263940000000	8	549520000000	18
CaffeicAcid	S1_8470866	1	8470866	0.64218	0.53052	0.02203	0.6077	0.43933	0.68054	0.4134	2	187950000000	49	292680000000	7	389140000000	24
CaffeicAcid	S1_8473331	1	8473331	0.16153	0.85129	0.00565	0.16153	0.85129	NaN	NaN	2	48197000000	49	298380000000	7	349210000000	20
CaffeicAcid	S1_8489075	1	8489075	0.6385	0.53242	0.0219	0.6385	0.53242	NaN	NaN	2	186900000000	49	292720000000	7	388840000000	23
CaffeicAcid	S1_8489151	1	8489151	1.29971	0.2597	0.02185	1.29971	0.2597	NaN	NaN	1	372870000000	50	286890000000	6	453490000000	25
CaffeicAcid	S1_8489196	1	8489196	1.29971	0.2597	0.02185	1.29971	0.2597	NaN	NaN	1	372870000000	50	286890000000	6	453490000000	25
CaffeicAcid	S1_8505312	1	8505312	1.39208	0.25659	0.06903	1.32221	0.27589	1.50458	0.22595	3	392660000000	48	282070000000	8	440760000000	20
CaffeicAcid	S1_8522513	1	8522513	3.4275	0.04044	0.10584	0.35952	0.55148	6.45625	0.01427	2	903110000000	49	263490000000	7	593470000000	14
CaffeicAcid	S1_8522561	1	8522561	2.77175	0.07238	0.08765	0.80133	0.37499	4.68315	0.03536	2	747890000000	49	269830000000	7	549120000000	15
CaffeicAcid	S1_8522792	1	8522792	0.34498	0.79291	0.0182	0.36444	0.69645	0.31624	0.57649	3	103540000000	48	300140000000	8	332340000000	21
CaffeicAcid	S1_8543803	1	8543803	0.64218	0.53052	0.02203	0.6077	0.43933	0.68054	0.4134	2	187950000000	49	292680000000	7	389140000000	24
CaffeicAcid	S1_8543815	1	8543815	1.29971	0.2597	0.02185	1.29971	0.2597	NaN	NaN	1	372870000000	50	286890000000	6	453490000000	25
CaffeicAcid	S1_8564045	1	8564045	4.45386	0.00771	0.18779	1.42126	0.25118	9.99714	0.00272	3	1068200000000	48	239840000000	8	694100000000	17
CaffeicAcid	S1_8564066	1	8564066	1.36818	0.26412	0.04561	1.36818	0.26412	NaN	NaN	2	389200000000	49	284470000000	7	446640000000	25
CaffeicAcid	S1_8569686	1	8569686	1.29971	0.2597	0.02185	1.29971	0.2597	NaN	NaN	1	372870000000	50	286890000000	6	453490000000	25
CaffeicAcid	S1_8569694	1	8569694	1.05649	0.30896	0.01785	1.05649	0.30896	NaN	NaN	1	304540000000	50	288250000000	6	442100000000	24
CaffeicAcid	S1_8577564	1	8577564	0.75098	0.47726	0.02565	0.75098	0.47726	NaN	NaN	2	218850000000	49	291420000000	7	397970000000	23
CaffeicAcid	S1_8579958	1	8579958	1.29971	0.2597	0.02185	1.29971	0.2597	NaN	NaN	1	372870000000	50	286890000000	6	453490000000	25
CaffeicAcid	S1_8580076	1	8580076	1.05649	0.30896	0.01785	1.05649	0.30896	NaN	NaN	1	304540000000	50	288250000000	6	442100000000	24
CaffeicAcid	S1_8600205	1	8600205	1.42237	0.24777	0.07041	1.2991	0.28201	1.63524	0.20713	3	400510000000	48	281580000000	8	443700000000	21
CaffeicAcid	S1_8600270	1	8600270	1.27196	0.28937	0.04256	0.12663	0.72345	2.4137	0.12671	2	363180000000	49	285530000000	7	439200000000	24
CaffeicAcid	S1_8600533	1	8600533	0.64218	0.53052	0.02203	0.6077	0.43933	0.68054	0.4134	2	187950000000	49	292680000000	7	389140000000	24
CaffeicAcid	S1_8638726	1	8638726	0.93252	0.4323	0.04749	1.42601	0.25006	0.00353	0.95286	3	270170000000	48	289720000000	8	394820000000	19
CaffeicAcid	S1_8650344	1	8650344	0.52072	0.67007	0.02718	0.28156	0.75582	0.99906	0.32255	3	154630000000	48	296950000000	8	351490000000	23
CaffeicAcid	S1_8666942	1	8666942	1.39376	0.25609	0.0691	1.56804	0.21873	1.04248	0.31236	3	393100000000	48	282040000000	8	440920000000	24
CaffeicAcid	S1_8668715	1	8668715	0.75098	0.47726	0.02565	0.75098	0.47726	NaN	NaN	2	218850000000	49	291420000000	7	397970000000	23
CaffeicAcid	S1_8668858	1	8668858	0.40586	0.74946	0.02134	0.25994	0.77215	0.70088	0.40664	3	121360000000	48	299020000000	8	339020000000	16
CaffeicAcid	S1_8668934	1	8668934	0.75098	0.47726	0.02565	0.75098	0.47726	NaN	NaN	2	218850000000	49	291420000000	7	397970000000	23
CaffeicAcid	S1_8671485	1	8671485	0.9515	0.39318	0.03224	0.9515	0.39318	NaN	NaN	2	275100000000	49	289120000000	7	414040000000	24
CaffeicAcid	S1_8671557	1	8671557	1.62193	0.19661	0.07938	0.36972	0.69284	4.07989	0.049	3	451530000000	48	278390000000	8	462830000000	19
CaffeicAcid	S1_8687829	1	8687829	1.96453	0.13188	0.09431	0.5328	0.59032	4.7465	0.0343	3	536470000000	48	273080000000	8	494690000000	11
CaffeicAcid	S1_8687866	1	8687866	0.80139	0.4545	0.02732	0.80139	0.4545	NaN	NaN	2	233080000000	49	290840000000	7	402030000000	24
CaffeicAcid	S1_8687887	1	8687887	0.64525	0.58975	0.03343	0.80254	0.45399	0.35192	0.55581	3	190170000000	48	294720000000	8	364820000000	23
CaffeicAcid	S1_8715182	1	8715182	0.61322	0.54571	0.02106	0.61322	0.54571	NaN	NaN	2	179680000000	49	293020000000	7	386780000000	22
CaffeicAcid	S1_8735905	1	8735905	1.05649	0.30896	0.01785	1.05649	0.30896	NaN	NaN	1	304540000000	50	288250000000	6	442100000000	24
CaffeicAcid	S1_8737634	1	8737634	0.50026	0.68389	0.02615	0.74953	0.47793	0.03134	0.86022	3	148730000000	48	297310000000	8	349280000000	23
CaffeicAcid	S1_8737826	1	8737826	1.05649	0.30896	0.01785	1.05649	0.30896	NaN	NaN	1	304540000000	50	288250000000	6	442100000000	24
CaffeicAcid	S1_8738564	1	8738564	0.42542	0.73566	0.02234	0.29861	0.74319	0.68292	0.41267	3	127060000000	48	298670000000	8	341160000000	21
CaffeicAcid	S1_8738606	1	8738606	0.52491	0.5949	0.01809	0.52491	0.5949	NaN	NaN	2	154350000000	49	294050000000	7	379540000000	21
CaffeicAcid	S1_8741556	1	8741556	1.05649	0.30896	0.01785	1.05649	0.30896	NaN	NaN	1	304540000000	50	288250000000	6	442100000000	24
CaffeicAcid	S1_8742669	1	8742669	1.05649	0.30896	0.01785	1.05649	0.30896	NaN	NaN	1	304540000000	50	288250000000	6	442100000000	24
CaffeicAcid	S1_8742695	1	8742695	1.05649	0.30896	0.01785	1.05649	0.30896	NaN	NaN	1	304540000000	50	288250000000	6	442100000000	24
CaffeicAcid	S1_8745197	1	8745197	0.18539	0.83136	0.00648	0.18539	0.83136	NaN	NaN	2	55263000000	49	298100000000	7	351230000000	25
CaffeicAcid	S1_8746976	1	8746976	0.75098	0.47726	0.02565	0.75098	0.47726	NaN	NaN	2	218850000000	49	291420000000	7	397970000000	23
CaffeicAcid	S1_8770181	1	8770181	1.05649	0.30896	0.01785	1.05649	0.30896	NaN	NaN	1	304540000000	50	288250000000	6	442100000000	24
CaffeicAcid	S1_8798164	1	8798164	2.45716	0.07425	0.11481	0.773	0.46717	5.6779	0.02119	3	653090000000	48	265790000000	8	538420000000	18
CaffeicAcid	S1_8801287	1	8801287	0.64218	0.53052	0.02203	0.6077	0.43933	0.68054	0.4134	2	187950000000	49	292680000000	7	389140000000	24
CaffeicAcid	S1_8801297	1	8801297	0.64218	0.53052	0.02203	0.6077	0.43933	0.68054	0.4134	2	187950000000	49	292680000000	7	389140000000	24
CaffeicAcid	S1_8815367	1	8815367	0.75774	0.52336	0.039	0.63103	0.53631	1.01086	0.31974	3	221820000000	48	292750000000	8	376690000000	20
CaffeicAcid	S1_8820017	1	8820017	0.92722	0.43484	0.04724	0.45577	0.63662	1.85423	0.17965	3	268720000000	48	289810000000	8	394280000000	23
CaffeicAcid	S1_8820165	1	8820165	2.51883	0.09094	0.0804	0.20633	0.65162	4.81559	0.03297	2	686010000000	49	272350000000	7	531440000000	21
CaffeicAcid	S1_8820359	1	8820359	0.83042	0.44191	0.02827	0.46825	0.49695	1.1908	0.2805	2	241240000000	49	290510000000	7	404370000000	24
CaffeicAcid	S1_8820464	1	8820464	1.87015	0.14723	0.09025	0.79908	0.45552	3.91713	0.05355	3	513400000000	48	274520000000	8	486030000000	21
CaffeicAcid	S1_8822406	1	8822406	0.91901	0.43881	0.04684	1.01199	0.37097	0.74366	0.39278	3	266470000000	48	289950000000	8	393440000000	24
CaffeicAcid	S1_8822413	1	8822413	0.91901	0.43881	0.04684	1.01199	0.37097	0.74366	0.39278	3	266470000000	48	289950000000	8	393440000000	24
CaffeicAcid	S1_8822659	1	8822659	0.66203	0.52035	0.02269	0.37798	0.54147	0.94649	0.33539	2	193610000000	49	292450000000	7	390760000000	24
CaffeicAcid	S1_8822695	1	8822695	0.54013	0.65711	0.02816	0.52884	0.59261	0.57195	0.45318	3	160200000000	48	296600000000	8	353580000000	23
CaffeicAcid	S1_8824558	1	8824558	1.05649	0.30896	0.01785	1.05649	0.30896	NaN	NaN	1	304540000000	50	288250000000	6	442100000000	24
CaffeicAcid	S1_8824699	1	8824699	0.75098	0.47726	0.02565	0.75098	0.47726	NaN	NaN	2	218850000000	49	291420000000	7	397970000000	23
CaffeicAcid	S1_8824719	1	8824719	0.76141	0.47245	0.02599	0.76141	0.47245	NaN	NaN	2	221800000000	49	291300000000	7	398810000000	24
CaffeicAcid	S1_8824726	1	8824726	0.36589	0.69546	0.01269	0.36589	0.69546	NaN	NaN	2	108280000000	49	295930000000	7	366380000000	25
CaffeicAcid	S1_8835297	1	8835297	2.51883	0.09094	0.0804	0.20633	0.65162	4.81559	0.03297	2	686010000000	49	272350000000	7	531440000000	21
CaffeicAcid	S1_8845799	1	8845799	1.56677	0.2165	0.0262	1.56677	0.2165	NaN	NaN	1	447160000000	50	285400000000	6	465870000000	26
CaffeicAcid	S1_8845949	1	8845949	1.56677	0.2165	0.0262	1.56677	0.2165	NaN	NaN	1	447160000000	50	285400000000	6	465870000000	26
CaffeicAcid	S1_8845997	1	8845997	1.56677	0.2165	0.0262	1.56677	0.2165	NaN	NaN	1	447160000000	50	285400000000	6	465870000000	26
CaffeicAcid	S1_8846008	1	8846008	1.05649	0.30896	0.01785	1.05649	0.30896	NaN	NaN	1	304540000000	50	288250000000	6	442100000000	24
CaffeicAcid	S1_8848988	1	8848988	1.05649	0.30896	0.01785	1.05649	0.30896	NaN	NaN	1	304540000000	50	288250000000	6	442100000000	24
CaffeicAcid	S1_8849028	1	8849028	1.05649	0.30896	0.01785	1.05649	0.30896	NaN	NaN	1	304540000000	50	288250000000	6	442100000000	24
CaffeicAcid	S1_8860746	1	8860746	2.59316	0.08502	0.08254	0.72485	0.39862	4.412	0.04086	2	704310000000	49	271600000000	7	536670000000	11
CaffeicAcid	S1_8876995	1	8876995	0.63557	0.53394	0.02181	0.63557	0.53394	NaN	NaN	2	186070000000	49	292760000000	7	388600000000	24
CaffeicAcid	S1_8877118	1	8877118	2.7535	0.05264	0.12662	0.04632	0.95478	8.15434	0.00633	3	720290000000	48	261590000000	8	563620000000	11
CaffeicAcid	S1_8877154	1	8877154	0.39498	0.67582	0.01368	0.39498	0.67582	NaN	NaN	2	116750000000	49	295590000000	7	368800000000	23
CaffeicAcid	S1_8883514	1	8883514	1.29971	0.2597	0.02185	1.29971	0.2597	NaN	NaN	1	372870000000	50	286890000000	6	453490000000	25
CaffeicAcid	S1_8883530	1	8883530	1.56677	0.2165	0.0262	1.56677	0.2165	NaN	NaN	1	447160000000	50	285400000000	6	465870000000	26
CaffeicAcid	S1_8904847	1	8904847	1.50921	0.23118	0.05004	1.50921	0.23118	NaN	NaN	2	426990000000	49	282920000000	7	457440000000	25
CaffeicAcid	S1_8908212	1	8908212	1.4755	0.23301	0.07282	0.24762	0.78163	3.90193	0.054	3	414200000000	48	280720000000	8	448840000000	12
CaffeicAcid	S1_8908274	1	8908274	1.73424	0.17252	0.08434	0.35521	0.70281	4.44238	0.04031	3	479740000000	48	276630000000	8	473410000000	11
CaffeicAcid	S1_8958029	1	8958029	1.00318	0.39956	0.05088	1.36433	0.26509	0.31882	0.57494	3	289440000000	48	288520000000	8	402050000000	21
CaffeicAcid	S1_9072936	1	9072936	2.10255	0.13303	0.06816	3.67246	0.06104	0.56462	0.456	2	581590000000	49	276610000000	7	501610000000	14
CaffeicAcid	S1_9072981	1	9072981	1.2467	0.29641	0.04176	2.27815	0.1375	0.24945	0.61969	2	356320000000	49	285810000000	7	437240000000	21
CaffeicAcid	S1_9073006	1	9073006	1.46592	0.23561	0.07238	2.09612	0.13382	0.26814	0.60696	3	411740000000	48	280880000000	8	447910000000	13
CaffeicAcid	S1_9116878	1	9116878	1.82261	0.15563	0.08819	0.58563	0.5606	4.21961	0.04543	3	501680000000	48	275250000000	8	481640000000	11
CaffeicAcid	S1_9118088	1	9118088	1.86037	0.14892	0.08983	1.47419	0.23894	2.54007	0.11755	3	510990000000	48	274670000000	8	485130000000	18
CaffeicAcid	S1_9118147	1	9118147	3.4978	0.03802	0.10774	0.62665	0.43233	6.30249	0.01541	2	919320000000	49	262830000000	7	598100000000	17
CaffeicAcid	S1_9134220	1	9134220	3.0962	0.05417	0.09676	0.33225	0.56693	5.82808	0.01955	2	825610000000	49	266650000000	7	571330000000	12
CaffeicAcid	S1_9187687	1	9187687	3.74458	0.01697	0.16356	0.97569	0.38413	8.96514	0.00434	3	930380000000	48	248460000000	8	642400000000	13
CaffeicAcid	S1_9202544	1	9202544	0.69315	0.50483	0.02373	0.43671	0.51175	0.95003	0.3345	2	202460000000	49	292090000000	7	393290000000	24
CaffeicAcid	S1_9210575	1	9210575	0.75098	0.47726	0.02565	0.75098	0.47726	NaN	NaN	2	218850000000	49	291420000000	7	397970000000	23
CaffeicAcid	S1_9210596	1	9210596	1.11063	0.3375	0.0374	1.11063	0.3375	NaN	NaN	2	319110000000	49	287330000000	7	426610000000	23
CaffeicAcid	S1_9216856	1	9216856	1.8638	0.14833	0.08998	0.45716	0.63575	4.60974	0.03687	3	511840000000	48	274620000000	8	485450000000	12
CaffeicAcid	S1_9235766	1	9235766	1.29971	0.2597	0.02185	1.29971	0.2597	NaN	NaN	1	372870000000	50	286890000000	6	453490000000	25
CaffeicAcid	S1_9235850	1	9235850	1.29971	0.2597	0.02185	1.29971	0.2597	NaN	NaN	1	372870000000	50	286890000000	6	453490000000	25
CaffeicAcid	S1_9291349	1	9291349	1.56677	0.2165	0.0262	1.56677	0.2165	NaN	NaN	1	447160000000	50	285400000000	6	465870000000	26
CaffeicAcid	S1_9293353	1	9293353	4.89683	0.00476	0.20209	0.44895	0.6409	13.5624	0.00058485	3	1149600000000	48	234760000000	8	724600000000	18
CaffeicAcid	S1_9293360	1	9293360	4.89683	0.00476	0.20209	0.44895	0.6409	13.5624	0.00058485	3	1149600000000	48	234760000000	8	724600000000	18
CaffeicAcid	S1_9356339	1	9356339	0.82513	0.48651	0.04229	1.05239	0.35686	0.39654	0.53187	3	240590000000	48	291570000000	8	383730000000	21
CaffeicAcid	S1_9356402	1	9356402	0.82513	0.48651	0.04229	1.05239	0.35686	0.39654	0.53187	3	240590000000	48	291570000000	8	383730000000	21
CaffeicAcid	S1_9551095	1	9551095	0.61584	0.6081	0.03196	0.68864	0.50706	0.48473	0.48964	3	181820000000	48	295250000000	8	361690000000	21
CaffeicAcid	S1_9551122	1	9551122	2.03984	0.12078	0.09752	3.10101	0.05394	0.03911	0.84406	3	554710000000	48	271940000000	8	501530000000	21
CaffeicAcid	S1_9598318	1	9598318	1.58397	0.20548	0.07769	1.88663	0.16243	0.98016	0.32712	3	441910000000	48	278990000000	8	459230000000	9
CaffeicAcid	S1_9598334	1	9598334	1.39725	0.25506	0.06926	0.05677	0.94487	4.0711	0.04923	3	394000000000	48	281980000000	8	441260000000	10
CaffeicAcid	S1_9603145	1	9603145	0.89236	0.34938	0.01512	0.89236	0.34938	NaN	NaN	1	258060000000	50	289180000000	6	434350000000	19
CaffeicAcid	S1_9603159	1	9603159	0.02193	0.88286	0.00037816	0.02193	0.88286	NaN	NaN	1	6453400000	50	294220000000	6	392420000000	8
CaffeicAcid	S1_9627741	1	9627741	1.2199	0.30407	0.0409	1.2199	0.30407	NaN	NaN	2	349020000000	49	286110000000	7	435160000000	13
CaffeicAcid	S1_9627765	1	9627765	0.58524	0.56082	0.02012	0.58524	0.56082	NaN	NaN	2	171680000000	49	293340000000	7	384490000000	14
CaffeicAcid	S1_9672218	1	9672218	0.12382	0.88381	0.00434	0.12382	0.88381	NaN	NaN	2	37003000000	49	298840000000	7	346010000000	23
CaffeicAcid	S1_9672282	1	9672282	0.15579	0.92545	0.00832	0.23615	0.79056	0.00468	0.94574	3	47307000000	48	303650000000	8	311250000000	23
CaffeicAcid	S1_9672329	1	9672329	1.65794	0.18854	0.08097	2.53872	0.08931	5.9937e-06	0.99806	3	460610000000	48	277820000000	8	466240000000	21
CaffeicAcid	S1_9672376	1	9672376	1.65794	0.18854	0.08097	2.53872	0.08931	5.9937e-06	0.99806	3	460610000000	48	277820000000	8	466240000000	21
CaffeicAcid	S1_9677013	1	9677013	0.87917	0.42157	0.02987	0.87917	0.42157	NaN	NaN	2	254910000000	49	289950000000	7	408270000000	23
CaffeicAcid	S1_9705249	1	9705249	1.29971	0.2597	0.02185	1.29971	0.2597	NaN	NaN	1	372870000000	50	286890000000	6	453490000000	25
CaffeicAcid	S1_9715480	1	9715480	1.48728	0.23601	0.04936	1.48728	0.23601	NaN	NaN	2	421140000000	49	283160000000	7	455760000000	23
CaffeicAcid	S1_9739658	1	9739658	0.6399	0.53169	0.02195	1.22819	0.27306	0.07435	0.78625	2	187300000000	49	292710000000	7	388950000000	24
CaffeicAcid	S1_9739748	1	9739748	0.77332	0.46703	0.02639	1.50429	0.22576	0.07032	0.79199	2	225160000000	49	291160000000	7	399770000000	25
CaffeicAcid	S1_9748853	1	9748853	0.77332	0.46703	0.02639	1.50429	0.22576	0.07032	0.79199	2	225160000000	49	291160000000	7	399770000000	25
CaffeicAcid	S1_9748981	1	9748981	0.77332	0.46703	0.02639	1.50429	0.22576	0.07032	0.79199	2	225160000000	49	291160000000	7	399770000000	25
CaffeicAcid	S1_9753745	1	9753745	0.03963	0.96118	0.00139	0.0511	0.82208	0.02914	0.86515	2	11882000000	49	299870000000	7	338830000000	13
CaffeicAcid	S1_9761588	1	9761588	0.77042	0.46834	0.02629	0.77042	0.46834	NaN	NaN	2	224340000000	49	291190000000	7	399540000000	24
CaffeicAcid	S1_9761729	1	9761729	0.6385	0.53242	0.0219	0.6385	0.53242	NaN	NaN	2	186900000000	49	292720000000	7	388840000000	23
CaffeicAcid	S1_9766304	1	9766304	0.52818	0.59299	0.0182	0.52818	0.59299	NaN	NaN	2	155290000000	49	294010000000	7	379810000000	23
CaffeicAcid	S1_9766349	1	9766349	0.40862	0.66681	0.01415	0.40862	0.66681	NaN	NaN	2	120720000000	49	295420000000	7	369930000000	22
CaffeicAcid	S1_9767206	1	9767206	1.00376	0.37391	0.03394	1.00376	0.37391	NaN	NaN	2	289610000000	49	288530000000	7	418190000000	25
CaffeicAcid	S1_9819105	1	9819105	2.82277	0.06914	0.0891	2.82277	0.06914	NaN	NaN	2	760230000000	49	269320000000	7	552650000000	20
CaffeicAcid	S1_9822483	1	9822483	1.05649	0.30896	0.01785	1.05649	0.30896	NaN	NaN	1	304540000000	50	288250000000	6	442100000000	24
CaffeicAcid	S1_9822531	1	9822531	1.05649	0.30896	0.01785	1.05649	0.30896	NaN	NaN	1	304540000000	50	288250000000	6	442100000000	24
CaffeicAcid	S1_9822555	1	9822555	0.64218	0.53052	0.02203	0.6077	0.43933	0.68054	0.4134	2	187950000000	49	292680000000	7	389140000000	24
CaffeicAcid	S1_9871729	1	9871729	2.62538	0.06107	0.12156	0.89829	0.41387	5.89989	0.01894	3	691500000000	48	263390000000	8	552820000000	11
CaffeicAcid	S1_9873354	1	9873354	0.65306	0.52492	0.02239	0.65306	0.52492	NaN	NaN	2	191050000000	49	292550000000	7	390030000000	23
CaffeicAcid	S1_9873493	1	9873493	2.59628	0.06316	0.1204	0.7698	0.46863	6.08935	0.01722	3	684910000000	48	263800000000	8	550350000000	11
CaffeicAcid	S1_9873510	1	9873510	2.59628	0.06316	0.1204	0.7698	0.46863	6.08935	0.01722	3	684910000000	48	263800000000	8	550350000000	11
CaffeicAcid	S1_9873826	1	9873826	1.16652	0.31995	0.0392	1.16652	0.31995	NaN	NaN	2	334440000000	49	286700000000	7	430990000000	24
CaffeicAcid	S1_9878376	1	9878376	3.82257	0.02866	0.1164	1.91065	0.17304	5.56023	0.02241	2	993160000000	49	259810000000	7	619200000000	12
CaffeicAcid	S1_9878382	1	9878382	3.82257	0.02866	0.1164	1.91065	0.17304	5.56023	0.02241	2	993160000000	49	259810000000	7	619200000000	12
CaffeicAcid	S1_9879929	1	9879929	0.51873	0.59851	0.01788	0.51873	0.59851	NaN	NaN	2	152570000000	49	294120000000	7	379030000000	22
CaffeicAcid	S1_9879954	1	9879954	0.50735	0.67907	0.02651	0.48398	0.61924	0.56274	0.45682	3	150780000000	48	297190000000	8	350050000000	19
CaffeicAcid	S1_9880052	1	9880052	2.51904	0.06909	0.11731	1.00989	0.37171	5.3577	0.02495	3	667300000000	48	264900000000	8	543750000000	12
CaffeicAcid	S1_9887902	1	9887902	1.02857	0.38835	0.05209	0.36015	0.6994	2.34563	0.1322	3	296320000000	48	288090000000	8	404630000000	24
CaffeicAcid	S1_9887989	1	9887989	2.92327	0.04327	0.13322	0.55513	0.57756	7.51199	0.00858	3	757840000000	48	259240000000	8	577700000000	13
CaffeicAcid	S1_9890869	1	9890869	3.97532	0.02512	0.1204	1.51491	0.22415	6.27588	0.01561	2	1027300000000	49	258420000000	7	628950000000	12
CaffeicAcid	S1_9916646	1	9916646	0.82515	0.36804	0.014	0.82515	0.36804	NaN	NaN	1	238930000000	50	289570000000	6	431170000000	24
CaffeicAcid	S1_9916663	1	9916663	0.82515	0.36804	0.014	0.82515	0.36804	NaN	NaN	1	238930000000	50	289570000000	6	431170000000	24
CaffeicAcid	S1_9945949	1	9945949	3.04772	0.0375	0.13799	0.76769	0.46958	7.407	0.00903	3	784940000000	48	257550000000	8	587860000000	12
CaffeicAcid	S1_10022516	1	10022516	0.09086	0.76434	0.00156	0.09086	0.76434	NaN	NaN	1	26695000000	50	293810000000	6	395790000000	24
CaffeicAcid	S1_10035189	1	10035189	0.01844	0.98174	0.0006486	0.01497	0.90312	0.02221	0.88215	2	5534300000	49	300130000000	7	337020000000	22
CaffeicAcid	S1_10128936	1	10128936	0.55469	0.57782	0.01909	0.44281	0.50883	0.66949	0.41719	2	162910000000	49	293700000000	7	381990000000	24
CaffeicAcid	S1_10128958	1	10128958	0.55469	0.57782	0.01909	0.44281	0.50883	0.66949	0.41719	2	162910000000	49	293700000000	7	381990000000	24
CaffeicAcid	S1_10128999	1	10128999	0.55469	0.57782	0.01909	0.44281	0.50883	0.66949	0.41719	2	162910000000	49	293700000000	7	381990000000	24
CaffeicAcid	S1_10129120	1	10129120	0.55469	0.57782	0.01909	0.44281	0.50883	0.66949	0.41719	2	162910000000	49	293700000000	7	381990000000	24
CaffeicAcid	S1_10146261	1	10146261	0.55469	0.57782	0.01909	0.44281	0.50883	0.66949	0.41719	2	162910000000	49	293700000000	7	381990000000	24
CaffeicAcid	S1_10162329	1	10162329	0.64565	0.52872	0.02214	0.64565	0.52872	NaN	NaN	2	188940000000	49	292640000000	7	389420000000	23
CaffeicAcid	S1_10999744	1	10999744	3.24365	0.07773	0.05254	3.24365	0.07773	NaN	NaN	1	896590000000	50	276410000000	6	540780000000	22
CaffeicAcid	S1_11046858	1	11046858	1.2372	0.30655	0.0619	1.17554	0.3172	1.34402	0.25206	3	352110000000	48	284600000000	8	425550000000	21
CaffeicAcid	S1_11046933	1	11046933	1.78497	0.16261	0.08655	1.91547	0.15814	1.48598	0.2288	3	492360000000	48	275840000000	8	478140000000	21
CaffeicAcid	S1_11046954	1	11046954	1.78497	0.16261	0.08655	1.91547	0.15814	1.48598	0.2288	3	492360000000	48	275840000000	8	478140000000	21
CaffeicAcid	S1_11047030	1	11047030	1.42895	0.2459	0.07071	1.4522	0.24395	1.36107	0.24912	3	402210000000	48	281470000000	8	444340000000	20
CaffeicAcid	S1_11062589	1	11062589	1.67175	0.19846	0.05509	2.31027	0.13482	1.03177	0.31473	2	470040000000	49	281170000000	7	469740000000	22
CaffeicAcid	S1_11062645	1	11062645	1.67175	0.19846	0.05509	2.31027	0.13482	1.03177	0.31473	2	470040000000	49	281170000000	7	469740000000	22
CaffeicAcid	S1_11062722	1	11062722	1.67175	0.19846	0.05509	2.31027	0.13482	1.03177	0.31473	2	470040000000	49	281170000000	7	469740000000	22
CaffeicAcid	S1_11070503	1	11070503	1.1996	0.32	0.06015	1.31846	0.27687	0.96383	0.33115	3	342150000000	48	285220000000	8	421820000000	21
CaffeicAcid	S1_11070568	1	11070568	1.1996	0.32	0.06015	1.31846	0.27687	0.96383	0.33115	3	342150000000	48	285220000000	8	421820000000	21
CaffeicAcid	S1_11351959	1	11351959	0.89534	0.45045	0.0457	0.78472	0.4619	1.11295	0.29672	3	259970000000	48	290360000000	8	391000000000	21
CaffeicAcid	S1_11360463	1	11360463	1.1996	0.32	0.06015	1.31846	0.27687	0.96383	0.33115	3	342150000000	48	285220000000	8	421820000000	21
CaffeicAcid	S1_11360547	1	11360547	1.1996	0.32	0.06015	1.31846	0.27687	0.96383	0.33115	3	342150000000	48	285220000000	8	421820000000	21
CaffeicAcid	S1_11364270	1	11364270	1.82911	0.17135	0.05991	2.52227	0.11855	1.12942	0.29311	2	511210000000	49	279490000000	7	481500000000	23
CaffeicAcid	S1_11364319	1	11364319	3.5137	0.06671	0.05663	3.5137	0.06671	NaN	NaN	1	966330000000	50	275020000000	6	552400000000	23
CaffeicAcid	S1_11398703	1	11398703	1.22399	0.31121	0.06129	1.25285	0.29468	1.15819	0.28722	3	348620000000	48	284820000000	8	424240000000	21
CaffeicAcid	S1_11398733	1	11398733	1.31091	0.28172	0.06531	1.43487	0.24798	1.0595	0.30849	3	371500000000	48	283390000000	8	432820000000	22
CaffeicAcid	S1_11398974	1	11398974	1.82911	0.17135	0.05991	2.52227	0.11855	1.12942	0.29311	2	511210000000	49	279490000000	7	481500000000	23
CaffeicAcid	S1_11399013	1	11399013	1.82911	0.17135	0.05991	2.52227	0.11855	1.12942	0.29311	2	511210000000	49	279490000000	7	481500000000	23
CaffeicAcid	S1_11399035	1	11399035	1.82911	0.17135	0.05991	2.52227	0.11855	1.12942	0.29311	2	511210000000	49	279490000000	7	481500000000	23
CaffeicAcid	S1_11399504	1	11399504	1.82911	0.17135	0.05991	2.52227	0.11855	1.12942	0.29311	2	511210000000	49	279490000000	7	481500000000	23
CaffeicAcid	S1_11399631	1	11399631	1.82911	0.17135	0.05991	2.52227	0.11855	1.12942	0.29311	2	511210000000	49	279490000000	7	481500000000	23
CaffeicAcid	S1_11399784	1	11399784	1.82911	0.17135	0.05991	2.52227	0.11855	1.12942	0.29311	2	511210000000	49	279490000000	7	481500000000	23
CaffeicAcid	S1_11422922	1	11422922	2.45811	0.09609	0.07864	3.34893	0.07321	1.53168	0.22176	2	670980000000	49	272960000000	7	527150000000	25
CaffeicAcid	S1_11425713	1	11425713	0.95842	0.42004	0.04874	1.00656	0.3729	0.86756	0.35629	3	277250000000	48	289280000000	8	397480000000	21
CaffeicAcid	S1_11425737	1	11425737	1.46046	0.2371	0.07214	2.18272	0.12358	0.09645	0.75748	3	410340000000	48	280960000000	8	447380000000	23
CaffeicAcid	S1_11425955	1	11425955	1.82911	0.17135	0.05991	2.52227	0.11855	1.12942	0.29311	2	511210000000	49	279490000000	7	481500000000	23
CaffeicAcid	S1_11426062	1	11426062	1.82911	0.17135	0.05991	2.52227	0.11855	1.12942	0.29311	2	511210000000	49	279490000000	7	481500000000	23
CaffeicAcid	S1_11426565	1	11426565	1.74064	0.18608	0.05721	1.74064	0.18608	NaN	NaN	2	488120000000	49	280430000000	7	474900000000	23
CaffeicAcid	S1_11426650	1	11426650	1.74064	0.18608	0.05721	1.74064	0.18608	NaN	NaN	2	488120000000	49	280430000000	7	474900000000	23
CaffeicAcid	S1_11426712	1	11426712	1.74064	0.18608	0.05721	1.74064	0.18608	NaN	NaN	2	488120000000	49	280430000000	7	474900000000	23
CaffeicAcid	S1_11432200	1	11432200	1.85423	0.14999	0.08956	2.09214	0.13431	1.34864	0.25126	3	509480000000	48	274770000000	8	484560000000	22
CaffeicAcid	S1_11432228	1	11432228	1.44077	0.24256	0.07124	1.3925	0.25811	1.50841	0.22537	3	405260000000	48	281280000000	8	445480000000	21
CaffeicAcid	S1_11432310	1	11432310	1.17703	0.32833	0.0591	1.18055	0.31569	1.16219	0.2864	3	336160000000	48	285600000000	8	419570000000	21
CaffeicAcid	S1_11432445	1	11432445	1.17703	0.32833	0.0591	1.18055	0.31569	1.16219	0.2864	3	336160000000	48	285600000000	8	419570000000	21
CaffeicAcid	S1_11432543	1	11432543	1.09661	0.3597	0.05532	1.09247	0.34342	1.10041	0.29943	3	314660000000	48	286940000000	8	411510000000	20
CaffeicAcid	S1_11435822	1	11435822	1.82911	0.17135	0.05991	2.52227	0.11855	1.12942	0.29311	2	511210000000	49	279490000000	7	481500000000	23
CaffeicAcid	S1_11436040	1	11436040	1.82911	0.17135	0.05991	2.52227	0.11855	1.12942	0.29311	2	511210000000	49	279490000000	7	481500000000	23
CaffeicAcid	S1_11450968	1	11450968	3.61393	0.03436	0.11086	2.9869	0.09011	4.05826	0.04946	2	945920000000	49	261740000000	7	605700000000	13
CaffeicAcid	S1_11455632	1	11455632	0.79168	0.50452	0.04066	0.40164	0.67141	1.56255	0.21735	3	231290000000	48	292150000000	8	380240000000	16
CaffeicAcid	S1_11455918	1	11455918	1.54436	0.21514	0.07591	1.64286	0.2039	1.32554	0.2553	3	431830000000	48	279620000000	8	455450000000	22
CaffeicAcid	S1_11458390	1	11458390	2.4839	0.07197	0.11589	2.73892	0.07454	1.87595	0.17717	3	659240000000	48	265410000000	8	540730000000	24
CaffeicAcid	S1_11460401	1	11460401	3.4758	0.03876	0.10715	4.08976	0.04851	2.72106	0.10543	2	914260000000	49	263040000000	7	596660000000	13
CaffeicAcid	S1_11461540	1	11461540	1.31091	0.28172	0.06531	1.43487	0.24798	1.0595	0.30849	3	371500000000	48	283390000000	8	432820000000	22
CaffeicAcid	S1_11466101	1	11466101	1.82911	0.17135	0.05991	2.52227	0.11855	1.12942	0.29311	2	511210000000	49	279490000000	7	481500000000	23
CaffeicAcid	S1_11466196	1	11466196	3.4758	0.03876	0.10715	4.08976	0.04851	2.72106	0.10543	2	914260000000	49	263040000000	7	596660000000	13
CaffeicAcid	S1_11466297	1	11466297	2.2985	0.08931	0.10833	2.09021	0.13455	2.58026	0.11476	3	616220000000	48	268100000000	8	524590000000	12
CaffeicAcid	S1_11482361	1	11482361	3.63707	0.01916	0.15973	3.95073	0.02566	2.73067	0.10497	3	908620000000	48	249820000000	8	634240000000	12
CaffeicAcid	S1_11545511	1	11545511	3.4758	0.03876	0.10715	4.08976	0.04851	2.72106	0.10543	2	914260000000	49	263040000000	7	596660000000	13
CaffeicAcid	S1_11624709	1	11624709	2.66597	0.07961	0.08463	3.8662	0.05483	1.43231	0.23715	2	722150000000	49	270880000000	7	541770000000	24
CaffeicAcid	S1_11626291	1	11626291	2.66597	0.07961	0.08463	3.8662	0.05483	1.43231	0.23715	2	722150000000	49	270880000000	7	541770000000	24
CaffeicAcid	S1_11640813	1	11640813	2.29204	0.1118	0.07378	3.13138	0.0829	1.42602	0.23816	2	629520000000	49	274660000000	7	515300000000	25
CaffeicAcid	S1_11640844	1	11640844	2.29204	0.1118	0.07378	3.13138	0.0829	1.42602	0.23816	2	629520000000	49	274660000000	7	515300000000	25
CaffeicAcid	S1_11671225	1	11671225	2.18327	0.10216	0.10355	2.39803	0.10149	1.68655	0.20026	3	589040000000	48	269790000000	8	514400000000	23
CaffeicAcid	S1_11867993	1	11867993	4.38575	0.01769	0.13094	5.92311	0.01856	2.65261	0.10979	2	1117300000000	49	254750000000	7	654660000000	14
CaffeicAcid	S1_11868011	1	11868011	4.38575	0.01769	0.13094	5.92311	0.01856	2.65261	0.10979	2	1117300000000	49	254750000000	7	654660000000	14
CaffeicAcid	S1_11875380	1	11875380	5.21394	0.02669	0.08144	5.21394	0.02669	NaN	NaN	1	1389800000000	50	266550000000	6	622970000000	24
CaffeicAcid	S1_11879495	1	11879495	2.88315	0.04532	0.13168	2.96014	0.06114	2.54277	0.11736	3	749030000000	48	259790000000	8	574390000000	13
CaffeicAcid	S1_11921826	1	11921826	2.71335	0.07628	0.08599	2.71335	0.07628	NaN	NaN	2	733700000000	49	270400000000	7	545070000000	23
CaffeicAcid	S1_11924378	1	11924378	2.18527	0.10192	0.10363	2.5872	0.08548	1.345	0.25189	3	589510000000	48	269760000000	8	514580000000	23
CaffeicAcid	S1_11924454	1	11924454	2.04032	0.12071	0.09754	2.41521	0.09991	1.26447	0.2664	3	554830000000	48	271930000000	8	501570000000	24
CaffeicAcid	S1_11924555	1	11924555	2.04032	0.12071	0.09754	2.41521	0.09991	1.26447	0.2664	3	554830000000	48	271930000000	8	501570000000	24
CaffeicAcid	S1_11930085	1	11930085	5.21394	0.02669	0.08144	5.21394	0.02669	NaN	NaN	1	1389800000000	50	266550000000	6	622970000000	24
CaffeicAcid	S1_11930091	1	11930091	4.38575	0.01769	0.13094	5.92311	0.01856	2.65261	0.10979	2	1117300000000	49	254750000000	7	654660000000	14
CaffeicAcid	S1_11930164	1	11930164	4.38575	0.01769	0.13094	5.92311	0.01856	2.65261	0.10979	2	1117300000000	49	254750000000	7	654660000000	14
CaffeicAcid	S1_11930408	1	11930408	2.71335	0.07628	0.08599	2.71335	0.07628	NaN	NaN	2	733700000000	49	270400000000	7	545070000000	23
CaffeicAcid	S1_11930430	1	11930430	2.88315	0.04532	0.13168	2.96014	0.06114	2.54277	0.11736	3	749030000000	48	259790000000	8	574390000000	13
CaffeicAcid	S1_11930469	1	11930469	2.71335	0.07628	0.08599	2.71335	0.07628	NaN	NaN	2	733700000000	49	270400000000	7	545070000000	23
CaffeicAcid	S1_11930516	1	11930516	2.71335	0.07628	0.08599	2.71335	0.07628	NaN	NaN	2	733700000000	49	270400000000	7	545070000000	23
CaffeicAcid	S1_11930588	1	11930588	4.94198	0.01109	0.14476	6.47153	0.0141	3.13598	0.0828	2	1235200000000	49	249940000000	7	688350000000	15
CaffeicAcid	S1_11930624	1	11930624	4.94198	0.01109	0.14476	6.47153	0.0141	3.13598	0.0828	2	1235200000000	49	249940000000	7	688350000000	15
CaffeicAcid	S1_11930642	1	11930642	6.41644	0.01449	0.09808	6.41644	0.01449	NaN	NaN	1	1673800000000	50	260870000000	6	670320000000	25
CaffeicAcid	S1_11930704	1	11930704	4.94198	0.01109	0.14476	6.47153	0.0141	3.13598	0.0828	2	1235200000000	49	249940000000	7	688350000000	15
CaffeicAcid	S1_11931783	1	11931783	5.21394	0.02669	0.08144	5.21394	0.02669	NaN	NaN	1	1389800000000	50	266550000000	6	622970000000	24
CaffeicAcid	S1_11931959	1	11931959	5.21394	0.02669	0.08144	5.21394	0.02669	NaN	NaN	1	1389800000000	50	266550000000	6	622970000000	24
CaffeicAcid	S1_11935973	1	11935973	5.21394	0.02669	0.08144	5.21394	0.02669	NaN	NaN	1	1389800000000	50	266550000000	6	622970000000	24
CaffeicAcid	S1_11941725	1	11941725	5.21394	0.02669	0.08144	5.21394	0.02669	NaN	NaN	1	1389800000000	50	266550000000	6	622970000000	24
CaffeicAcid	S1_11960432	1	11960432	4.38575	0.01769	0.13094	5.92311	0.01856	2.65261	0.10979	2	1117300000000	49	254750000000	7	654660000000	14
CaffeicAcid	S1_11985316	1	11985316	5.21394	0.02669	0.08144	5.21394	0.02669	NaN	NaN	1	1389800000000	50	266550000000	6	622970000000	24
CaffeicAcid	S1_11995597	1	11995597	2.13171	0.12951	0.06903	2.13171	0.12951	NaN	NaN	2	589010000000	49	276310000000	7	503730000000	20
CaffeicAcid	S1_11995602	1	11995602	2.13171	0.12951	0.06903	2.13171	0.12951	NaN	NaN	2	589010000000	49	276310000000	7	503730000000	20
CaffeicAcid	S1_11995668	1	11995668	2.68915	0.07796	0.0853	2.68915	0.07796	NaN	NaN	2	727810000000	49	270650000000	7	543380000000	22
CaffeicAcid	S1_11995721	1	11995721	2.57893	0.08612	0.08213	2.57893	0.08612	NaN	NaN	2	700820000000	49	271750000000	7	535670000000	20
CaffeicAcid	S1_11995764	1	11995764	0.77942	0.46428	0.02659	0.77942	0.46428	NaN	NaN	2	226880000000	49	291090000000	7	400260000000	26
CaffeicAcid	S1_11995773	1	11995773	2.57893	0.08612	0.08213	2.57893	0.08612	NaN	NaN	2	700820000000	49	271750000000	7	535670000000	20
CaffeicAcid	S1_12005820	1	12005820	0.42873	0.65376	0.01483	0.42873	0.65376	NaN	NaN	2	126560000000	49	295190000000	7	371600000000	19
CaffeicAcid	S1_12005841	1	12005841	0.42873	0.65376	0.01483	0.42873	0.65376	NaN	NaN	2	126560000000	49	295190000000	7	371600000000	19
CaffeicAcid	S1_12020956	1	12020956	5.21394	0.02669	0.08144	5.21394	0.02669	NaN	NaN	1	1389800000000	50	266550000000	6	622970000000	24
CaffeicAcid	S1_12074111	1	12074111	1.86031	0.16645	0.06086	1.86031	0.16645	NaN	NaN	2	519320000000	49	279160000000	7	483810000000	21
CaffeicAcid	S1_12077848	1	12077848	2.05786	0.11826	0.09828	2.28802	0.11221	1.54651	0.21969	3	559060000000	48	271670000000	8	503150000000	22
CaffeicAcid	S1_12077935	1	12077935	4.91503	0.0312	0.07719	4.91503	0.0312	NaN	NaN	1	1317200000000	50	268000000000	6	610880000000	23
CaffeicAcid	S1_12077959	1	12077959	4.91503	0.0312	0.07719	4.91503	0.0312	NaN	NaN	1	1317200000000	50	268000000000	6	610880000000	23
CaffeicAcid	S1_12115957	1	12115957	0.34726	0.55832	0.00595	0.34726	0.55832	NaN	NaN	1	101510000000	50	292310000000	6	408260000000	18
CaffeicAcid	S1_12115962	1	12115962	2.69787	0.10676	0.04415	2.69787	0.10676	NaN	NaN	1	753450000000	50	279280000000	6	516920000000	20
CaffeicAcid	S1_12116085	1	12116085	2.88315	0.04532	0.13168	2.96014	0.06114	2.54277	0.11736	3	749030000000	48	259790000000	8	574390000000	13
CaffeicAcid	S1_12123755	1	12123755	4.38575	0.01769	0.13094	5.92311	0.01856	2.65261	0.10979	2	1117300000000	49	254750000000	7	654660000000	14
CaffeicAcid	S1_12123775	1	12123775	4.38575	0.01769	0.13094	5.92311	0.01856	2.65261	0.10979	2	1117300000000	49	254750000000	7	654660000000	14
CaffeicAcid	S1_12126132	1	12126132	2.79868	0.04996	0.12839	2.43678	0.09797	3.29429	0.07577	3	730350000000	48	260960000000	8	567390000000	22
CaffeicAcid	S1_12151275	1	12151275	5.21394	0.02669	0.08144	5.21394	0.02669	NaN	NaN	1	1389800000000	50	266550000000	6	622970000000	24
CaffeicAcid	S1_12151296	1	12151296	5.21394	0.02669	0.08144	5.21394	0.02669	NaN	NaN	1	1389800000000	50	266550000000	6	622970000000	24
CaffeicAcid	S1_12151411	1	12151411	3.21766	0.04864	0.10011	3.21766	0.04864	NaN	NaN	2	854240000000	49	265480000000	7	579510000000	23
CaffeicAcid	S1_12151546	1	12151546	3.21766	0.04864	0.10011	3.21766	0.04864	NaN	NaN	2	854240000000	49	265480000000	7	579510000000	23
CaffeicAcid	S1_12192159	1	12192159	0.12072	0.88654	0.00423	0.12072	0.88654	NaN	NaN	2	36081000000	49	298880000000	7	345750000000	20
CaffeicAcid	S1_12192252	1	12192252	1.9	0.16043	0.06207	1.9	0.16043	NaN	NaN	2	529600000000	49	278740000000	7	486750000000	22
CaffeicAcid	S1_12192334	1	12192334	3.14866	0.05171	0.09821	2.48241	0.12143	3.68176	0.06085	2	838010000000	49	266150000000	7	574870000000	7
CaffeicAcid	S1_12192397	1	12192397	1.14617	0.32623	0.03854	1.14617	0.32623	NaN	NaN	2	328870000000	49	286930000000	7	429400000000	19
CaffeicAcid	S1_12192431	1	12192431	1.5231	0.22818	0.05048	1.5231	0.22818	NaN	NaN	2	430690000000	49	282770000000	7	458490000000	17
CaffeicAcid	S1_12192458	1	12192458	1.5231	0.22818	0.05048	1.5231	0.22818	NaN	NaN	2	430690000000	49	282770000000	7	458490000000	17
CaffeicAcid	S1_12265547	1	12265547	0.64189	0.53067	0.02202	0.64189	0.53067	NaN	NaN	2	187870000000	49	292680000000	7	389120000000	25
CaffeicAcid	S1_12302327	1	12302327	2.00071	0.12642	0.09585	2.40092	0.10122	1.1824	0.2823	3	545250000000	48	272530000000	8	497980000000	24
CaffeicAcid	S1_12302375	1	12302375	2.00071	0.12642	0.09585	2.40092	0.10122	1.1824	0.2823	3	545250000000	48	272530000000	8	497980000000	24
CaffeicAcid	S1_12302415	1	12302415	3.00345	0.05883	0.09418	3.00345	0.05883	NaN	NaN	2	803580000000	49	267550000000	7	565030000000	24
CaffeicAcid	S1_12354645	1	12354645	1.81559	0.15691	0.08789	1.76657	0.18163	1.85218	0.17989	3	499950000000	48	275360000000	8	480990000000	21
CaffeicAcid	S1_12354705	1	12354705	2.51097	0.09159	0.08017	2.9818	0.09038	1.9816	0.16553	2	684070000000	49	272430000000	7	530890000000	23
CaffeicAcid	S1_12354776	1	12354776	1.82385	0.1554	0.08825	1.56641	0.21907	2.25829	0.13945	3	501990000000	48	275230000000	8	481750000000	21
CaffeicAcid	S1_12440694	1	12440694	4.43926	0.00783	0.18731	3.30147	0.04518	6.03621	0.01768	3	1065500000000	48	240020000000	8	693070000000	13
CaffeicAcid	S1_12440897	1	12440897	2.35441	0.10561	0.07561	2.35441	0.10561	NaN	NaN	2	645150000000	49	274020000000	7	519770000000	22
CaffeicAcid	S1_12440933	1	12440933	2.26057	0.11506	0.07285	2.26057	0.11506	NaN	NaN	2	621610000000	49	274980000000	7	513040000000	22
CaffeicAcid	S1_12440953	1	12440953	2.26057	0.11506	0.07285	2.26057	0.11506	NaN	NaN	2	621610000000	49	274980000000	7	513040000000	22
CaffeicAcid	S1_12445171	1	12445171	10.0983	0.00021267	0.25171	10.0983	0.00021267	NaN	NaN	2	2147800000000	49	212690000000	7	949090000000	14
CaffeicAcid	S1_12445195	1	12445195	5.01773	0.00417	0.20589	6.25223	0.00382	2.23387	0.14156	3	1171200000000	48	233410000000	8	732700000000	12
CaffeicAcid	S1_12445227	1	12445227	2.23142	0.11818	0.07199	2.23142	0.11818	NaN	NaN	2	614260000000	49	275280000000	7	510940000000	27
CaffeicAcid	S1_12445240	1	12445240	5.01773	0.00417	0.20589	6.25223	0.00382	2.23387	0.14156	3	1171200000000	48	233410000000	8	732700000000	12
CaffeicAcid	S1_12445284	1	12445284	0.55822	0.57582	0.01921	0.55822	0.57582	NaN	NaN	2	163930000000	49	293660000000	7	382280000000	25
CaffeicAcid	S1_12445403	1	12445403	5.25196	0.00325	0.21312	4.62944	0.0144	5.62337	0.02178	3	1212300000000	48	230840000000	8	748140000000	12
CaffeicAcid	S1_13017153	1	13017153	2.05226	0.1582	0.034	2.05226	0.1582	NaN	NaN	1	580260000000	50	282740000000	6	488050000000	12
CaffeicAcid	S1_13017193	1	13017193	1.6061	0.21091	0.02684	1.6061	0.21091	NaN	NaN	1	458030000000	50	285180000000	6	467680000000	11
CaffeicAcid	S1_13132650	1	13132650	0.05437	0.94714	0.00191	0.05437	0.94714	NaN	NaN	2	16294000000	49	299690000000	7	340090000000	6
CaffeicAcid	S1_13132740	1	13132740	0.02815	0.97225	0.00098989	0.02815	0.97225	NaN	NaN	2	8446400000	49	300010000000	7	337850000000	8
CaffeicAcid	S1_13134963	1	13134963	0.09943	0.75383	0.00171	0.09943	0.75383	NaN	NaN	1	29207000000	50	293760000000	6	396210000000	25
CaffeicAcid	S1_13135140	1	13135140	0.15522	0.85665	0.00543	0.00505	0.94361	0.30545	0.583	2	46326000000	49	298460000000	7	348670000000	5
CaffeicAcid	S1_13688190	1	13688190	3.70081	0.01783	0.162	3.49002	0.03828	3.73306	0.05926	3	921550000000	48	249010000000	8	639090000000	11
CaffeicAcid	S1_13688199	1	13688199	3.70081	0.01783	0.162	3.49002	0.03828	3.73306	0.05926	3	921550000000	48	249010000000	8	639090000000	11
CaffeicAcid	S1_13749525	1	13749525	4.11423	0.01122	0.1764	3.51131	0.03758	4.77854	0.03373	3	1003400000000	48	243890000000	8	669800000000	10
CaffeicAcid	S1_13749539	1	13749539	4.61381	0.00647	0.19303	4.17875	0.0211	4.83058	0.03282	3	1098000000000	48	237980000000	8	705260000000	10
CaffeicAcid	S1_13749641	1	13749641	4.41836	0.00801	0.18662	3.6525	0.03322	5.30785	0.0256	3	1061600000000	48	240260000000	8	691590000000	10
CaffeicAcid	S1_13749721	1	13749721	4.60608	0.00652	0.19277	3.83685	0.02831	5.44798	0.02382	3	1096600000000	48	238070000000	8	704730000000	10
CaffeicAcid	S1_13765147	1	13765147	7.52975	0.00141	0.20274	8.77455	0.00466	5.49596	0.02316	2	1729900000000	49	229740000000	7	829700000000	12
CaffeicAcid	S1_13777207	1	13777207	4.94881	0.0045	0.20373	4.50225	0.01603	5.09029	0.02865	3	1158900000000	48	234180000000	8	728100000000	12
CaffeicAcid	S1_13777220	1	13777220	4.94881	0.0045	0.20373	4.50225	0.01603	5.09029	0.02865	3	1158900000000	48	234180000000	8	728100000000	12
CaffeicAcid	S1_13778641	1	13778641	5.1058	0.0038	0.20863	3.04725	0.05658	8.31329	0.00587	3	1186800000000	48	232440000000	8	738550000000	10
CaffeicAcid	S1_13789348	1	13789348	7.52975	0.00141	0.20274	8.77455	0.00466	5.49596	0.02316	2	1729900000000	49	229740000000	7	829700000000	12
CaffeicAcid	S1_13789406	1	13789406	7.52975	0.00141	0.20274	8.77455	0.00466	5.49596	0.02316	2	1729900000000	49	229740000000	7	829700000000	12
CaffeicAcid	S1_13837159	1	13837159	7.52975	0.00141	0.20274	8.77455	0.00466	5.49596	0.02316	2	1729900000000	49	229740000000	7	829700000000	12
CaffeicAcid	S1_13840928	1	13840928	3.96699	0.01322	0.17134	2.83654	0.06829	5.68542	0.02111	3	974660000000	48	245690000000	8	659010000000	12
CaffeicAcid	S1_13884511	1	13884511	0.36707	0.54735	0.00629	0.36707	0.54735	NaN	NaN	1	107260000000	50	292200000000	6	409220000000	21
CaffeicAcid	S1_13884540	1	13884540	0.36707	0.54735	0.00629	0.36707	0.54735	NaN	NaN	1	107260000000	50	292200000000	6	409220000000	21
CaffeicAcid	S1_14012480	1	14012480	5.21394	0.02669	0.08144	5.21394	0.02669	NaN	NaN	1	1389800000000	50	266550000000	6	622970000000	24
CaffeicAcid	S1_14012500	1	14012500	5.21394	0.02669	0.08144	5.21394	0.02669	NaN	NaN	1	1389800000000	50	266550000000	6	622970000000	24
CaffeicAcid	S1_14039128	1	14039128	5.21394	0.02669	0.08144	5.21394	0.02669	NaN	NaN	1	1389800000000	50	266550000000	6	622970000000	24
CaffeicAcid	S1_14122814	1	14122814	0.70886	0.49718	0.02425	0.99466	0.32341	0.43432	0.51296	2	206920000000	49	291910000000	7	394560000000	11
CaffeicAcid	S1_14137609	1	14137609	1.19072	0.31264	0.03997	1.19072	0.31264	NaN	NaN	2	341060000000	49	286430000000	7	432880000000	20
CaffeicAcid	S1_14146544	1	14146544	4.15224	0.01076	0.17769	3.89812	0.02685	4.15801	0.04696	3	1010800000000	48	243430000000	8	672560000000	17
CaffeicAcid	S1_14175788	1	14175788	5.20504	0.00892	0.15111	6.56902	0.01343	3.51114	0.06693	2	1289400000000	49	247720000000	7	703840000000	14
CaffeicAcid	S1_14187893	1	14187893	0.33428	0.71747	0.01161	0.54421	0.46414	0.13379	0.71611	2	99051000000	49	296310000000	7	363740000000	15
CaffeicAcid	S1_14187905	1	14187905	0.32564	0.72362	0.01131	0.46429	0.49877	0.19447	0.66117	2	96523000000	49	296410000000	7	363020000000	15
CaffeicAcid	S1_14222883	1	14222883	3.42158	0.04065	0.10568	1.66919	0.20231	5.03913	0.02933	2	901740000000	49	263550000000	7	593080000000	23
CaffeicAcid	S1_14222934	1	14222934	3.4003	0.04141	0.1051	3.19313	0.08001	3.45096	0.06923	2	896820000000	49	263750000000	7	591670000000	15
CaffeicAcid	S1_14222962	1	14222962	3.80129	0.0292	0.11583	5.14805	0.02762	2.31876	0.13425	2	988370000000	49	260010000000	7	617830000000	17
CaffeicAcid	S1_14223115	1	14223115	5.97179	0.01811	0.09201	5.97179	0.01811	NaN	NaN	1	1570200000000	50	262940000000	6	653050000000	26
CaffeicAcid	S1_14223133	1	14223133	5.97179	0.01811	0.09201	5.97179	0.01811	NaN	NaN	1	1570200000000	50	262940000000	6	653050000000	26
CaffeicAcid	S1_14223259	1	14223259	2.83644	0.0683	0.08948	4.04113	0.04981	1.5845	0.21408	2	763530000000	49	269190000000	7	553590000000	25
CaffeicAcid	S1_14344339	1	14344339	5.09758	0.00975	0.14853	6.42392	0.01444	3.45573	0.06904	2	1267400000000	49	248620000000	7	697540000000	13
CaffeicAcid	S1_14345131	1	14345131	1.77862	0.16382	0.08628	1.9775	0.14931	1.3524	0.25061	3	490780000000	48	275940000000	8	477550000000	16
CaffeicAcid	S1_14432906	1	14432906	5.70977	0.0059	0.163	9.60157	0.00319	1.6862	0.20018	2	1390800000000	49	243580000000	7	732810000000	14
CaffeicAcid	S1_14440247	1	14440247	5.2795	0.00839	0.15289	7.54384	0.00835	2.75097	0.10358	2	1304600000000	49	247100000000	7	708180000000	14
CaffeicAcid	S1_14440275	1	14440275	5.2795	0.00839	0.15289	7.54384	0.00835	2.75097	0.10358	2	1304600000000	49	247100000000	7	708180000000	14
CaffeicAcid	S1_14443417	1	14443417	5.15714	0.00359	0.21022	6.96838	0.00217	1.41626	0.23987	3	1195800000000	48	231870000000	8	741930000000	14
CaffeicAcid	S1_14473837	1	14473837	2.39399	0.10186	0.07677	2.39399	0.10186	NaN	NaN	2	655030000000	49	273620000000	7	522590000000	22
CaffeicAcid	S1_14473974	1	14473974	5.21394	0.02669	0.08144	5.21394	0.02669	NaN	NaN	1	1389800000000	50	266550000000	6	622970000000	24
CaffeicAcid	S1_14474064	1	14474064	5.21394	0.02669	0.08144	5.21394	0.02669	NaN	NaN	1	1389800000000	50	266550000000	6	622970000000	24
CaffeicAcid	S1_14474134	1	14474134	5.21394	0.02669	0.08144	5.21394	0.02669	NaN	NaN	1	1389800000000	50	266550000000	6	622970000000	24
CaffeicAcid	S1_14527196	1	14527196	6.15345	0.01653	0.0945	6.15345	0.01653	NaN	NaN	1	1612800000000	50	262090000000	6	660140000000	25
CaffeicAcid	S1_14527317	1	14527317	6.15345	0.01653	0.0945	6.15345	0.01653	NaN	NaN	1	1612800000000	50	262090000000	6	660140000000	25
CaffeicAcid	S1_14528090	1	14528090	2.63764	0.08167	0.08382	2.63764	0.08167	NaN	NaN	2	715220000000	49	271160000000	7	539790000000	22
CaffeicAcid	S1_14551189	1	14551189	2.48809	0.09351	0.07951	3.64438	0.06201	1.30925	0.25809	2	678410000000	49	272660000000	7	529270000000	23
CaffeicAcid	S1_14551246	1	14551246	5.21394	0.02669	0.08144	5.21394	0.02669	NaN	NaN	1	1389800000000	50	266550000000	6	622970000000	24
CaffeicAcid	S1_14579670	1	14579670	5.09758	0.00975	0.14853	6.42392	0.01444	3.45573	0.06904	2	1267400000000	49	248620000000	7	697540000000	13
CaffeicAcid	S1_14579763	1	14579763	2.646	0.05962	0.12238	0.96098	0.38961	5.82673	0.01965	3	696160000000	48	263100000000	8	554570000000	14
CaffeicAcid	S1_14604440	1	14604440	0.87145	0.46246	0.04455	0.60138	0.55205	1.40172	0.24227	3	253390000000	48	290770000000	8	388530000000	24
CaffeicAcid	S1_14611116	1	14611116	2.32701	0.0864	0.1095	2.42179	0.09932	2.03513	0.16017	3	622890000000	48	267680000000	8	527090000000	20
CaffeicAcid	S1_14670349	1	14670349	4.61	0.0065	0.1929	4.56904	0.01515	4.11164	0.04816	3	1097300000000	48	238030000000	8	705000000000	15
CaffeicAcid	S1_14739039	1	14739039	3.37839	0.02569	0.15035	3.72136	0.03129	2.46927	0.12266	3	855260000000	48	253160000000	8	614230000000	17
CaffeicAcid	S1_14739056	1	14739056	3.37839	0.02569	0.15035	3.72136	0.03129	2.46927	0.12266	3	855260000000	48	253160000000	8	614230000000	17
CaffeicAcid	S1_14739089	1	14739089	3.37839	0.02569	0.15035	3.72136	0.03129	2.46927	0.12266	3	855260000000	48	253160000000	8	614230000000	17
CaffeicAcid	S1_14741805	1	14741805	3.53001	0.02162	0.15588	4.13704	0.02187	2.12586	0.15134	3	886700000000	48	251190000000	8	626020000000	14
CaffeicAcid	S1_14741820	1	14741820	3.38402	0.02552	0.15056	3.26054	0.04684	3.32196	0.07459	3	856430000000	48	253080000000	8	614670000000	14
CaffeicAcid	S1_14747433	1	14747433	1.32856	0.27606	0.06612	1.88445	0.16276	0.27273	0.60391	3	376120000000	48	283100000000	8	434550000000	15
CaffeicAcid	S1_14756288	1	14756288	2.89985	0.04446	0.13232	4.33095	0.01854	0.18222	0.67138	3	752700000000	48	259570000000	8	575770000000	21
CaffeicAcid	S1_14756388	1	14756388	3.80517	0.01585	0.16569	3.91178	0.02654	3.23509	0.07837	3	942540000000	48	247700000000	8	646960000000	14
CaffeicAcid	S1_14776066	1	14776066	0.3614	0.78113	0.01905	0.54152	0.5853	0.02277	0.88069	3	108360000000	48	299840000000	8	334140000000	15
CaffeicAcid	S1_14780459	1	14780459	3.21766	0.04864	0.10011	3.21766	0.04864	NaN	NaN	2	854240000000	49	265480000000	7	579510000000	23
CaffeicAcid	S1_14782725	1	14782725	5.21394	0.02669	0.08144	5.21394	0.02669	NaN	NaN	1	1389800000000	50	266550000000	6	622970000000	24
CaffeicAcid	S1_14782753	1	14782753	2.71335	0.07628	0.08599	2.71335	0.07628	NaN	NaN	2	733700000000	49	270400000000	7	545070000000	23
CaffeicAcid	S1_14828676	1	14828676	5.1739	0.00915	0.15037	7.34342	0.0092	2.74769	0.10378	2	1283000000000	49	247980000000	7	702020000000	13
CaffeicAcid	S1_14836413	1	14836413	3.16378	0.05102	0.09863	3.16378	0.05102	NaN	NaN	2	841570000000	49	266000000000	7	575890000000	21
CaffeicAcid	S1_14836458	1	14836458	3.82421	0.01552	0.16636	4.72284	0.01332	1.86097	0.17888	3	946350000000	48	247460000000	8	648390000000	13
CaffeicAcid	S1_14852762	1	14852762	0.0152	0.98492	0.00053486	0.0152	0.98492	NaN	NaN	2	4563800000	49	300170000000	7	336740000000	22
CaffeicAcid	S1_14852778	1	14852778	0.0152	0.98492	0.00053486	0.0152	0.98492	NaN	NaN	2	4563800000	49	300170000000	7	336740000000	22
CaffeicAcid	S1_14889303	1	14889303	5.1739	0.00915	0.15037	7.34342	0.0092	2.74769	0.10378	2	1283000000000	49	247980000000	7	702020000000	13
CaffeicAcid	S1_14892501	1	14892501	4.46157	0.01659	0.13286	6.59322	0.01327	2.17499	0.14667	2	1133600000000	49	254080000000	7	659330000000	15
CaffeicAcid	S1_14897160	1	14897160	5.1739	0.00915	0.15037	7.34342	0.0092	2.74769	0.10378	2	1283000000000	49	247980000000	7	702020000000	13
CaffeicAcid	S1_14897370	1	14897370	0.71289	0.5491	0.03679	0.89667	0.41451	0.36844	0.54671	3	209250000000	48	293530000000	8	371980000000	24
CaffeicAcid	S1_14897476	1	14897476	1.64284	0.19189	0.0803	2.13862	0.12869	0.67926	0.41392	3	456800000000	48	278060000000	8	464810000000	15
CaffeicAcid	S1_14897569	1	14897569	3.54155	0.02134	0.1563	3.93795	0.02595	2.50659	0.11994	3	889080000000	48	251040000000	8	626910000000	14
CaffeicAcid	S1_14897634	1	14897634	5.2795	0.00839	0.15289	7.54384	0.00835	2.75097	0.10358	2	1304600000000	49	247100000000	7	708180000000	14
CaffeicAcid	S1_14914300	1	14914300	1.59302	0.21366	0.05265	1.59302	0.21366	NaN	NaN	2	449260000000	49	282010000000	7	463800000000	22
CaffeicAcid	S1_14920304	1	14920304	3.61774	0.03424	0.11096	3.61774	0.03424	NaN	NaN	2	946790000000	49	261710000000	7	605950000000	20
CaffeicAcid	S1_14960647	1	14960647	5.1739	0.00915	0.15037	7.34342	0.0092	2.74769	0.10378	2	1283000000000	49	247980000000	7	702020000000	13
CaffeicAcid	S1_14974173	1	14974173	0.83268	0.48252	0.04266	1.12331	0.33343	0.28423	0.5964	3	242680000000	48	291440000000	8	384510000000	16
CaffeicAcid	S1_14974205	1	14974205	0.85508	0.47084	0.04375	1.21781	0.30468	0.17083	0.68121	3	248870000000	48	291050000000	8	386840000000	16
CaffeicAcid	S1_15273837	1	15273837	5.21394	0.02669	0.08144	5.21394	0.02669	NaN	NaN	1	1389800000000	50	266550000000	6	622970000000	24
CaffeicAcid	S1_15273852	1	15273852	5.21394	0.02669	0.08144	5.21394	0.02669	NaN	NaN	1	1389800000000	50	266550000000	6	622970000000	24
CaffeicAcid	S1_15274079	1	15274079	6.50853	0.01384	0.09933	6.50853	0.01384	NaN	NaN	1	1695100000000	50	260440000000	6	673860000000	25
CaffeicAcid	S1_15274097	1	15274097	6.50853	0.01384	0.09933	6.50853	0.01384	NaN	NaN	1	1695100000000	50	260440000000	6	673860000000	25
CaffeicAcid	S1_15275619	1	15275619	5.1739	0.00915	0.15037	7.34342	0.0092	2.74769	0.10378	2	1283000000000	49	247980000000	7	702020000000	13
CaffeicAcid	S1_15276244	1	15276244	2.11658	0.13132	0.06858	2.11658	0.13132	NaN	NaN	2	585170000000	49	276470000000	7	502630000000	20
CaffeicAcid	S1_15278035	1	15278035	2.76144	0.07305	0.08736	2.76144	0.07305	NaN	NaN	2	745390000000	49	269930000000	7	548410000000	21
CaffeicAcid	S1_15278116	1	15278116	3.05168	0.03733	0.13814	3.22931	0.04815	2.49886	0.1205	3	785800000000	48	257500000000	8	588180000000	12
CaffeicAcid	S1_15314783	1	15314783	1.60822	0.19977	0.07877	2.21161	0.12034	0.45099	0.50509	3	448060000000	48	278610000000	8	461530000000	22
CaffeicAcid	S1_15314825	1	15314825	1.74868	0.16964	0.08497	2.38513	0.10269	0.52228	0.47338	3	483340000000	48	276400000000	8	474760000000	23
CaffeicAcid	S1_15334766	1	15334766	5.21394	0.02669	0.08144	5.21394	0.02669	NaN	NaN	1	1389800000000	50	266550000000	6	622970000000	24
CaffeicAcid	S1_15334771	1	15334771	5.21394	0.02669	0.08144	5.21394	0.02669	NaN	NaN	1	1389800000000	50	266550000000	6	622970000000	24
CaffeicAcid	S1_15334850	1	15334850	5.1739	0.00915	0.15037	7.34342	0.0092	2.74769	0.10378	2	1283000000000	49	247980000000	7	702020000000	13
CaffeicAcid	S1_15412423	1	15412423	3.73129	0.01722	0.16309	4.50605	0.01598	1.99818	0.16394	3	927700000000	48	248630000000	8	641400000000	22
CaffeicAcid	S1_15412449	1	15412449	1.12109	0.34987	0.05647	1.30912	0.27934	0.75798	0.3883	3	321230000000	48	286530000000	8	413970000000	16
CaffeicAcid	S1_15418706	1	15418706	2.71335	0.07628	0.08599	2.71335	0.07628	NaN	NaN	2	733700000000	49	270400000000	7	545070000000	23
CaffeicAcid	S1_15419484	1	15419484	1.7561	0.16818	0.08529	2.58777	0.08543	0.17943	0.67375	3	485180000000	48	276290000000	8	475450000000	22
CaffeicAcid	S1_15419593	1	15419593	1.6662	0.18674	0.08134	2.44834	0.09695	0.18353	0.67028	3	462690000000	48	277690000000	8	467020000000	21
CaffeicAcid	S1_15441863	1	15441863	5.1739	0.00915	0.15037	7.34342	0.0092	2.74769	0.10378	2	1283000000000	49	247980000000	7	702020000000	13
CaffeicAcid	S1_15441880	1	15441880	5.1739	0.00915	0.15037	7.34342	0.0092	2.74769	0.10378	2	1283000000000	49	247980000000	7	702020000000	13
CaffeicAcid	S1_15441957	1	15441957	1.55064	0.21358	0.0762	1.94549	0.1538	0.77851	0.38199	3	433430000000	48	279520000000	8	456050000000	22
CaffeicAcid	S1_15478951	1	15478951	6.5304	0.01369	0.09963	6.5304	0.01369	NaN	NaN	1	1700100000000	50	260340000000	6	674700000000	26
CaffeicAcid	S1_15478981	1	15478981	6.5304	0.01369	0.09963	6.5304	0.01369	NaN	NaN	1	1700100000000	50	260340000000	6	674700000000	26
CaffeicAcid	S1_15479031	1	15479031	6.5304	0.01369	0.09963	6.5304	0.01369	NaN	NaN	1	1700100000000	50	260340000000	6	674700000000	26
CaffeicAcid	S1_15479157	1	15479157	7.36516	0.0091	0.11073	7.36516	0.0091	NaN	NaN	1	1889600000000	50	256550000000	6	706270000000	25
CaffeicAcid	S1_15481723	1	15481723	2.8609	0.0465	0.13081	3.53889	0.03668	1.44119	0.23584	3	744120000000	48	260100000000	8	572560000000	20
CaffeicAcid	S1_15481972	1	15481972	1.88805	0.14419	0.09103	2.48099	0.09411	0.72955	0.39727	3	517790000000	48	274250000000	8	487680000000	16
CaffeicAcid	S1_15680485	1	15680485	3.39957	0.02508	0.15113	3.15944	0.05122	3.55089	0.06558	3	859680000000	48	252880000000	8	615890000000	13
CaffeicAcid	S1_15680703	1	15680703	3.39957	0.02508	0.15113	3.15944	0.05122	3.55089	0.06558	3	859680000000	48	252880000000	8	615890000000	13
CaffeicAcid	S1_15744316	1	15744316	5.09758	0.00975	0.14853	6.42392	0.01444	3.45573	0.06904	2	1267400000000	49	248620000000	7	697540000000	13
CaffeicAcid	S1_15751091	1	15751091	5.09758	0.00975	0.14853	6.42392	0.01444	3.45573	0.06904	2	1267400000000	49	248620000000	7	697540000000	13
CaffeicAcid	S1_15765432	1	15765432	3.33973	0.02684	0.14893	3.21486	0.04876	3.28908	0.076	3	847160000000	48	253660000000	8	611190000000	12
CaffeicAcid	S1_15768273	1	15768273	5.09758	0.00975	0.14853	6.42392	0.01444	3.45573	0.06904	2	1267400000000	49	248620000000	7	697540000000	13
CaffeicAcid	S1_15775108	1	15775108	3.36403	0.02611	0.14982	3.46524	0.03912	2.89377	0.09539	3	852250000000	48	253340000000	8	613100000000	13
CaffeicAcid	S1_15832064	1	15832064	3.37164	0.02589	0.1501	3.33611	0.04382	3.14995	0.08227	3	853850000000	48	253240000000	8	613700000000	13
CaffeicAcid	S1_15832157	1	15832157	5.09758	0.00975	0.14853	6.42392	0.01444	3.45573	0.06904	2	1267400000000	49	248620000000	7	697540000000	13
CaffeicAcid	S1_15882656	1	15882656	0.12655	0.88142	0.00443	0.12655	0.88142	NaN	NaN	2	37814000000	49	298810000000	7	346240000000	8
CaffeicAcid	S1_15986950	1	15986950	2.13109	0.10857	0.10137	3.23517	0.0479	0.04857	0.82651	3	576610000000	48	270570000000	8	509740000000	5
CaffeicAcid	S1_16192934	1	16192934	5.35836	0.0029	0.21636	3.67804	0.03249	7.71146	0.0078	3	1230700000000	48	229690000000	8	755040000000	11
CaffeicAcid	S1_16264621	1	16264621	0.41312	0.66387	0.0143	0.41312	0.66387	NaN	NaN	2	122020000000	49	295370000000	7	370300000000	27
CaffeicAcid	S1_16434031	1	16434031	2.48809	0.09351	0.07951	3.64438	0.06201	1.30925	0.25809	2	678410000000	49	272660000000	7	529270000000	23
CaffeicAcid	S1_16447991	1	16447991	2.48809	0.09351	0.07951	3.64438	0.06201	1.30925	0.25809	2	678410000000	49	272660000000	7	529270000000	23
CaffeicAcid	S1_16448096	1	16448096	3.73716	0.05889	0.05998	3.73716	0.05889	NaN	NaN	1	1023500000000	50	273870000000	6	561930000000	17
CaffeicAcid	S1_16448116	1	16448116	6.07029	0.01723	0.09337	6.07029	0.01723	NaN	NaN	1	1593300000000	50	262480000000	6	656900000000	22
CaffeicAcid	S1_16448296	1	16448296	2.41553	0.09988	0.0774	3.48824	0.06767	1.32045	0.25609	2	660400000000	49	273400000000	7	524120000000	24
CaffeicAcid	S1_16448357	1	16448357	3.14614	0.05182	0.09814	3.14614	0.05182	NaN	NaN	2	837410000000	49	266170000000	7	574700000000	21
CaffeicAcid	S1_16559594	1	16559594	1.50488	0.22522	0.07414	1.62894	0.20658	1.24076	0.27087	3	421740000000	48	280250000000	8	451660000000	23
CaffeicAcid	S1_16564694	1	16564694	2.48809	0.09351	0.07951	3.64438	0.06201	1.30925	0.25809	2	678410000000	49	272660000000	7	529270000000	23
CaffeicAcid	S1_16564798	1	16564798	2.48809	0.09351	0.07951	3.64438	0.06201	1.30925	0.25809	2	678410000000	49	272660000000	7	529270000000	23
CaffeicAcid	S1_16565050	1	16565050	4.98384	0.01071	0.14578	0.20564	0.65217	9.72615	0.00304	2	1243900000000	49	249580000000	7	690830000000	23
CaffeicAcid	S1_16565143	1	16565143	5.45423	0.00727	0.15703	0.09109	0.76405	10.7995	0.00188	2	1339900000000	49	245660000000	7	718270000000	23
CaffeicAcid	S1_16566416	1	16566416	2.47982	0.07232	0.11573	1.59924	0.21242	4.04237	0.05001	3	658300000000	48	265470000000	8	540370000000	24
CaffeicAcid	S1_16566422	1	16566422	2.47982	0.07232	0.11573	1.59924	0.21242	4.04237	0.05001	3	658300000000	48	265470000000	8	540370000000	24
CaffeicAcid	S1_16570023	1	16570023	2.48809	0.09351	0.07951	3.64438	0.06201	1.30925	0.25809	2	678410000000	49	272660000000	7	529270000000	23
CaffeicAcid	S1_16570098	1	16570098	2.48809	0.09351	0.07951	3.64438	0.06201	1.30925	0.25809	2	678410000000	49	272660000000	7	529270000000	23
CaffeicAcid	S1_16571339	1	16571339	0.90858	0.44391	0.04634	0.80934	0.45101	1.10362	0.29873	3	263610000000	48	290130000000	8	392360000000	18
CaffeicAcid	S1_16580183	1	16580183	2.48809	0.09351	0.07951	3.64438	0.06201	1.30925	0.25809	2	678410000000	49	272660000000	7	529270000000	23
CaffeicAcid	S1_16699579	1	16699579	2.48809	0.09351	0.07951	3.64438	0.06201	1.30925	0.25809	2	678410000000	49	272660000000	7	529270000000	23
CaffeicAcid	S1_16716003	1	16716003	2.05786	0.11826	0.09828	2.28802	0.11221	1.54651	0.21969	3	559060000000	48	271670000000	8	503150000000	22
CaffeicAcid	S1_16716059	1	16716059	2.05034	0.11931	0.09796	2.27161	0.11391	1.55621	0.21827	3	557240000000	48	271780000000	8	502480000000	22
CaffeicAcid	S1_16716131	1	16716131	2.05034	0.11931	0.09796	2.27161	0.11391	1.55621	0.21827	3	557240000000	48	271780000000	8	502480000000	22
CaffeicAcid	S1_16727519	1	16727519	2.48809	0.09351	0.07951	3.64438	0.06201	1.30925	0.25809	2	678410000000	49	272660000000	7	529270000000	23
CaffeicAcid	S1_16747168	1	16747168	2.48809	0.09351	0.07951	3.64438	0.06201	1.30925	0.25809	2	678410000000	49	272660000000	7	529270000000	23
CaffeicAcid	S1_16751023	1	16751023	2.05786	0.11826	0.09828	2.28802	0.11221	1.54651	0.21969	3	559060000000	48	271670000000	8	503150000000	22
CaffeicAcid	S1_16751178	1	16751178	2.05786	0.11826	0.09828	2.28802	0.11221	1.54651	0.21969	3	559060000000	48	271670000000	8	503150000000	22
CaffeicAcid	S1_16751247	1	16751247	2.17073	0.10367	0.10303	1.11861	0.33493	4.13197	0.04763	3	586050000000	48	269980000000	8	513280000000	23
CaffeicAcid	S1_16751260	1	16751260	2.17073	0.10367	0.10303	1.11861	0.33493	4.13197	0.04763	3	586050000000	48	269980000000	8	513280000000	23
CaffeicAcid	S1_16993035	1	16993035	2.66597	0.07961	0.08463	3.8662	0.05483	1.43231	0.23715	2	722150000000	49	270880000000	7	541770000000	24
CaffeicAcid	S1_16993114	1	16993114	2.48809	0.09351	0.07951	3.64438	0.06201	1.30925	0.25809	2	678410000000	49	272660000000	7	529270000000	23
CaffeicAcid	S1_16997923	1	16997923	2.1886	0.10153	0.10377	2.4404	0.09765	1.62295	0.20882	3	590300000000	48	269720000000	8	514870000000	23
CaffeicAcid	S1_17009436	1	17009436	1.98046	0.12945	0.09499	2.2974	0.11125	1.31686	0.25684	3	540340000000	48	272840000000	8	496140000000	22
CaffeicAcid	S1_17009576	1	17009576	1.98046	0.12945	0.09499	2.2974	0.11125	1.31686	0.25684	3	540340000000	48	272840000000	8	496140000000	22
CaffeicAcid	S1_17021708	1	17021708	2.69926	0.05606	0.12449	3.07843	0.05503	1.8359	0.18178	3	708150000000	48	262350000000	8	559070000000	25
CaffeicAcid	S1_17021778	1	17021778	2.69926	0.05606	0.12449	3.07843	0.05503	1.8359	0.18178	3	708150000000	48	262350000000	8	559070000000	25
CaffeicAcid	S1_17024252	1	17024252	2.13979	0.12855	0.06927	3.02303	0.08824	1.24193	0.27054	2	591070000000	49	276230000000	7	504320000000	24
CaffeicAcid	S1_17024284	1	17024284	2.13979	0.12855	0.06927	3.02303	0.08824	1.24193	0.27054	2	591070000000	49	276230000000	7	504320000000	24
CaffeicAcid	S1_17024313	1	17024313	2.66597	0.07961	0.08463	3.8662	0.05483	1.43231	0.23715	2	722150000000	49	270880000000	7	541770000000	24
CaffeicAcid	S1_17067510	1	17067510	2.48809	0.09351	0.07951	3.64438	0.06201	1.30925	0.25809	2	678410000000	49	272660000000	7	529270000000	23
CaffeicAcid	S1_17067558	1	17067558	2.66597	0.07961	0.08463	3.8662	0.05483	1.43231	0.23715	2	722150000000	49	270880000000	7	541770000000	24
CaffeicAcid	S1_17110776	1	17110776	2.66597	0.07961	0.08463	3.8662	0.05483	1.43231	0.23715	2	722150000000	49	270880000000	7	541770000000	24
CaffeicAcid	S1_17110853	1	17110853	2.66597	0.07961	0.08463	3.8662	0.05483	1.43231	0.23715	2	722150000000	49	270880000000	7	541770000000	24
CaffeicAcid	S1_17114196	1	17114196	1.845	0.15162	0.08916	2.07642	0.13627	1.35228	0.25063	3	507210000000	48	274910000000	8	483710000000	23
CaffeicAcid	S1_17126758	1	17126758	2.66597	0.07961	0.08463	3.8662	0.05483	1.43231	0.23715	2	722150000000	49	270880000000	7	541770000000	24
CaffeicAcid	S1_17126770	1	17126770	2.66597	0.07961	0.08463	3.8662	0.05483	1.43231	0.23715	2	722150000000	49	270880000000	7	541770000000	24
CaffeicAcid	S1_17328571	1	17328571	3.3318	0.02709	0.14863	2.64249	0.08131	4.34919	0.04237	3	845500000000	48	253770000000	8	610570000000	12
CaffeicAcid	S1_17356996	1	17356996	4.32916	0.00884	0.18365	5.70695	0.00591	1.46522	0.23203	3	1044700000000	48	241320000000	8	685270000000	21
CaffeicAcid	S1_17451526	1	17451526	2.66597	0.07961	0.08463	3.8662	0.05483	1.43231	0.23715	2	722150000000	49	270880000000	7	541770000000	24
CaffeicAcid	S1_17545042	1	17545042	2.66597	0.07961	0.08463	3.8662	0.05483	1.43231	0.23715	2	722150000000	49	270880000000	7	541770000000	24
CaffeicAcid	S1_17545179	1	17545179	2.66597	0.07961	0.08463	3.8662	0.05483	1.43231	0.23715	2	722150000000	49	270880000000	7	541770000000	24
CaffeicAcid	S1_17545276	1	17545276	2.66597	0.07961	0.08463	3.8662	0.05483	1.43231	0.23715	2	722150000000	49	270880000000	7	541770000000	24
CaffeicAcid	S1_17545300	1	17545300	2.66597	0.07961	0.08463	3.8662	0.05483	1.43231	0.23715	2	722150000000	49	270880000000	7	541770000000	24
CaffeicAcid	S1_17549355	1	17549355	2.66597	0.07961	0.08463	2.66597	0.07961	NaN	NaN	2	722150000000	49	270880000000	7	541770000000	24
CaffeicAcid	S1_17554259	1	17554259	0.35243	0.70475	0.01223	0.35243	0.70475	NaN	NaN	2	104350000000	49	296090000000	7	365250000000	17
CaffeicAcid	S1_17565000	1	17565000	0.14511	0.93232	0.00775	0.22093	0.80257	0.00246	0.96064	3	44091000000	48	303850000000	8	310040000000	15
CaffeicAcid	S1_17590945	1	17590945	0.42981	0.73258	0.02256	0.27037	0.76423	0.75143	0.39034	3	128330000000	48	298590000000	8	341630000000	20
CaffeicAcid	S1_17591008	1	17591008	0.42981	0.73258	0.02256	0.27037	0.76423	0.75143	0.39034	3	128330000000	48	298590000000	8	341630000000	20
CaffeicAcid	S1_17591048	1	17591048	0.42981	0.73258	0.02256	0.27037	0.76423	0.75143	0.39034	3	128330000000	48	298590000000	8	341630000000	20
CaffeicAcid	S1_17591711	1	17591711	1.70443	0.17861	0.08302	1.82581	0.17188	1.42964	0.2377	3	472280000000	48	277090000000	8	470610000000	23
CaffeicAcid	S1_17592106	1	17592106	2.48809	0.09351	0.07951	3.64438	0.06201	1.30925	0.25809	2	678410000000	49	272660000000	7	529270000000	23
CaffeicAcid	S1_17600393	1	17600393	2.7871	0.05064	0.12794	3.41077	0.04104	1.47381	0.23069	3	727780000000	48	261120000000	8	566430000000	15
CaffeicAcid	S1_17600446	1	17600446	2.48809	0.09351	0.07951	3.64438	0.06201	1.30925	0.25809	2	678410000000	49	272660000000	7	529270000000	23
CaffeicAcid	S1_17643303	1	17643303	1.49695	0.23387	0.04966	1.49695	0.23387	NaN	NaN	2	423720000000	49	283060000000	7	456500000000	13
CaffeicAcid	S1_17643334	1	17643334	1.49695	0.23387	0.04966	1.49695	0.23387	NaN	NaN	2	423720000000	49	283060000000	7	456500000000	13
CaffeicAcid	S1_17731695	1	17731695	4.97927	0.03017	0.0781	4.97927	0.03017	NaN	NaN	1	1332900000000	50	267690000000	6	613490000000	18
CaffeicAcid	S1_17731754	1	17731754	0.03429	0.85385	0.00059098	0.03429	0.85385	NaN	NaN	1	10085000000	50	294140000000	6	393030000000	19
CaffeicAcid	S1_17731888	1	17731888	1.50401	0.2258	0.02518	1.50401	0.2258	NaN	NaN	1	429770000000	50	285750000000	6	462970000000	20
CaffeicAcid	S1_17744988	1	17744988	1.05319	0.30971	0.01779	1.05319	0.30971	NaN	NaN	1	303610000000	50	288270000000	6	441950000000	28
CaffeicAcid	S1_17745110	1	17745110	0.87632	0.35371	0.01485	0.87632	0.35371	NaN	NaN	1	253500000000	50	289270000000	6	433590000000	20
CaffeicAcid	S1_17771559	1	17771559	5.09758	0.00975	0.14853	6.42392	0.01444	3.45573	0.06904	2	1267400000000	49	248620000000	7	697540000000	13
CaffeicAcid	S1_17801757	1	17801757	0.03722	0.96349	0.00131	0.03722	0.96349	NaN	NaN	2	11163000000	49	299900000000	7	338630000000	20
CaffeicAcid	S1_17802050	1	17802050	2.42855	0.09871	0.07778	3.40884	0.07077	1.41965	0.2392	2	663640000000	49	273260000000	7	525050000000	15
CaffeicAcid	S1_17802129	1	17802129	5.09758	0.00975	0.14853	6.42392	0.01444	3.45573	0.06904	2	1267400000000	49	248620000000	7	697540000000	13
CaffeicAcid	S1_17810925	1	17810925	0.2657	0.76776	0.00925	0.2657	0.76776	NaN	NaN	2	78948000000	49	297130000000	7	358000000000	28
CaffeicAcid	S1_17830215	1	17830215	3.37439	0.02581	0.1502	3.08595	0.05467	3.62113	0.06306	3	854420000000	48	253210000000	8	613920000000	13
CaffeicAcid	S1_17830330	1	17830330	3.37439	0.02581	0.1502	3.08595	0.05467	3.62113	0.06306	3	854420000000	48	253210000000	8	613920000000	13
CaffeicAcid	S1_17899387	1	17899387	3.35891	0.02626	0.14963	2.5791	0.08611	4.54531	0.03815	3	851180000000	48	253410000000	8	612700000000	13
CaffeicAcid	S1_17899423	1	17899423	3.35891	0.02626	0.14963	2.5791	0.08611	4.54531	0.03815	3	851180000000	48	253410000000	8	612700000000	13
CaffeicAcid	S1_17899458	1	17899458	5.09758	0.00975	0.14853	6.42392	0.01444	3.45573	0.06904	2	1267400000000	49	248620000000	7	697540000000	13
CaffeicAcid	S1_17934626	1	17934626	3.7572	0.01673	0.164	4.77121	0.01279	1.61033	0.21057	3	932920000000	48	248300000000	8	643350000000	22
CaffeicAcid	S1_17950280	1	17950280	5.09758	0.00975	0.14853	6.42392	0.01444	3.45573	0.06904	2	1267400000000	49	248620000000	7	697540000000	13
CaffeicAcid	S1_17950289	1	17950289	5.09758	0.00975	0.14853	6.42392	0.01444	3.45573	0.06904	2	1267400000000	49	248620000000	7	697540000000	13
CaffeicAcid	S1_17950383	1	17950383	5.09758	0.00975	0.14853	6.42392	0.01444	3.45573	0.06904	2	1267400000000	49	248620000000	7	697540000000	13
CaffeicAcid	S1_17977266	1	17977266	2.08688	0.11432	0.09951	2.90456	0.06426	0.50964	0.47875	3	566030000000	48	271230000000	8	505770000000	21
CaffeicAcid	S1_17977279	1	17977279	5.02055	0.00416	0.20598	3.05814	0.05603	8.06367	0.0066	3	1171700000000	48	233380000000	8	732890000000	12
CaffeicAcid	S1_17980281	1	17980281	3.33973	0.02684	0.14893	3.21486	0.04876	3.28908	0.076	3	847160000000	48	253660000000	8	611190000000	12
CaffeicAcid	S1_17992051	1	17992051	2.19907	0.12173	0.07103	2.19907	0.12173	NaN	NaN	2	606090000000	49	275610000000	7	508610000000	23
CaffeicAcid	S1_17993042	1	17993042	5.03694	0.02927	0.07893	5.03694	0.02927	NaN	NaN	1	1346900000000	50	267410000000	6	615830000000	25
CaffeicAcid	S1_17996317	1	17996317	2.16209	0.10472	0.10266	2.48278	0.09396	1.47279	0.23084	3	584000000000	48	270110000000	8	512510000000	23
CaffeicAcid	S1_17997773	1	17997773	0.50219	0.60828	0.01732	0.50219	0.60828	NaN	NaN	2	147810000000	49	294320000000	7	377670000000	21
CaffeicAcid	S1_17997807	1	17997807	0.7614	0.47246	0.02599	0.7614	0.47246	NaN	NaN	2	221800000000	49	291300000000	7	398810000000	19
CaffeicAcid	S1_18000691	1	18000691	1.89992	0.14221	0.09154	2.29844	0.11114	1.09404	0.30082	3	520700000000	48	274070000000	8	488770000000	21
CaffeicAcid	S1_18000796	1	18000796	2.00239	0.12618	0.09592	2.40952	0.10043	1.17128	0.28455	3	545660000000	48	272510000000	8	498130000000	22
CaffeicAcid	S1_18000871	1	18000871	1.76497	0.16645	0.08568	2.14913	0.12745	0.99691	0.32307	3	487390000000	48	276150000000	8	476280000000	20
CaffeicAcid	S1_18000928	1	18000928	1.85657	0.14959	0.08967	2.2491	0.11628	1.06549	0.30714	3	510060000000	48	274730000000	8	484780000000	21
CaffeicAcid	S1_18102501	1	18102501	2.06245	0.13804	0.06696	2.30356	0.13538	1.78517	0.18769	2	571360000000	49	277030000000	7	498690000000	17
CaffeicAcid	S1_18102552	1	18102552	2.85322	0.06728	0.08996	2.85322	0.06728	NaN	NaN	2	767580000000	49	269020000000	7	554750000000	20
CaffeicAcid	S1_18102580	1	18102580	2.41899	0.07762	0.11326	2.82543	0.06897	1.54344	0.22014	3	644280000000	48	266340000000	8	535110000000	16
CaffeicAcid	S1_18207901	1	18207901	6.57339	0.00296	0.18244	9.08697	0.00404	3.58924	0.06406	2	1556700000000	49	236810000000	7	780200000000	15
CaffeicAcid	S1_18207980	1	18207980	6.40203	0.00339	0.17867	7.85118	0.00721	4.41642	0.04076	2	1524500000000	49	238130000000	7	771010000000	14
CaffeicAcid	S1_18208018	1	18208018	6.40203	0.00339	0.17867	7.85118	0.00721	4.41642	0.04076	2	1524500000000	49	238130000000	7	771010000000	14
CaffeicAcid	S1_18226328	1	18226328	3.91256	0.01405	0.16945	3.64727	0.03337	3.99699	0.05126	3	963920000000	48	246360000000	8	654980000000	14
CaffeicAcid	S1_18229345	1	18229345	4.45152	0.00773	0.18771	4.71646	0.01339	3.44999	0.06939	3	1067800000000	48	239870000000	8	693930000000	15
CaffeicAcid	S1_18229393	1	18229393	5.13461	0.00368	0.20952	4.86431	0.01183	4.90075	0.03163	3	1191800000000	48	232120000000	8	740450000000	14
CaffeicAcid	S1_18229532	1	18229532	3.71023	0.01764	0.16234	2.72438	0.07553	5.21341	0.02688	3	923450000000	48	248890000000	8	639800000000	20
CaffeicAcid	S1_18251857	1	18251857	8.39613	0.00013694	0.2968	11.6616	7.2026e-05	1.58612	0.21397	3	1688400000000	48	201090000000	8	926640000000	22
CaffeicAcid	S1_18251904	1	18251904	4.38016	0.00836	0.18535	4.96157	0.01091	2.84393	0.09821	3	1054400000000	48	240710000000	8	688890000000	15
CaffeicAcid	S1_18252122	1	18252122	5.55843	0.00235	0.22236	5.98641	0.00472	3.97543	0.05187	3	1264900000000	48	227560000000	8	767830000000	14
CaffeicAcid	S1_18271318	1	18271318	4.87251	0.03191	0.07658	4.87251	0.03191	NaN	NaN	1	1306800000000	50	268210000000	6	609150000000	28
CaffeicAcid	S1_18271324	1	18271324	5.32805	0.02516	0.08305	5.32805	0.02516	NaN	NaN	1	1417300000000	50	266000000000	6	627560000000	25
CaffeicAcid	S1_18320484	1	18320484	1.25436	0.30059	0.0627	1.79469	0.17693	0.23008	0.63364	3	356640000000	48	284320000000	8	427250000000	23
CaffeicAcid	S1_18348610	1	18348610	2.4537	0.07455	0.11467	2.99126	0.05947	1.33738	0.25322	3	652290000000	48	265840000000	8	538120000000	20
CaffeicAcid	S1_18422686	1	18422686	4.2177	0.01	0.17991	4.02728	0.02403	4.09053	0.04872	3	1023400000000	48	242650000000	8	677290000000	14
CaffeicAcid	S1_18501679	1	18501679	0.65597	0.58317	0.03396	0.10923	0.89674	1.74612	0.19263	3	193210000000	48	294530000000	8	365960000000	15
CaffeicAcid	S1_18506914	1	18506914	0.24009	0.78748	0.00837	0.48385	0.4899	0.00594	0.93887	2	71410000000	49	297440000000	7	355840000000	11
CaffeicAcid	S1_18506989	1	18506989	0.24009	0.78748	0.00837	0.48385	0.4899	0.00594	0.93887	2	71410000000	49	297440000000	7	355840000000	11
CaffeicAcid	S1_18507018	1	18507018	0.24009	0.78748	0.00837	0.48385	0.4899	0.00594	0.93887	2	71410000000	49	297440000000	7	355840000000	11
CaffeicAcid	S1_18507087	1	18507087	0.62804	0.53788	0.02155	1.09209	0.30103	0.18186	0.67164	2	183920000000	49	292840000000	7	387990000000	11
CaffeicAcid	S1_18518905	1	18518905	1.56885	0.21857	0.0519	1.56885	0.21857	NaN	NaN	2	442850000000	49	282280000000	7	461970000000	16
CaffeicAcid	S1_18518985	1	18518985	2.37262	0.10387	0.07614	2.37262	0.10387	NaN	NaN	2	649700000000	49	273830000000	7	521070000000	8
CaffeicAcid	S1_18631243	1	18631243	2.60988	0.08374	0.08302	3.94292	0.05257	1.25661	0.26776	2	708420000000	49	271440000000	7	537840000000	23
CaffeicAcid	S1_18631275	1	18631275	2.43059	0.09852	0.07784	3.18654	0.08031	1.63422	0.20714	2	664140000000	49	273240000000	7	525190000000	23
CaffeicAcid	S1_18662362	1	18662362	5.21394	0.02669	0.08144	5.21394	0.02669	NaN	NaN	1	1389800000000	50	266550000000	6	622970000000	24
CaffeicAcid	S1_18759512	1	18759512	5.21394	0.02669	0.08144	5.21394	0.02669	NaN	NaN	1	1389800000000	50	266550000000	6	622970000000	24
CaffeicAcid	S1_18866864	1	18866864	0.29685	0.74449	0.01032	0.29685	0.74449	NaN	NaN	2	88091000000	49	296760000000	7	360610000000	22
CaffeicAcid	S1_18866926	1	18866926	0.29788	0.74373	0.01036	0.29788	0.74373	NaN	NaN	2	88393000000	49	296740000000	7	360690000000	21
CaffeicAcid	S1_19055913	1	19055913	6.57339	0.00296	0.18244	9.08697	0.00404	3.58924	0.06406	2	1556700000000	49	236810000000	7	780200000000	15
CaffeicAcid	S1_19130586	1	19130586	4.45199	0.00772	0.18773	2.72778	0.0753	7.20911	0.00993	3	1067900000000	48	239870000000	8	693970000000	21
CaffeicAcid	S1_19147835	1	19147835	6.3033	0.01533	0.09655	6.3033	0.01533	NaN	NaN	1	1647600000000	50	261390000000	6	665950000000	27
CaffeicAcid	S1_19147865	1	19147865	6.48581	0.014	0.09902	6.48581	0.014	NaN	NaN	1	1689900000000	50	260550000000	6	672990000000	26
CaffeicAcid	S1_19180658	1	19180658	4.33958	0.00874	0.184	4.67605	0.01385	3.23924	0.07818	3	1046700000000	48	241190000000	8	686010000000	15
CaffeicAcid	S1_19180739	1	19180739	3.21766	0.04864	0.10011	3.21766	0.04864	NaN	NaN	2	854240000000	49	265480000000	7	579510000000	23
CaffeicAcid	S1_19186031	1	19186031	2.46712	0.09531	0.0789	2.46712	0.09531	NaN	NaN	2	673210000000	49	272870000000	7	527790000000	23
CaffeicAcid	S1_19189223	1	19189223	5.07319	0.00994	0.14794	6.46729	0.01413	3.37226	0.07237	2	1262300000000	49	248830000000	7	696110000000	15
CaffeicAcid	S1_19189307	1	19189307	3.21766	0.04864	0.10011	3.21766	0.04864	NaN	NaN	2	854240000000	49	265480000000	7	579510000000	23
CaffeicAcid	S1_19199394	1	19199394	3.67066	0.0327	0.11237	3.67066	0.0327	NaN	NaN	2	958830000000	49	261220000000	7	609390000000	21
CaffeicAcid	S1_19217428	1	19217428	3.31587	0.02758	0.14805	3.47195	0.03889	2.75502	0.10347	3	842150000000	48	253970000000	8	609310000000	13
CaffeicAcid	S1_19269316	1	19269316	0.62677	0.60124	0.03251	0.45091	0.63966	0.97886	0.32744	3	184930000000	48	295050000000	8	362860000000	9
CaffeicAcid	S1_19269335	1	19269335	0.34337	0.71107	0.01192	0.34337	0.71107	NaN	NaN	2	101710000000	49	296200000000	7	364500000000	17
CaffeicAcid	S1_19280813	1	19280813	2.5176	0.09104	0.08036	2.5176	0.09104	NaN	NaN	2	685700000000	49	272360000000	7	531350000000	26
CaffeicAcid	S1_19343070	1	19343070	4.42682	0.01709	0.13198	5.65598	0.02126	2.97433	0.0909	2	1126100000000	49	254390000000	7	657190000000	15
CaffeicAcid	S1_19343126	1	19343126	2.61667	0.08323	0.08322	2.61667	0.08323	NaN	NaN	2	710080000000	49	271370000000	7	538320000000	24
CaffeicAcid	S1_19363972	1	19363972	1.6092	0.19954	0.07881	1.78813	0.17802	1.23424	0.27212	3	448310000000	48	278590000000	8	461620000000	25
CaffeicAcid	S1_19364014	1	19364014	2.97903	0.04058	0.13537	2.86429	0.06661	2.97734	0.09087	3	770030000000	48	258480000000	8	582270000000	15
CaffeicAcid	S1_19367317	1	19367317	6.48587	0.00317	0.18052	7.97503	0.00679	4.44693	0.0401	2	1540300000000	49	237480000000	7	775520000000	15
CaffeicAcid	S1_19367404	1	19367404	6.48587	0.00317	0.18052	7.97503	0.00679	4.44693	0.0401	2	1540300000000	49	237480000000	7	775520000000	15
CaffeicAcid	S1_19396306	1	19396306	2.71335	0.07628	0.08599	2.71335	0.07628	NaN	NaN	2	733700000000	49	270400000000	7	545070000000	23
CaffeicAcid	S1_19410508	1	19410508	1.7366	0.19358	0.02895	1.7366	0.19358	NaN	NaN	1	494000000000	50	284460000000	6	473680000000	22
CaffeicAcid	S1_19469000	1	19469000	3.3253	0.04424	0.10306	3.3253	0.04424	NaN	NaN	2	879400000000	49	264460000000	7	586700000000	13
CaffeicAcid	S1_19523848	1	19523848	4.05656	0.01196	0.17443	5.03113	0.0103	1.91875	0.1724	3	992220000000	48	244600000000	8	665590000000	12
CaffeicAcid	S1_19585419	1	19585419	2.81728	0.06948	0.08894	2.81728	0.06948	NaN	NaN	2	758910000000	49	269380000000	7	552270000000	24
CaffeicAcid	S1_19585572	1	19585572	4.36678	0.00848	0.18491	4.10537	0.02247	4.33136	0.04277	3	1051800000000	48	240870000000	8	687940000000	14
CaffeicAcid	S1_19595775	1	19595775	1.98046	0.12945	0.09499	2.2974	0.11125	1.31686	0.25684	3	540340000000	48	272840000000	8	496140000000	22
CaffeicAcid	S1_19595805	1	19595805	1.98046	0.12945	0.09499	2.2974	0.11125	1.31686	0.25684	3	540340000000	48	272840000000	8	496140000000	22
CaffeicAcid	S1_19664547	1	19664547	6.44332	0.00328	0.17958	8.21684	0.00606	4.15184	0.04701	2	1532300000000	49	237810000000	7	773230000000	14
CaffeicAcid	S1_19671075	1	19671075	5.21394	0.02669	0.08144	5.21394	0.02669	NaN	NaN	1	1389800000000	50	266550000000	6	622970000000	24
CaffeicAcid	S1_19671276	1	19671276	4.21298	0.01006	0.17975	4.07583	0.02305	3.98987	0.05146	3	1022500000000	48	242700000000	8	676950000000	13
CaffeicAcid	S1_19750845	1	19750845	1.85439	0.14997	0.08957	2.43043	0.09854	0.72916	0.3974	3	509520000000	48	274760000000	8	484580000000	18
CaffeicAcid	S1_19750956	1	19750956	5.21394	0.02669	0.08144	5.21394	0.02669	NaN	NaN	1	1389800000000	50	266550000000	6	622970000000	24
CaffeicAcid	S1_19751847	1	19751847	2.80954	0.06996	0.08872	2.80954	0.06996	NaN	NaN	2	757040000000	49	269450000000	7	551740000000	22
CaffeicAcid	S1_19758823	1	19758823	3.21766	0.04864	0.10011	3.21766	0.04864	NaN	NaN	2	854240000000	49	265480000000	7	579510000000	23
CaffeicAcid	S1_19801679	1	19801679	2.33475	0.08562	0.10982	2.48244	0.09399	1.94374	0.16968	3	624700000000	48	267570000000	8	527770000000	22
CaffeicAcid	S1_19809547	1	19809547	7.1683	0.01001	0.10814	7.1683	0.01001	NaN	NaN	1	1845400000000	50	257440000000	6	698910000000	27
CaffeicAcid	S1_19841486	1	19841486	3.82199	0.01555	0.16629	4.0587	0.02339	3.01482	0.08892	3	945910000000	48	247490000000	8	648220000000	14
CaffeicAcid	S1_19841539	1	19841539	3.82199	0.01555	0.16629	4.0587	0.02339	3.01482	0.08892	3	945910000000	48	247490000000	8	648220000000	14
CaffeicAcid	S1_19841721	1	19841721	3.20979	0.04898	0.0999	3.20979	0.04898	NaN	NaN	2	852390000000	49	265560000000	7	578980000000	22
CaffeicAcid	S1_19849368	1	19849368	3.39411	0.02523	0.15093	2.73285	0.07495	4.34368	0.04249	3	858540000000	48	252950000000	8	615460000000	19
CaffeicAcid	S1_19849544	1	19849544	6.44332	0.00328	0.17958	8.21684	0.00606	4.15184	0.04701	2	1532300000000	49	237810000000	7	773230000000	14
CaffeicAcid	S1_19849624	1	19849624	5.21394	0.02669	0.08144	5.21394	0.02669	NaN	NaN	1	1389800000000	50	266550000000	6	622970000000	24
CaffeicAcid	S1_19849706	1	19849706	6.44332	0.00328	0.17958	8.21684	0.00606	4.15184	0.04701	2	1532300000000	49	237810000000	7	773230000000	14
CaffeicAcid	S1_19865229	1	19865229	7.02853	0.00207	0.19225	11.164	0.00158	2.54751	0.1169	2	1640400000000	49	233400000000	7	804130000000	15
CaffeicAcid	S1_19865366	1	19865366	2.66597	0.07961	0.08463	3.8662	0.05483	1.43231	0.23715	2	722150000000	49	270880000000	7	541770000000	24
CaffeicAcid	S1_19868624	1	19868624	4.31148	0.00902	0.18306	3.56716	0.03579	5.19005	0.02721	3	1041300000000	48	241530000000	8	684010000000	15
CaffeicAcid	S1_19868670	1	19868670	4.31148	0.00902	0.18306	3.56716	0.03579	5.19005	0.02721	3	1041300000000	48	241530000000	8	684010000000	15
CaffeicAcid	S1_19883296	1	19883296	7.83352	0.00112	0.20894	9.40025	0.00349	5.43331	0.02391	2	1782800000000	49	227580000000	7	844810000000	15
CaffeicAcid	S1_19890916	1	19890916	2.84946	0.0675	0.08985	2.84946	0.0675	NaN	NaN	2	766670000000	49	269060000000	7	554490000000	24
CaffeicAcid	S1_19891006	1	19891006	2.84946	0.0675	0.08985	2.84946	0.0675	NaN	NaN	2	766670000000	49	269060000000	7	554490000000	24
CaffeicAcid	S1_19901174	1	19901174	2.42936	0.07669	0.11368	3.22147	0.04848	0.86313	0.35751	3	646670000000	48	266190000000	8	536010000000	22
CaffeicAcid	S1_19922249	1	19922249	6.44332	0.00328	0.17958	8.21684	0.00606	4.15184	0.04701	2	1532300000000	49	237810000000	7	773230000000	14
CaffeicAcid	S1_19969289	1	19969289	0.89999	0.41319	0.03056	0.89999	0.41319	NaN	NaN	2	260740000000	49	289710000000	7	409940000000	18
CaffeicAcid	S1_19969351	1	19969351	0.72977	0.48718	0.02495	0.72977	0.48718	NaN	NaN	2	212850000000	49	291660000000	7	396250000000	21
CaffeicAcid	S1_19969544	1	19969544	0.04363	0.95734	0.00153	0.04363	0.95734	NaN	NaN	2	13082000000	49	299820000000	7	339180000000	13
CaffeicAcid	S1_19969567	1	19969567	0.57148	0.56841	0.01966	0.57148	0.56841	NaN	NaN	2	167730000000	49	293510000000	7	383360000000	16
CaffeicAcid	S1_20057896	1	20057896	2.67047	0.07928	0.08476	2.67047	0.07928	NaN	NaN	2	723250000000	49	270830000000	7	542080000000	23
CaffeicAcid	S1_20163493	1	20163493	0.60776	0.54862	0.02088	1.08767	0.302	0.14642	0.70363	2	178120000000	49	293080000000	7	386330000000	15
CaffeicAcid	S1_20179734	1	20179734	4.15921	0.02146	0.12516	4.15921	0.02146	NaN	NaN	2	1067900000000	49	256760000000	7	640560000000	8
CaffeicAcid	S1_20180772	1	20180772	1.32446	0.27737	0.06593	0.75155	0.47699	2.42653	0.12587	3	375050000000	48	283170000000	8	434150000000	18
CaffeicAcid	S1_20241826	1	20241826	0.93875	0.39804	0.03182	0.93875	0.39804	NaN	NaN	2	271550000000	49	289270000000	7	413020000000	22
CaffeicAcid	S1_20249440	1	20249440	3.1322	0.05247	0.09776	3.1322	0.05247	NaN	NaN	2	834120000000	49	266310000000	7	573760000000	19
CaffeicAcid	S1_20249472	1	20249472	2.99651	0.03977	0.13604	3.91179	0.02654	1.1431	0.29035	3	773830000000	48	258240000000	8	583700000000	11
CaffeicAcid	S1_20271823	1	20271823	1.86452	0.1482	0.09001	1.8605	0.16642	1.81097	0.18471	3	512010000000	48	274610000000	8	485510000000	21
CaffeicAcid	S1_20271834	1	20271834	1.86452	0.1482	0.09001	1.8605	0.16642	1.81097	0.18471	3	512010000000	48	274610000000	8	485510000000	21
CaffeicAcid	S1_20271964	1	20271964	6.44332	0.00328	0.17958	8.21684	0.00606	4.15184	0.04701	2	1532300000000	49	237810000000	7	773230000000	14
CaffeicAcid	S1_20272101	1	20272101	6.44332	0.00328	0.17958	8.21684	0.00606	4.15184	0.04701	2	1532300000000	49	237810000000	7	773230000000	14
CaffeicAcid	S1_20272153	1	20272153	2.35596	0.10546	0.07566	3.59829	0.06362	1.106	0.29811	2	645540000000	49	274000000000	7	519880000000	20
CaffeicAcid	S1_20272174	1	20272174	2.35596	0.10546	0.07566	3.59829	0.06362	1.106	0.29811	2	645540000000	49	274000000000	7	519880000000	20
CaffeicAcid	S1_20447846	1	20447846	4.04165	0.01216	0.17391	4.33123	0.01853	3.09255	0.08503	3	989300000000	48	244780000000	8	664500000000	13
CaffeicAcid	S1_20449928	1	20449928	6.61751	0.00286	0.1834	9.44955	0.00342	3.34273	0.07359	2	1564900000000	49	236480000000	7	782550000000	15
CaffeicAcid	S1_20478944	1	20478944	6.44332	0.00328	0.17958	8.21684	0.00606	4.15184	0.04701	2	1532300000000	49	237810000000	7	773230000000	14
CaffeicAcid	S1_20478973	1	20478973	6.44332	0.00328	0.17958	8.21684	0.00606	4.15184	0.04701	2	1532300000000	49	237810000000	7	773230000000	14
CaffeicAcid	S1_20479558	1	20479558	6.49326	0.00315	0.18068	8.65641	0.00493	3.83865	0.05579	2	1541700000000	49	237430000000	7	775920000000	14
CaffeicAcid	S1_20484826	1	20484826	6.44332	0.00328	0.17958	8.21684	0.00606	4.15184	0.04701	2	1532300000000	49	237810000000	7	773230000000	14
CaffeicAcid	S1_20486419	1	20486419	6.44332	0.00328	0.17958	8.21684	0.00606	4.15184	0.04701	2	1532300000000	49	237810000000	7	773230000000	14
CaffeicAcid	S1_20486598	1	20486598	6.61751	0.00286	0.1834	9.44955	0.00342	3.34273	0.07359	2	1564900000000	49	236480000000	7	782550000000	15
CaffeicAcid	S1_20486604	1	20486604	6.44332	0.00328	0.17958	8.21684	0.00606	4.15184	0.04701	2	1532300000000	49	237810000000	7	773230000000	14
CaffeicAcid	S1_20500293	1	20500293	4.21298	0.01006	0.17975	4.07583	0.02305	3.98987	0.05146	3	1022500000000	48	242700000000	8	676950000000	13
CaffeicAcid	S1_20500462	1	20500462	4.21298	0.01006	0.17975	4.07583	0.02305	3.98987	0.05146	3	1022500000000	48	242700000000	8	676950000000	13
CaffeicAcid	S1_20504680	1	20504680	4.95891	0.00445	0.20405	4.57818	0.01504	4.97718	0.03039	3	1160700000000	48	234060000000	8	728770000000	14
CaffeicAcid	S1_20518134	1	20518134	6.61751	0.00286	0.1834	9.44955	0.00342	3.34273	0.07359	2	1564900000000	49	236480000000	7	782550000000	15
CaffeicAcid	S1_20535592	1	20535592	5.21394	0.02669	0.08144	5.21394	0.02669	NaN	NaN	1	1389800000000	50	266550000000	6	622970000000	24
CaffeicAcid	S1_20535868	1	20535868	2.08491	0.13521	0.06763	2.86418	0.0968	1.28908	0.26174	2	577100000000	49	276800000000	7	500320000000	24
CaffeicAcid	S1_20535869	1	20535869	2.08491	0.13521	0.06763	2.86418	0.0968	1.28908	0.26174	2	577100000000	49	276800000000	7	500320000000	24
CaffeicAcid	S1_20538548	1	20538548	5.21394	0.02669	0.08144	5.21394	0.02669	NaN	NaN	1	1389800000000	50	266550000000	6	622970000000	24
CaffeicAcid	S1_20547350	1	20547350	2.10533	0.11189	0.10028	2.13995	0.12853	1.95286	0.16871	3	570450000000	48	270960000000	8	507430000000	21
CaffeicAcid	S1_20581674	1	20581674	6.44332	0.00328	0.17958	8.21684	0.00606	4.15184	0.04701	2	1532300000000	49	237810000000	7	773230000000	14
CaffeicAcid	S1_20623680	1	20623680	5.21394	0.02669	0.08144	5.21394	0.02669	NaN	NaN	1	1389800000000	50	266550000000	6	622970000000	24
CaffeicAcid	S1_20673105	1	20673105	5.21394	0.02669	0.08144	5.21394	0.02669	NaN	NaN	1	1389800000000	50	266550000000	6	622970000000	24
CaffeicAcid	S1_20673208	1	20673208	6.44332	0.00328	0.17958	8.21684	0.00606	4.15184	0.04701	2	1532300000000	49	237810000000	7	773230000000	14
CaffeicAcid	S1_20680997	1	20680997	3.22512	0.04832	0.10032	5.21201	0.02672	1.21573	0.27559	2	855990000000	49	265410000000	7	580010000000	12
CaffeicAcid	S1_20702793	1	20702793	2.72101	0.07576	0.08621	2.72101	0.07576	NaN	NaN	2	735570000000	49	270330000000	7	545600000000	24
CaffeicAcid	S1_20702847	1	20702847	4.39057	0.00826	0.1857	4.86957	0.01178	3.02923	0.08818	3	1056300000000	48	240590000000	8	689630000000	14
CaffeicAcid	S1_20749115	1	20749115	1.34091	0.27104	0.04475	1.34091	0.27104	NaN	NaN	2	381850000000	49	284770000000	7	444540000000	24
CaffeicAcid	S1_20749131	1	20749131	3.18029	0.05028	0.09909	0.24383	0.62362	6.09192	0.01712	2	845460000000	49	265840000000	7	577000000000	17
CaffeicAcid	S1_20749258	1	20749258	3.24372	0.04754	0.10083	0.09035	0.76498	6.38736	0.01477	2	860350000000	49	265240000000	7	581250000000	17
CaffeicAcid	S1_20759845	1	20759845	5.21394	0.02669	0.08144	5.21394	0.02669	NaN	NaN	1	1389800000000	50	266550000000	6	622970000000	24
CaffeicAcid	S1_20759888	1	20759888	6.44332	0.00328	0.17958	8.21684	0.00606	4.15184	0.04701	2	1532300000000	49	237810000000	7	773230000000	14
CaffeicAcid	S1_20760771	1	20760771	2.71335	0.07628	0.08599	2.71335	0.07628	NaN	NaN	2	733700000000	49	270400000000	7	545070000000	23
CaffeicAcid	S1_20790570	1	20790570	5.21394	0.02669	0.08144	5.21394	0.02669	NaN	NaN	1	1389800000000	50	266550000000	6	622970000000	24
CaffeicAcid	S1_20799056	1	20799056	4.21298	0.01006	0.17975	4.07583	0.02305	3.98987	0.05146	3	1022500000000	48	242700000000	8	676950000000	13
CaffeicAcid	S1_20812651	1	20812651	3.03984	0.05695	0.09519	3.03984	0.05695	NaN	NaN	2	812240000000	49	267200000000	7	567510000000	24
CaffeicAcid	S1_20812680	1	20812680	3.03984	0.05695	0.09519	3.03984	0.05695	NaN	NaN	2	812240000000	49	267200000000	7	567510000000	24
CaffeicAcid	S1_20812707	1	20812707	3.03984	0.05695	0.09519	3.03984	0.05695	NaN	NaN	2	812240000000	49	267200000000	7	567510000000	24
CaffeicAcid	S1_20919227	1	20919227	2.37572	0.08163	0.1115	2.89539	0.06478	1.30083	0.25972	3	634240000000	48	266970000000	8	531350000000	22
CaffeicAcid	S1_20997387	1	20997387	4.19187	0.04589	0.06671	4.19187	0.04589	NaN	NaN	1	1138400000000	50	271580000000	6	581080000000	27
CaffeicAcid	S1_21001997	1	21001997	4.19187	0.04589	0.06671	4.19187	0.04589	NaN	NaN	1	1138400000000	50	271580000000	6	581080000000	27
CaffeicAcid	S1_21004747	1	21004747	4.19187	0.04589	0.06671	4.19187	0.04589	NaN	NaN	1	1138400000000	50	271580000000	6	581080000000	27
CaffeicAcid	S1_21009610	1	21009610	2.06029	0.13831	0.0669	3.66294	0.06137	0.49466	0.48519	2	570810000000	49	277050000000	7	498530000000	26
CaffeicAcid	S1_21009719	1	21009719	2.06029	0.13831	0.0669	3.66294	0.06137	0.49466	0.48519	2	570810000000	49	277050000000	7	498530000000	26
CaffeicAcid	S1_21009779	1	21009779	2.06029	0.13831	0.0669	3.66294	0.06137	0.49466	0.48519	2	570810000000	49	277050000000	7	498530000000	26
CaffeicAcid	S1_21009789	1	21009789	2.06029	0.13831	0.0669	3.66294	0.06137	0.49466	0.48519	2	570810000000	49	277050000000	7	498530000000	26
CaffeicAcid	S1_21009987	1	21009987	1.65991	0.18811	0.08106	2.47793	0.09438	0.11354	0.73762	3	461110000000	48	277790000000	8	466420000000	19
CaffeicAcid	S1_21016710	1	21016710	0.74136	0.48173	0.02533	0.74136	0.48173	NaN	NaN	2	216130000000	49	291530000000	7	397190000000	26
CaffeicAcid	S1_21016782	1	21016782	2.11139	0.13195	0.06842	2.11139	0.13195	NaN	NaN	2	583840000000	49	276520000000	7	502250000000	26
CaffeicAcid	S1_21019918	1	21019918	4.19187	0.04589	0.06671	4.19187	0.04589	NaN	NaN	1	1138400000000	50	271580000000	6	581080000000	27
CaffeicAcid	S1_21020017	1	21020017	3.99823	0.051	0.06386	3.99823	0.051	NaN	NaN	1	1089700000000	50	272550000000	6	572970000000	26
CaffeicAcid	S1_21025434	1	21025434	2.00981	0.14491	0.06538	2.00981	0.14491	NaN	NaN	2	557890000000	49	277580000000	7	494830000000	26
CaffeicAcid	S1_21025464	1	21025464	3.99823	0.051	0.06386	3.99823	0.051	NaN	NaN	1	1089700000000	50	272550000000	6	572970000000	26
CaffeicAcid	S1_21032793	1	21032793	1.68979	0.18168	0.08238	2.22918	0.11842	0.64343	0.42642	3	468610000000	48	277320000000	8	469240000000	25
CaffeicAcid	S1_21053897	1	21053897	1.46405	0.23612	0.0723	2.01177	0.14465	0.41653	0.52175	3	411260000000	48	280910000000	8	447730000000	25
CaffeicAcid	S1_21069244	1	21069244	3.99823	0.051	0.06386	3.99823	0.051	NaN	NaN	1	1089700000000	50	272550000000	6	572970000000	26
CaffeicAcid	S1_21069286	1	21069286	3.99823	0.051	0.06386	3.99823	0.051	NaN	NaN	1	1089700000000	50	272550000000	6	572970000000	26
CaffeicAcid	S1_21070398	1	21070398	3.99823	0.051	0.06386	3.99823	0.051	NaN	NaN	1	1089700000000	50	272550000000	6	572970000000	26
CaffeicAcid	S1_21070454	1	21070454	4.19187	0.04589	0.06671	4.19187	0.04589	NaN	NaN	1	1138400000000	50	271580000000	6	581080000000	27
CaffeicAcid	S1_21070525	1	21070525	3.99823	0.051	0.06386	3.99823	0.051	NaN	NaN	1	1089700000000	50	272550000000	6	572970000000	26
CaffeicAcid	S1_21072371	1	21072371	2.57473	0.08645	0.08201	2.57473	0.08645	NaN	NaN	2	699780000000	49	271790000000	7	535380000000	26
CaffeicAcid	S1_21337846	1	21337846	1.09942	0.34114	0.03704	1.09942	0.34114	NaN	NaN	2	316030000000	49	287450000000	7	425730000000	21
CaffeicAcid	S1_21512849	1	21512849	0.85357	0.47162	0.04368	1.18197	0.31526	0.23373	0.63097	3	248460000000	48	291080000000	8	386680000000	23
CaffeicAcid	S1_21523979	1	21523979	1.03605	0.3851	0.05245	1.57853	0.21659	0.01457	0.90442	3	298340000000	48	287960000000	8	405390000000	10
CaffeicAcid	S1_21523992	1	21523992	0.50066	0.68361	0.02617	0.76653	0.47011	0.00020632	0.9886	3	148850000000	48	297310000000	8	349330000000	5
CaffeicAcid	S1_21524029	1	21524029	1.47573	0.23295	0.07283	1.60353	0.21156	1.20661	0.27748	3	414260000000	48	280720000000	8	448860000000	25
CaffeicAcid	S1_21524050	1	21524050	0.56423	0.64124	0.02938	0.83071	0.44178	0.06305	0.80281	3	167110000000	48	296160000000	8	356170000000	22
CaffeicAcid	S1_21541822	1	21541822	2.07924	0.13592	0.06746	2.85969	0.09705	1.28262	0.26292	2	575650000000	49	276860000000	7	499910000000	26
CaffeicAcid	S1_21549399	1	21549399	2.5687	0.08692	0.08184	2.5687	0.08692	NaN	NaN	2	698300000000	49	271850000000	7	534950000000	17
CaffeicAcid	S1_21549511	1	21549511	1.95063	0.13403	0.09371	2.83263	0.06853	0.27091	0.60511	3	533090000000	48	273290000000	8	493420000000	21
CaffeicAcid	S1_21549638	1	21549638	1.01903	0.36847	0.03444	1.12518	0.2939	0.9148	0.34354	2	293850000000	49	288360000000	7	419390000000	14
CaffeicAcid	S1_21549791	1	21549791	0.30456	0.82194	0.01611	0.45021	0.64011	0.03107	0.86082	3	91637000000	48	300880000000	8	327870000000	20
CaffeicAcid	S1_21552804	1	21552804	0.73797	0.53459	0.03802	0.63743	0.53298	0.94059	0.33699	3	216290000000	48	293090000000	8	374620000000	15
CaffeicAcid	S1_21562496	1	21562496	1.32524	0.27712	0.06597	1.653	0.20197	0.69058	0.41008	3	375250000000	48	283160000000	8	434230000000	23
CaffeicAcid	S1_21562601	1	21562601	1.38727	0.25802	0.06881	1.41682	0.25224	1.31023	0.25803	3	391410000000	48	282150000000	8	440290000000	24
CaffeicAcid	S1_21563844	1	21563844	1.3774	0.26097	0.06836	1.43949	0.2469	1.23917	0.27118	3	388850000000	48	282310000000	8	439330000000	25
CaffeicAcid	S1_21563891	1	21563891	1.3774	0.26097	0.06836	1.43949	0.2469	1.23917	0.27118	3	388850000000	48	282310000000	8	439330000000	25
CaffeicAcid	S1_21584681	1	21584681	2.83881	0.06815	0.08955	1.92409	0.17156	3.6515	0.06188	2	764110000000	49	269160000000	7	553750000000	24
CaffeicAcid	S1_21590552	1	21590552	1.45887	0.24242	0.04847	1.45887	0.24242	NaN	NaN	2	413550000000	49	283470000000	7	453600000000	20
CaffeicAcid	S1_21590577	1	21590577	1.45887	0.24242	0.04847	1.45887	0.24242	NaN	NaN	2	413550000000	49	283470000000	7	453600000000	20
CaffeicAcid	S1_21590660	1	21590660	1.07094	0.37027	0.0541	1.4418	0.24636	0.36651	0.54777	3	307760000000	48	287370000000	8	408920000000	21
CaffeicAcid	S1_21595969	1	21595969	2.41198	0.07826	0.11298	0.75502	0.47539	5.5846	0.02222	3	642660000000	48	266440000000	8	534500000000	19
CaffeicAcid	S1_21596057	1	21596057	1.82323	0.15552	0.08822	2.66233	0.07987	0.22883	0.63456	3	501830000000	48	275240000000	8	481700000000	22
CaffeicAcid	S1_21608707	1	21608707	2.71472	0.07619	0.08603	3.96648	0.05189	1.42894	0.23769	2	734040000000	49	270390000000	7	545160000000	25
CaffeicAcid	S1_21609957	1	21609957	5.31023	0.02539	0.0828	5.31023	0.02539	NaN	NaN	1	1413000000000	50	266090000000	6	626840000000	25
CaffeicAcid	S1_21609975	1	21609975	5.31023	0.02539	0.0828	5.31023	0.02539	NaN	NaN	1	1413000000000	50	266090000000	6	626840000000	25
CaffeicAcid	S1_21610042	1	21610042	3.45147	0.06909	0.05569	3.45147	0.06909	NaN	NaN	1	950320000000	50	275340000000	6	549730000000	24
CaffeicAcid	S1_21610214	1	21610214	1.77916	0.16372	0.0863	1.39018	0.25868	2.47351	0.12235	3	490920000000	48	275930000000	8	477600000000	23
CaffeicAcid	S1_21610277	1	21610277	1.77916	0.16372	0.0863	1.39018	0.25868	2.47351	0.12235	3	490920000000	48	275930000000	8	477600000000	23
CaffeicAcid	S1_21634317	1	21634317	5.31023	0.02539	0.0828	5.31023	0.02539	NaN	NaN	1	1413000000000	50	266090000000	6	626840000000	25
CaffeicAcid	S1_21634388	1	21634388	2.71472	0.07619	0.08603	3.96648	0.05189	1.42894	0.23769	2	734040000000	49	270390000000	7	545160000000	25
CaffeicAcid	S1_21672646	1	21672646	0.35607	0.78496	0.01877	0.20315	0.81684	0.66468	0.41894	3	106800000000	48	299930000000	8	333560000000	25
CaffeicAcid	S1_21672705	1	21672705	1.69309	0.18099	0.08253	1.97015	0.15033	1.12862	0.29338	3	469440000000	48	277270000000	8	469550000000	19
CaffeicAcid	S1_21700392	1	21700392	1.63391	0.19389	0.07991	1.81086	0.17428	1.26074	0.2671	3	454550000000	48	278200000000	8	463970000000	23
CaffeicAcid	S1_21700535	1	21700535	2.00081	0.12641	0.09586	3.06344	0.05577	0.00051804	0.98194	3	545280000000	48	272530000000	8	497990000000	22
CaffeicAcid	S1_21735373	1	21735373	1.76171	0.16708	0.08554	2.0147	0.14426	1.23629	0.27173	3	486580000000	48	276200000000	8	475980000000	23
CaffeicAcid	S1_21735449	1	21735449	1.76171	0.16708	0.08554	2.0147	0.14426	1.23629	0.27173	3	486580000000	48	276200000000	8	475980000000	23
CaffeicAcid	S1_21739066	1	21739066	2.54694	0.08865	0.08121	3.75953	0.05816	1.31097	0.25778	2	692940000000	49	272070000000	7	533420000000	24
CaffeicAcid	S1_21739081	1	21739081	6.55922	0.0135	0.10001	6.55922	0.0135	NaN	NaN	1	1706800000000	50	260210000000	6	675810000000	24
CaffeicAcid	S1_21740475	1	21740475	2.54694	0.08865	0.08121	3.75953	0.05816	1.31097	0.25778	2	692940000000	49	272070000000	7	533420000000	24
CaffeicAcid	S1_21740584	1	21740584	2.2171	0.09821	0.10496	3.34524	0.04347	0.08567	0.77101	3	597050000000	48	269290000000	8	517400000000	23
CaffeicAcid	S1_21740625	1	21740625	2.10866	0.11145	0.10042	1.94307	0.15414	2.33403	0.13314	3	571250000000	48	270910000000	8	507730000000	23
CaffeicAcid	S1_21740741	1	21740741	2.10866	0.11145	0.10042	1.94307	0.15414	2.33403	0.13314	3	571250000000	48	270910000000	8	507730000000	23
CaffeicAcid	S1_21740765	1	21740765	2.61926	0.08304	0.08329	2.61926	0.08304	NaN	NaN	2	710720000000	49	271340000000	7	538500000000	23
CaffeicAcid	S1_21776069	1	21776069	2.07205	0.11632	0.09888	2.31968	0.10901	1.5269	0.22259	3	562470000000	48	271450000000	8	504430000000	23
CaffeicAcid	S1_21776138	1	21776138	1.52301	0.2282	0.05047	3.02733	0.08803	0.07472	0.78573	2	430670000000	49	282770000000	7	458490000000	23
CaffeicAcid	S1_21798847	1	21798847	2.07205	0.11632	0.09888	2.31968	0.10901	1.5269	0.22259	3	562470000000	48	271450000000	8	504430000000	23
CaffeicAcid	S1_21801749	1	21801749	2.54694	0.08865	0.08121	3.75953	0.05816	1.31097	0.25778	2	692940000000	49	272070000000	7	533420000000	24
CaffeicAcid	S1_21803825	1	21803825	5.31023	0.02539	0.0828	5.31023	0.02539	NaN	NaN	1	1413000000000	50	266090000000	6	626840000000	25
CaffeicAcid	S1_21813052	1	21813052	2.54694	0.08865	0.08121	3.75953	0.05816	1.31097	0.25778	2	692940000000	49	272070000000	7	533420000000	24
CaffeicAcid	S1_21816132	1	21816132	1.88135	0.16323	0.0615	1.88135	0.16323	NaN	NaN	2	524770000000	49	278930000000	7	485370000000	22
CaffeicAcid	S1_21816381	1	21816381	1.67424	0.185	0.08169	1.83927	0.16974	1.32015	0.25626	3	464710000000	48	277560000000	8	467780000000	22
CaffeicAcid	S1_21817052	1	21817052	2.54694	0.08865	0.08121	3.75953	0.05816	1.31097	0.25778	2	692940000000	49	272070000000	7	533420000000	24
CaffeicAcid	S1_21839625	1	21839625	3.21658	0.04869	0.10008	3.21658	0.04869	NaN	NaN	2	853990000000	49	265500000000	7	579440000000	24
CaffeicAcid	S1_21839638	1	21839638	3.21658	0.04869	0.10008	3.21658	0.04869	NaN	NaN	2	853990000000	49	265500000000	7	579440000000	24
CaffeicAcid	S1_21839799	1	21839799	2.6152	0.08334	0.08318	2.6152	0.08334	NaN	NaN	2	709720000000	49	271380000000	7	538220000000	25
CaffeicAcid	S1_21839806	1	21839806	0.9264	0.4028	0.03142	0.9264	0.4028	NaN	NaN	2	268110000000	49	289410000000	7	412040000000	26
CaffeicAcid	S1_21846782	1	21846782	1.60851	0.1997	0.07878	1.61562	0.20917	1.55752	0.21808	3	448130000000	48	278600000000	8	461560000000	23
CaffeicAcid	S1_21846800	1	21846800	2.38053	0.10312	0.07637	2.38053	0.10312	NaN	NaN	2	651680000000	49	273750000000	7	521630000000	21
CaffeicAcid	S1_21847027	1	21847027	2.02058	0.12352	0.0967	2.34759	0.10627	1.3345	0.25372	3	550060000000	48	272230000000	8	499780000000	19
CaffeicAcid	S1_21847298	1	21847298	2.03289	0.12176	0.09722	2.27095	0.11397	1.50953	0.2252	3	553040000000	48	272040000000	8	500900000000	18
CaffeicAcid	S1_21860785	1	21860785	1.71846	0.17572	0.08364	2.63139	0.08213	1.7531e-05	0.99668	3	475790000000	48	276870000000	8	471930000000	18
CaffeicAcid	S1_21860935	1	21860935	1.92391	0.13828	0.09257	2.93548	0.0625	0.01839	0.8927	3	526570000000	48	273700000000	8	490970000000	17
CaffeicAcid	S1_21860945	1	21860945	3.66505	0.03286	0.11222	2.62854	0.11125	4.51668	0.03863	2	957560000000	49	261270000000	7	609030000000	15
CaffeicAcid	S1_21913684	1	21913684	2.54694	0.08865	0.08121	3.75953	0.05816	1.31097	0.25778	2	692940000000	49	272070000000	7	533420000000	24
CaffeicAcid	S1_21920211	1	21920211	5.31023	0.02539	0.0828	5.31023	0.02539	NaN	NaN	1	1413000000000	50	266090000000	6	626840000000	25
CaffeicAcid	S1_21939190	1	21939190	5.31023	0.02539	0.0828	5.31023	0.02539	NaN	NaN	1	1413000000000	50	266090000000	6	626840000000	25
CaffeicAcid	S1_21947879	1	21947879	2.54694	0.08865	0.08121	3.75953	0.05816	1.31097	0.25778	2	692940000000	49	272070000000	7	533420000000	24
CaffeicAcid	S1_21948090	1	21948090	5.31023	0.02539	0.0828	5.31023	0.02539	NaN	NaN	1	1413000000000	50	266090000000	6	626840000000	25
CaffeicAcid	S1_21948120	1	21948120	5.31023	0.02539	0.0828	5.31023	0.02539	NaN	NaN	1	1413000000000	50	266090000000	6	626840000000	25
CaffeicAcid	S1_21948169	1	21948169	2.54694	0.08865	0.08121	3.75953	0.05816	1.31097	0.25778	2	692940000000	49	272070000000	7	533420000000	24
CaffeicAcid	S1_21961571	1	21961571	2.7694	0.07253	0.08758	2.7694	0.07253	NaN	NaN	2	747320000000	49	269850000000	7	548960000000	24
CaffeicAcid	S1_21988215	1	21988215	5.31023	0.02539	0.0828	5.31023	0.02539	NaN	NaN	1	1413000000000	50	266090000000	6	626840000000	25
CaffeicAcid	S1_21998077	1	21998077	2.48979	0.09336	0.07956	3.50583	0.06701	1.44271	0.23548	2	678830000000	49	272640000000	7	529390000000	25
CaffeicAcid	S1_22008338	1	22008338	7.87098	0.00109	0.20969	11.5841	0.00132	3.56386	0.06498	2	1789200000000	49	227320000000	7	846650000000	17
CaffeicAcid	S1_22008429	1	22008429	7.87098	0.00109	0.20969	11.5841	0.00132	3.56386	0.06498	2	1789200000000	49	227320000000	7	846650000000	17
CaffeicAcid	S1_22093371	1	22093371	2.7694	0.07253	0.08758	2.7694	0.07253	NaN	NaN	2	747320000000	49	269850000000	7	548960000000	24
CaffeicAcid	S1_22093553	1	22093553	5.16513	0.00356	0.21046	5.70959	0.0059	3.4948	0.06767	3	1197200000000	48	231780000000	8	742460000000	15
CaffeicAcid	S1_22114006	1	22114006	8.35141	0.00075682	0.21924	11.7095	0.00125	4.23561	0.04492	2	1870700000000	49	224000000000	7	869920000000	16
CaffeicAcid	S1_22114143	1	22114143	8.35141	0.00075682	0.21924	11.7095	0.00125	4.23561	0.04492	2	1870700000000	49	224000000000	7	869920000000	16
CaffeicAcid	S1_22114155	1	22114155	5.21394	0.02669	0.08144	5.21394	0.02669	NaN	NaN	1	1389800000000	50	266550000000	6	622970000000	24
CaffeicAcid	S1_22118739	1	22118739	8.35141	0.00075682	0.21924	11.7095	0.00125	4.23561	0.04492	2	1870700000000	49	224000000000	7	869920000000	16
CaffeicAcid	S1_22118830	1	22118830	5.21394	0.02669	0.08144	5.21394	0.02669	NaN	NaN	1	1389800000000	50	266550000000	6	622970000000	24
CaffeicAcid	S1_22194813	1	22194813	0.92312	0.40407	0.03131	0.14759	0.70248	1.6966	0.19882	2	267190000000	49	289450000000	7	411780000000	22
CaffeicAcid	S1_22194967	1	22194967	0.92312	0.40407	0.03131	0.14759	0.70248	1.6966	0.19882	2	267190000000	49	289450000000	7	411780000000	22
CaffeicAcid	S1_22236795	1	22236795	1.30438	0.28384	0.06501	1.1417	0.32762	1.6017	0.21177	3	369790000000	48	283500000000	8	432180000000	19
CaffeicAcid	S1_22251643	1	22251643	2.48486	0.09378	0.07941	2.48486	0.09378	NaN	NaN	2	677610000000	49	272690000000	7	529040000000	19
CaffeicAcid	S1_22251673	1	22251673	1.87846	0.14581	0.09061	1.3806	0.26103	2.77421	0.10231	3	515440000000	48	274390000000	8	486800000000	19
CaffeicAcid	S1_22273283	1	22273283	1.52559	0.22764	0.05055	1.52559	0.22764	NaN	NaN	2	431350000000	49	282750000000	7	458680000000	20
CaffeicAcid	S1_22289766	1	22289766	2.58575	0.08559	0.08233	2.58575	0.08559	NaN	NaN	2	702490000000	49	271680000000	7	536150000000	22
CaffeicAcid	S1_22332823	1	22332823	3.49646	0.02246	0.15466	0.19548	0.82308	10.0264	0.00268	3	879790000000	48	251620000000	8	623430000000	13
CaffeicAcid	S1_22453019	1	22453019	0.29968	0.82545	0.01586	0.3946	0.67607	0.12396	0.72632	3	90195000000	48	300970000000	8	327330000000	18
CaffeicAcid	S1_22453261	1	22453261	1.33402	0.25358	0.02241	1.33402	0.25358	NaN	NaN	1	382460000000	50	286700000000	6	455090000000	20
CaffeicAcid	S1_22456821	1	22456821	0.95105	0.39335	0.03223	1.88424	0.17598	0.05353	0.818	2	274980000000	49	289130000000	7	414000000000	19
CaffeicAcid	S1_22458044	1	22458044	1.33402	0.25358	0.02241	1.33402	0.25358	NaN	NaN	1	382460000000	50	286700000000	6	455090000000	20
CaffeicAcid	S1_23396613	1	23396613	1.34251	0.27167	0.06676	2.05391	0.13913	0.00327	0.95466	3	379760000000	48	282870000000	8	435920000000	25
CaffeicAcid	S1_23401888	1	23401888	3.26536	0.02922	0.14617	4.86757	0.0118	0.2166	0.64375	3	831490000000	48	254640000000	8	605320000000	21
CaffeicAcid	S1_23401996	1	23401996	3.26536	0.02922	0.14617	4.86757	0.0118	0.2166	0.64375	3	831490000000	48	254640000000	8	605320000000	21
CaffeicAcid	S1_23411945	1	23411945	3.2058	0.03128	0.14395	4.76303	0.01287	0.23925	0.62697	3	818860000000	48	255430000000	8	600580000000	22
CaffeicAcid	S1_23412181	1	23412181	4.9081	0.01141	0.14393	9.71976	0.00302	0.24349	0.6239	2	1228100000000	49	250220000000	7	686330000000	22
CaffeicAcid	S1_23435596	1	23435596	4.36211	0.04186	0.0692	4.36211	0.04186	NaN	NaN	1	1180900000000	50	270730000000	6	588170000000	28
CaffeicAcid	S1_23435652	1	23435652	4.36211	0.04186	0.0692	4.36211	0.04186	NaN	NaN	1	1180900000000	50	270730000000	6	588170000000	28
CaffeicAcid	S1_23435866	1	23435866	4.36211	0.04186	0.0692	4.36211	0.04186	NaN	NaN	1	1180900000000	50	270730000000	6	588170000000	28
CaffeicAcid	S1_23454930	1	23454930	2.33096	0.10789	0.07492	2.33096	0.10789	NaN	NaN	2	639290000000	49	274260000000	7	518090000000	27
CaffeicAcid	S1_23455054	1	23455054	2.33096	0.10789	0.07492	2.33096	0.10789	NaN	NaN	2	639290000000	49	274260000000	7	518090000000	27
CaffeicAcid	S1_23480037	1	23480037	4.36211	0.04186	0.0692	4.36211	0.04186	NaN	NaN	1	1180900000000	50	270730000000	6	588170000000	28
CaffeicAcid	S1_23492172	1	23492172	4.16219	0.0214	0.12523	8.45805	0.00541	0.03036	0.86238	2	1068600000000	49	256740000000	7	640750000000	24
CaffeicAcid	S1_23522423	1	23522423	4.36211	0.04186	0.0692	4.36211	0.04186	NaN	NaN	1	1180900000000	50	270730000000	6	588170000000	28
CaffeicAcid	S1_23522447	1	23522447	4.36211	0.04186	0.0692	4.36211	0.04186	NaN	NaN	1	1180900000000	50	270730000000	6	588170000000	28
CaffeicAcid	S1_23524448	1	23524448	4.06254	0.04924	0.06481	4.06254	0.04924	NaN	NaN	1	1105900000000	50	272230000000	6	575670000000	27
CaffeicAcid	S1_23524526	1	23524526	4.06254	0.04924	0.06481	4.06254	0.04924	NaN	NaN	1	1105900000000	50	272230000000	6	575670000000	27
CaffeicAcid	S1_23532831	1	23532831	3.11518	0.05327	0.09729	3.11518	0.05327	NaN	NaN	2	830100000000	49	266470000000	7	572610000000	28
CaffeicAcid	S1_23583344	1	23583344	2.92987	0.04294	0.13348	3.27289	0.04633	2.09724	0.15407	3	759290000000	48	259150000000	8	578240000000	22
CaffeicAcid	S1_23584314	1	23584314	2.12825	0.12992	0.06893	2.12825	0.12992	NaN	NaN	2	588130000000	49	276350000000	7	503480000000	26
CaffeicAcid	S1_23584330	1	23584330	2.12825	0.12992	0.06893	2.12825	0.12992	NaN	NaN	2	588130000000	49	276350000000	7	503480000000	26
CaffeicAcid	S1_23604148	1	23604148	2.08453	0.13526	0.06762	2.08453	0.13526	NaN	NaN	2	577000000000	49	276800000000	7	500300000000	27
CaffeicAcid	S1_23604406	1	23604406	1.75147	0.18421	0.05754	1.75147	0.18421	NaN	NaN	2	490960000000	49	280310000000	7	475710000000	25
CaffeicAcid	S1_23604671	1	23604671	3.54254	0.06564	0.05706	3.54254	0.06564	NaN	NaN	1	973740000000	50	274870000000	6	553640000000	27
CaffeicAcid	S1_23616440	1	23616440	2.17412	0.12456	0.07029	2.17412	0.12456	NaN	NaN	2	599780000000	49	275870000000	7	506800000000	24
CaffeicAcid	S1_23631377	1	23631377	3.54254	0.06564	0.05706	3.54254	0.06564	NaN	NaN	1	973740000000	50	274870000000	6	553640000000	27
CaffeicAcid	S1_23631732	1	23631732	3.54254	0.06564	0.05706	3.54254	0.06564	NaN	NaN	1	973740000000	50	274870000000	6	553640000000	27
CaffeicAcid	S1_23631809	1	23631809	3.54254	0.06564	0.05706	3.54254	0.06564	NaN	NaN	1	973740000000	50	274870000000	6	553640000000	27
CaffeicAcid	S1_23632031	1	23632031	2.32043	0.10893	0.07461	2.32043	0.10893	NaN	NaN	2	636650000000	49	274370000000	7	517340000000	24
CaffeicAcid	S1_23633751	1	23633751	1.38374	0.25907	0.06865	0.24936	0.78029	3.62578	0.06289	3	390500000000	48	282200000000	8	439940000000	24
CaffeicAcid	S1_23676042	1	23676042	2.07705	0.13619	0.0674	2.07705	0.13619	NaN	NaN	2	575090000000	49	276880000000	7	499750000000	27
CaffeicAcid	S1_23676217	1	23676217	2.07705	0.13619	0.0674	2.07705	0.13619	NaN	NaN	2	575090000000	49	276880000000	7	499750000000	27
CaffeicAcid	S1_23679186	1	23679186	1.26817	0.29587	0.06334	1.55495	0.22144	0.71284	0.40269	3	360280000000	48	284090000000	8	428610000000	26
CaffeicAcid	S1_23724316	1	23724316	1.85124	0.16786	0.06059	1.85124	0.16786	NaN	NaN	2	516960000000	49	279250000000	7	483140000000	24
CaffeicAcid	S1_23724407	1	23724407	1.99965	0.14628	0.06508	1.99965	0.14628	NaN	NaN	2	555280000000	49	277690000000	7	494090000000	25
CaffeicAcid	S1_23724498	1	23724498	2.42777	0.09878	0.07775	2.42777	0.09878	NaN	NaN	2	663440000000	49	273270000000	7	524990000000	25
CaffeicAcid	S1_23726979	1	23726979	3.54254	0.06564	0.05706	3.54254	0.06564	NaN	NaN	1	973740000000	50	274870000000	6	553640000000	27
CaffeicAcid	S1_23733989	1	23733989	1.76324	0.18219	0.0579	1.76324	0.18219	NaN	NaN	2	494040000000	49	280190000000	7	476590000000	26
CaffeicAcid	S1_23755297	1	23755297	3.8019	0.05681	0.06094	3.8019	0.05681	NaN	NaN	1	1040000000000	50	273540000000	6	564680000000	28
CaffeicAcid	S1_23783594	1	23783594	1.99011	0.14758	0.06479	1.99011	0.14758	NaN	NaN	2	552830000000	49	277790000000	7	493390000000	20
CaffeicAcid	S1_23786913	1	23786913	2.61857	0.08309	0.08327	2.61857	0.08309	NaN	NaN	2	710550000000	49	271350000000	7	538450000000	23
CaffeicAcid	S1_23786994	1	23786994	2.43348	0.09827	0.07792	2.43348	0.09827	NaN	NaN	2	664860000000	49	273210000000	7	525400000000	24
CaffeicAcid	S1_23789135	1	23789135	3.54254	0.06564	0.05706	3.54254	0.06564	NaN	NaN	1	973740000000	50	274870000000	6	553640000000	27
CaffeicAcid	S1_23813758	1	23813758	3.8019	0.05681	0.06094	3.8019	0.05681	NaN	NaN	1	1040000000000	50	273540000000	6	564680000000	28
CaffeicAcid	S1_23823920	1	23823920	1.51382	0.2229	0.07454	1.96068	0.15165	0.64827	0.4247	3	424030000000	48	280110000000	8	452520000000	21
CaffeicAcid	S1_23841911	1	23841911	1.68946	0.19519	0.05563	1.68946	0.19519	NaN	NaN	2	474700000000	49	280980000000	7	471070000000	23
CaffeicAcid	S1_23842030	1	23842030	2.6981	0.07733	0.08555	2.6981	0.07733	NaN	NaN	2	729990000000	49	270560000000	7	544010000000	22
CaffeicAcid	S1_23842118	1	23842118	2.39854	0.10144	0.0769	2.39854	0.10144	NaN	NaN	2	656170000000	49	273570000000	7	522920000000	22
CaffeicAcid	S1_23842139	1	23842139	2.39854	0.10144	0.0769	2.39854	0.10144	NaN	NaN	2	656170000000	49	273570000000	7	522920000000	22
CaffeicAcid	S1_23848829	1	23848829	3.8019	0.05681	0.06094	3.8019	0.05681	NaN	NaN	1	1040000000000	50	273540000000	6	564680000000	28
CaffeicAcid	S1_23848958	1	23848958	2.12825	0.12992	0.06893	2.12825	0.12992	NaN	NaN	2	588130000000	49	276350000000	7	503480000000	26
CaffeicAcid	S1_23849059	1	23849059	2.12825	0.12992	0.06893	2.12825	0.12992	NaN	NaN	2	588130000000	49	276350000000	7	503480000000	26
CaffeicAcid	S1_23852972	1	23852972	1.75147	0.18421	0.05754	1.75147	0.18421	NaN	NaN	2	490960000000	49	280310000000	7	475710000000	25
CaffeicAcid	S1_23855007	1	23855007	1.41473	0.25274	0.04708	1.41473	0.25274	NaN	NaN	2	401720000000	49	283960000000	7	450220000000	18
CaffeicAcid	S1_23855102	1	23855102	1.41473	0.25274	0.04708	1.41473	0.25274	NaN	NaN	2	401720000000	49	283960000000	7	450220000000	18
CaffeicAcid	S1_23858683	1	23858683	2.26286	0.11482	0.07292	2.26286	0.11482	NaN	NaN	2	622190000000	49	274960000000	7	513210000000	27
CaffeicAcid	S1_23858895	1	23858895	2.12825	0.12992	0.06893	2.12825	0.12992	NaN	NaN	2	588130000000	49	276350000000	7	503480000000	26
CaffeicAcid	S1_23860026	1	23860026	4.14854	0.02166	0.12488	4.14854	0.02166	NaN	NaN	2	1065600000000	49	256860000000	7	639890000000	21
CaffeicAcid	S1_23860160	1	23860160	3.56445	0.03587	0.10953	3.56445	0.03587	NaN	NaN	2	934610000000	49	262200000000	7	602470000000	20
CaffeicAcid	S1_23860223	1	23860223	3.27938	0.04606	0.10181	3.27938	0.04606	NaN	NaN	2	868690000000	49	264890000000	7	583640000000	20
CaffeicAcid	S1_23866037	1	23866037	3.54254	0.06564	0.05706	3.54254	0.06564	NaN	NaN	1	973740000000	50	274870000000	6	553640000000	27
CaffeicAcid	S1_23879503	1	23879503	1.87969	0.16348	0.06145	3.25017	0.07744	0.53918	0.46627	2	524340000000	49	278950000000	7	485250000000	27
CaffeicAcid	S1_23891427	1	23891427	1.87969	0.16348	0.06145	3.25017	0.07744	0.53918	0.46627	2	524340000000	49	278950000000	7	485250000000	27
CaffeicAcid	S1_23891505	1	23891505	1.87969	0.16348	0.06145	3.25017	0.07744	0.53918	0.46627	2	524340000000	49	278950000000	7	485250000000	27
CaffeicAcid	S1_23900648	1	23900648	3.8019	0.05681	0.06094	3.8019	0.05681	NaN	NaN	1	1040000000000	50	273540000000	6	564680000000	28
CaffeicAcid	S1_23900693	1	23900693	2.07705	0.13619	0.0674	2.07705	0.13619	NaN	NaN	2	575090000000	49	276880000000	7	499750000000	27
CaffeicAcid	S1_23917541	1	23917541	1.87969	0.16348	0.06145	3.25017	0.07744	0.53918	0.46627	2	524340000000	49	278950000000	7	485250000000	27
CaffeicAcid	S1_23917588	1	23917588	3.8019	0.05681	0.06094	3.8019	0.05681	NaN	NaN	1	1040000000000	50	273540000000	6	564680000000	28
CaffeicAcid	S1_23920150	1	23920150	3.8019	0.05681	0.06094	3.8019	0.05681	NaN	NaN	1	1040000000000	50	273540000000	6	564680000000	28
CaffeicAcid	S1_23920187	1	23920187	3.8019	0.05681	0.06094	3.8019	0.05681	NaN	NaN	1	1040000000000	50	273540000000	6	564680000000	28
CaffeicAcid	S1_23939450	1	23939450	1.28562	0.26226	0.02162	1.28562	0.26226	NaN	NaN	1	368930000000	50	286970000000	6	452830000000	28
CaffeicAcid	S1_23957824	1	23957824	2.04108	0.1206	0.09757	3.0985	0.05406	0.0468	0.82964	3	555010000000	48	271920000000	8	501640000000	27
CaffeicAcid	S1_23984714	1	23984714	0.63234	0.53563	0.0217	0.63234	0.53563	NaN	NaN	2	185140000000	49	292790000000	7	388340000000	27
CaffeicAcid	S1_23984743	1	23984743	0.1459	0.86461	0.00511	0.1459	0.86461	NaN	NaN	2	43563000000	49	298570000000	7	347890000000	26
CaffeicAcid	S1_23984787	1	23984787	0.63234	0.53563	0.0217	0.63234	0.53563	NaN	NaN	2	185140000000	49	292790000000	7	388340000000	27
CaffeicAcid	S1_23984900	1	23984900	0.00857	0.99147	0.00030145	0.00857	0.99147	NaN	NaN	2	2572200000	49	300250000000	7	336170000000	26
CaffeicAcid	S1_23995302	1	23995302	0.6361	0.53367	0.02182	0.6361	0.53367	NaN	NaN	2	186220000000	49	292750000000	7	388640000000	27
CaffeicAcid	S1_23995369	1	23995369	0.88089	0.42087	0.02993	0.88089	0.42087	NaN	NaN	2	255390000000	49	289930000000	7	408410000000	28
CaffeicAcid	S1_23995653	1	23995653	1.28562	0.26226	0.02162	1.28562	0.26226	NaN	NaN	1	368930000000	50	286970000000	6	452830000000	28
CaffeicAcid	S1_24005307	1	24005307	1.28562	0.26226	0.02162	1.28562	0.26226	NaN	NaN	1	368930000000	50	286970000000	6	452830000000	28
CaffeicAcid	S1_24005344	1	24005344	1.28562	0.26226	0.02162	1.28562	0.26226	NaN	NaN	1	368930000000	50	286970000000	6	452830000000	28
CaffeicAcid	S1_24005381	1	24005381	1.28562	0.26226	0.02162	1.28562	0.26226	NaN	NaN	1	368930000000	50	286970000000	6	452830000000	28
CaffeicAcid	S1_24026081	1	24026081	1.28562	0.26226	0.02162	1.28562	0.26226	NaN	NaN	1	368930000000	50	286970000000	6	452830000000	28
CaffeicAcid	S1_24026097	1	24026097	2.02756	0.16068	0.03361	2.02756	0.16068	NaN	NaN	1	573540000000	50	282870000000	6	486940000000	28
CaffeicAcid	S1_24079772	1	24079772	1.28562	0.26226	0.02162	1.28562	0.26226	NaN	NaN	1	368930000000	50	286970000000	6	452830000000	28
CaffeicAcid	S1_24086092	1	24086092	0.82103	0.44594	0.02796	0.43251	0.51377	1.20775	0.27715	2	238600000000	49	290610000000	7	403610000000	22
CaffeicAcid	S1_24086267	1	24086267	0.82103	0.44594	0.02796	0.43251	0.51377	1.20775	0.27715	2	238600000000	49	290610000000	7	403610000000	22
CaffeicAcid	S1_24088461	1	24088461	0.88016	0.42117	0.02991	0.88016	0.42117	NaN	NaN	2	255190000000	49	289940000000	7	408350000000	28
CaffeicAcid	S1_24088468	1	24088468	0.88016	0.42117	0.02991	0.88016	0.42117	NaN	NaN	2	255190000000	49	289940000000	7	408350000000	28
CaffeicAcid	S1_24089212	1	24089212	0.94454	0.42657	0.04807	1.24672	0.2964	0.37212	0.54473	3	273460000000	48	289520000000	8	396060000000	25
CaffeicAcid	S1_24089267	1	24089267	0.94454	0.42657	0.04807	1.24672	0.2964	0.37212	0.54473	3	273460000000	48	289520000000	8	396060000000	25
CaffeicAcid	S1_24091817	1	24091817	1.98657	0.14806	0.06468	1.98657	0.14806	NaN	NaN	2	551920000000	49	277820000000	7	493130000000	28
CaffeicAcid	S1_24093040	1	24093040	0.72119	0.49126	0.02466	0.72119	0.49126	NaN	NaN	2	210420000000	49	291760000000	7	395560000000	27
CaffeicAcid	S1_24095560	1	24095560	1.28562	0.26226	0.02162	1.28562	0.26226	NaN	NaN	1	368930000000	50	286970000000	6	452830000000	28
CaffeicAcid	S1_24095647	1	24095647	0.6347	0.53439	0.02178	1.23753	0.27127	0.05526	0.81514	2	185820000000	49	292770000000	7	388530000000	28
CaffeicAcid	S1_24097883	1	24097883	1.28562	0.26226	0.02162	1.28562	0.26226	NaN	NaN	1	368930000000	50	286970000000	6	452830000000	28
CaffeicAcid	S1_24115030	1	24115030	0.33336	0.71812	0.01158	0.33336	0.71812	NaN	NaN	2	98781000000	49	296320000000	7	363660000000	14
CaffeicAcid	S1_24115122	1	24115122	1.50834	0.23137	0.05001	1.2025	0.27808	1.79505	0.18649	2	426760000000	49	282930000000	7	457370000000	26
CaffeicAcid	S1_24123107	1	24123107	1.28562	0.26226	0.02162	1.28562	0.26226	NaN	NaN	1	368930000000	50	286970000000	6	452830000000	28
CaffeicAcid	S1_24139241	1	24139241	1.28562	0.26226	0.02162	1.28562	0.26226	NaN	NaN	1	368930000000	50	286970000000	6	452830000000	28
CaffeicAcid	S1_24139243	1	24139243	1.28562	0.26226	0.02162	1.28562	0.26226	NaN	NaN	1	368930000000	50	286970000000	6	452830000000	28
CaffeicAcid	S1_24139347	1	24139347	1.05784	0.30866	0.01787	1.05784	0.30866	NaN	NaN	1	304920000000	50	288250000000	6	442170000000	28
CaffeicAcid	S1_24161254	1	24161254	0.58108	0.63029	0.03022	0.6343	0.5346	0.4879	0.48824	3	171920000000	48	295860000000	8	357980000000	25
CaffeicAcid	S1_24161259	1	24161259	0.58108	0.63029	0.03022	0.6343	0.5346	0.4879	0.48824	3	171920000000	48	295860000000	8	357980000000	25
CaffeicAcid	S1_24161442	1	24161442	0.71787	0.49285	0.02455	1.46339	0.23208	0.00157	0.96852	2	209480000000	49	291800000000	7	395290000000	28
CaffeicAcid	S1_24781481	1	24781481	0.182	0.83416	0.00636	0.182	0.83416	NaN	NaN	2	54262000000	49	298140000000	7	350940000000	16
CaffeicAcid	S1_24781499	1	24781499	0.182	0.83416	0.00636	0.182	0.83416	NaN	NaN	2	54262000000	49	298140000000	7	350940000000	16
CaffeicAcid	S1_24781550	1	24781550	0.182	0.83416	0.00636	0.182	0.83416	NaN	NaN	2	54262000000	49	298140000000	7	350940000000	16
CaffeicAcid	S1_25143969	1	25143969	1.6027e-06	0.99899	2.7644e-08	1.6027e-06	0.99899	NaN	NaN	1	471755	50	294340000000	6	391350000000	20
CaffeicAcid	S1_25316448	1	25316448	1.40068	0.25612	0.04664	1.85763	0.17901	0.94573	0.33558	2	397940000000	49	284110000000	7	449140000000	25
CaffeicAcid	S1_25316750	1	25316750	1.04016	0.38333	0.05264	1.12095	0.33419	0.88391	0.35184	3	299460000000	48	287890000000	8	405810000000	24
CaffeicAcid	S1_25393036	1	25393036	1.86601	0.14795	0.09007	0.61563	0.54442	4.28424	0.04387	3	512380000000	48	274590000000	8	485650000000	22
CaffeicAcid	S1_25427567	1	25427567	0.56328	0.64186	0.02933	0.54855	0.5813	0.60167	0.44175	3	166830000000	48	296180000000	8	356070000000	25
CaffeicAcid	S1_25431208	1	25431208	1.40068	0.25612	0.04664	1.85763	0.17901	0.94573	0.33558	2	397940000000	49	284110000000	7	449140000000	25
CaffeicAcid	S1_25436890	1	25436890	1.40068	0.25612	0.04664	1.85763	0.17901	0.94573	0.33558	2	397940000000	49	284110000000	7	449140000000	25
CaffeicAcid	S1_25438045	1	25438045	1.39023	0.25867	0.04631	1.52713	0.22232	1.24583	0.26979	2	395140000000	49	284220000000	7	448340000000	25
CaffeicAcid	S1_25438137	1	25438137	1.40068	0.25612	0.04664	1.85763	0.17901	0.94573	0.33558	2	397940000000	49	284110000000	7	449140000000	25
CaffeicAcid	S1_25439848	1	25439848	0.65456	0.52415	0.02244	0.59113	0.4456	0.72129	0.39985	2	191480000000	49	292540000000	7	390150000000	28
CaffeicAcid	S1_25439860	1	25439860	0.65456	0.52415	0.02244	0.59113	0.4456	0.72129	0.39985	2	191480000000	49	292540000000	7	390150000000	28
CaffeicAcid	S1_25439884	1	25439884	1.1382	0.34315	0.05728	1.18162	0.31537	1.04899	0.31087	3	325810000000	48	286250000000	8	415690000000	24
CaffeicAcid	S1_25441979	1	25441979	1.40068	0.25612	0.04664	1.85763	0.17901	0.94573	0.33558	2	397940000000	49	284110000000	7	449140000000	25
CaffeicAcid	S1_25441987	1	25441987	1.40068	0.25612	0.04664	1.85763	0.17901	0.94573	0.33558	2	397940000000	49	284110000000	7	449140000000	25
CaffeicAcid	S1_25510750	1	25510750	0.24485	0.86458	0.013	0.3034	0.73968	0.13842	0.71149	3	73943000000	48	301990000000	8	321240000000	7
CaffeicAcid	S1_25510804	1	25510804	0.45617	0.63637	0.01576	0.45617	0.63637	NaN	NaN	2	134510000000	49	294860000000	7	373870000000	17
CaffeicAcid	S1_25510966	1	25510966	1.70244	0.19794	0.0284	1.70244	0.19794	NaN	NaN	1	484600000000	50	284650000000	6	472110000000	22
CaffeicAcid	S1_25561991	1	25561991	1.54643	0.22322	0.0512	1.54643	0.22322	NaN	NaN	2	436900000000	49	282520000000	7	460270000000	24
CaffeicAcid	S1_25572654	1	25572654	0.70966	0.55099	0.03663	0.83527	0.43984	0.47629	0.49343	3	208350000000	48	293590000000	8	371640000000	26
CaffeicAcid	S1_25581358	1	25581358	1.53081	0.22653	0.05072	1.71077	0.19687	1.33923	0.25278	2	432740000000	49	282690000000	7	459080000000	26
CaffeicAcid	S1_25581453	1	25581453	1.51239	0.23049	0.05014	1.99723	0.16378	1.0265	0.31596	2	427840000000	49	282890000000	7	457680000000	26
CaffeicAcid	S1_25588816	1	25588816	0.98171	0.40927	0.04986	0.96977	0.38633	1.00537	0.32104	3	283600000000	48	288880000000	8	399860000000	24
CaffeicAcid	S1_26347807	1	26347807	1.80226	0.17569	0.05909	1.80226	0.17569	NaN	NaN	2	504220000000	49	279770000000	7	479500000000	15
CaffeicAcid	S1_26503636	1	26503636	0.48957	0.48736	0.00836	0.48957	0.48736	NaN	NaN	1	142700000000	50	291490000000	6	415130000000	24
CaffeicAcid	S1_26743378	1	26743378	4.90898	0.0313	0.0771	4.90898	0.0313	NaN	NaN	1	1315800000000	50	268030000000	6	610640000000	28
CaffeicAcid	S1_26743748	1	26743748	5.31438	0.02534	0.08286	5.31438	0.02534	NaN	NaN	1	1414000000000	50	266070000000	6	627010000000	27
CaffeicAcid	S1_26743760	1	26743760	4.66418	0.03562	0.07358	4.66418	0.03562	NaN	NaN	1	1255700000000	50	269230000000	6	600630000000	26
CaffeicAcid	S1_26743859	1	26743859	4.66418	0.03562	0.07358	4.66418	0.03562	NaN	NaN	1	1255700000000	50	269230000000	6	600630000000	26
CaffeicAcid	S1_27231064	1	27231064	0.4746	0.70143	0.02484	0.57968	0.56387	0.28145	0.5982	3	141320000000	48	297780000000	8	346510000000	12
CaffeicAcid	S1_27231264	1	27231264	0.30125	0.82432	0.01594	0.19136	0.82645	0.52476	0.47233	3	90660000000	48	300940000000	8	327510000000	12
CaffeicAcid	S1_27316517	1	27316517	0.87132	0.42478	0.02962	0.87132	0.42478	NaN	NaN	2	252710000000	49	290040000000	7	407640000000	20
CaffeicAcid	S1_27316570	1	27316570	1.38913	0.25894	0.04627	2.80749	0.10007	0.02548	0.87383	2	394840000000	49	284240000000	7	448250000000	17
CaffeicAcid	S1_29898245	1	29898245	2.877	0.06586	0.09063	5.83654	0.01939	0.03062	0.86181	2	773300000000	49	268790000000	7	556380000000	8
CaffeicAcid	S1_31176495	1	31176495	2.09996	0.13335	0.06808	2.09996	0.13335	NaN	NaN	2	580930000000	49	276640000000	7	501420000000	9
CaffeicAcid	S1_31183924	1	31183924	0.8396	0.438	0.02858	0.8396	0.438	NaN	NaN	2	243820000000	49	290400000000	7	405100000000	10
CaffeicAcid	S1_31183942	1	31183942	0.8396	0.438	0.02858	0.8396	0.438	NaN	NaN	2	243820000000	49	290400000000	7	405100000000	10
CaffeicAcid	S1_31183990	1	31183990	0.79022	0.45944	0.02695	0.79022	0.45944	NaN	NaN	2	229930000000	49	290970000000	7	401130000000	9
CaffeicAcid	S1_31223122	1	31223122	0.37436	0.68968	0.01298	0.37436	0.68968	NaN	NaN	2	110750000000	49	295830000000	7	367080000000	10
CaffeicAcid	S1_32511521	1	32511521	0.37874	0.76874	0.01994	0.27677	0.7594	0.58732	0.44721	3	113440000000	48	299520000000	8	336050000000	14
CaffeicAcid	S1_32511587	1	32511587	0.44098	0.72475	0.02313	0.24883	0.78069	0.82704	0.36767	3	131580000000	48	298390000000	8	342850000000	14
CaffeicAcid	S1_32511738	1	32511738	0.3747	0.77162	0.01973	0.26462	0.76859	0.5992	0.44268	3	112260000000	48	299590000000	8	335610000000	13
CaffeicAcid	S1_33284509	1	33284509	0.61421	0.60913	0.03188	0.35802	0.70087	1.12476	0.2942	3	181360000000	48	295270000000	8	361520000000	14
CaffeicAcid	S1_34241389	1	34241389	1.05649	0.30896	0.01785	1.05649	0.30896	NaN	NaN	1	304540000000	50	288250000000	6	442100000000	24
CaffeicAcid	S1_34241449	1	34241449	1.05649	0.30896	0.01785	1.05649	0.30896	NaN	NaN	1	304540000000	50	288250000000	6	442100000000	24
CaffeicAcid	S1_34241538	1	34241538	0.87475	0.42337	0.02973	0.87475	0.42337	NaN	NaN	2	253680000000	49	290000000000	7	407920000000	24
CaffeicAcid	S1_34241547	1	34241547	1.22357	0.31136	0.06127	0.3058	0.73793	3.03373	0.08796	3	348510000000	48	284830000000	8	424200000000	14
CaffeicAcid	S1_34241651	1	34241651	0.75098	0.47726	0.02565	0.75098	0.47726	NaN	NaN	2	218850000000	49	291420000000	7	397970000000	23
CaffeicAcid	S1_34249352	1	34249352	3.00463	0.0394	0.13635	0.40781	0.66734	8.0804	0.00655	3	775600000000	48	258130000000	8	584360000000	18
CaffeicAcid	S1_34255932	1	34255932	1.05649	0.30896	0.01785	1.05649	0.30896	NaN	NaN	1	304540000000	50	288250000000	6	442100000000	24
CaffeicAcid	S1_34255938	1	34255938	1.05649	0.30896	0.01785	1.05649	0.30896	NaN	NaN	1	304540000000	50	288250000000	6	442100000000	24
CaffeicAcid	S1_34256000	1	34256000	1.29971	0.2597	0.02185	1.29971	0.2597	NaN	NaN	1	372870000000	50	286890000000	6	453490000000	25
CaffeicAcid	S1_34259230	1	34259230	0.6758	0.51343	0.02315	0.6758	0.51343	NaN	NaN	2	197530000000	49	292290000000	7	391880000000	23
CaffeicAcid	S1_34278880	1	34278880	1.29971	0.2597	0.02185	1.29971	0.2597	NaN	NaN	1	372870000000	50	286890000000	6	453490000000	25
CaffeicAcid	S1_34281540	1	34281540	1.33969	0.27135	0.04471	1.33969	0.27135	NaN	NaN	2	381520000000	49	284780000000	7	444440000000	22
CaffeicAcid	S1_34291920	1	34291920	0.58502	0.56094	0.02011	0.68293	0.41251	0.49401	0.48547	2	171610000000	49	293350000000	7	384470000000	24
CaffeicAcid	S1_34292000	1	34292000	0.63764	0.53287	0.02188	0.47848	0.49231	0.79873	0.37584	2	186660000000	49	292730000000	7	388770000000	24
CaffeicAcid	S1_34292007	1	34292007	0.63764	0.53287	0.02188	0.47848	0.49231	0.79873	0.37584	2	186660000000	49	292730000000	7	388770000000	24
CaffeicAcid	S1_34292089	1	34292089	1.50509	0.23208	0.04991	0.01165	0.91447	2.99807	0.08966	2	425890000000	49	282970000000	7	457120000000	24
CaffeicAcid	S1_34520184	1	34520184	1.07422	0.36891	0.05426	0.81713	0.44762	1.5694	0.21636	3	308640000000	48	287320000000	8	409250000000	7
CaffeicAcid	S1_34622614	1	34622614	3.69299	0.03207	0.11297	3.69299	0.03207	NaN	NaN	2	963900000000	49	261010000000	7	610840000000	25
CaffeicAcid	S1_34632236	1	34632236	8.16487	0.00621	0.12106	8.16487	0.00621	NaN	NaN	1	2065900000000	50	253030000000	6	735670000000	26
CaffeicAcid	S1_34632251	1	34632251	8.16487	0.00621	0.12106	8.16487	0.00621	NaN	NaN	1	2065900000000	50	253030000000	6	735670000000	26
CaffeicAcid	S1_34632263	1	34632263	7.25525	0.0096	0.10928	7.25525	0.0096	NaN	NaN	1	1864900000000	50	257050000000	6	702170000000	27
CaffeicAcid	S1_34634088	1	34634088	7.18593	0.00993	0.10837	7.18593	0.00993	NaN	NaN	1	1849400000000	50	257360000000	6	699570000000	25
CaffeicAcid	S1_34634099	1	34634099	7.18593	0.00993	0.10837	7.18593	0.00993	NaN	NaN	1	1849400000000	50	257360000000	6	699570000000	25
CaffeicAcid	S1_34634199	1	34634199	7.18593	0.00993	0.10837	7.18593	0.00993	NaN	NaN	1	1849400000000	50	257360000000	6	699570000000	25
CaffeicAcid	S1_34634261	1	34634261	7.18593	0.00993	0.10837	7.18593	0.00993	NaN	NaN	1	1849400000000	50	257360000000	6	699570000000	25
CaffeicAcid	S1_34643576	1	34643576	7.18593	0.00993	0.10837	7.18593	0.00993	NaN	NaN	1	1849400000000	50	257360000000	6	699570000000	25
CaffeicAcid	S1_34643605	1	34643605	5.70138	0.02077	0.08827	5.70138	0.02077	NaN	NaN	1	1506400000000	50	264220000000	6	642410000000	26
CaffeicAcid	S1_34645075	1	34645075	3.56152	0.03596	0.10946	3.56152	0.03596	NaN	NaN	2	933940000000	49	262230000000	7	602280000000	25
CaffeicAcid	S1_34648518	1	34648518	4.38451	0.01771	0.13091	4.38451	0.01771	NaN	NaN	2	1117000000000	49	254760000000	7	654580000000	24
CaffeicAcid	S1_34648650	1	34648650	4.38451	0.01771	0.13091	4.38451	0.01771	NaN	NaN	2	1117000000000	49	254760000000	7	654580000000	24
CaffeicAcid	S1_34665275	1	34665275	3.69299	0.03207	0.11297	3.69299	0.03207	NaN	NaN	2	963900000000	49	261010000000	7	610840000000	25
CaffeicAcid	S1_34665379	1	34665379	7.18593	0.00993	0.10837	7.18593	0.00993	NaN	NaN	1	1849400000000	50	257360000000	6	699570000000	25
CaffeicAcid	S1_34670641	1	34670641	7.18593	0.00993	0.10837	7.18593	0.00993	NaN	NaN	1	1849400000000	50	257360000000	6	699570000000	25
CaffeicAcid	S1_34670708	1	34670708	7.18593	0.00993	0.10837	7.18593	0.00993	NaN	NaN	1	1849400000000	50	257360000000	6	699570000000	25
CaffeicAcid	S1_34670753	1	34670753	7.18593	0.00993	0.10837	7.18593	0.00993	NaN	NaN	1	1849400000000	50	257360000000	6	699570000000	25
CaffeicAcid	S1_34674465	1	34674465	7.18593	0.00993	0.10837	7.18593	0.00993	NaN	NaN	1	1849400000000	50	257360000000	6	699570000000	25
CaffeicAcid	S1_34674568	1	34674568	7.18593	0.00993	0.10837	7.18593	0.00993	NaN	NaN	1	1849400000000	50	257360000000	6	699570000000	25
CaffeicAcid	S1_34713383	1	34713383	8.1941	0.00612	0.12143	8.1941	0.00612	NaN	NaN	1	2072300000000	50	252900000000	6	736730000000	24
CaffeicAcid	S1_34714377	1	34714377	8.1941	0.00612	0.12143	8.1941	0.00612	NaN	NaN	1	2072300000000	50	252900000000	6	736730000000	24
CaffeicAcid	S1_34723981	1	34723981	3.69299	0.03207	0.11297	3.69299	0.03207	NaN	NaN	2	963900000000	49	261010000000	7	610840000000	25
CaffeicAcid	S1_34727381	1	34727381	8.1941	0.00612	0.12143	8.1941	0.00612	NaN	NaN	1	2072300000000	50	252900000000	6	736730000000	24
CaffeicAcid	S1_34727445	1	34727445	8.1941	0.00612	0.12143	8.1941	0.00612	NaN	NaN	1	2072300000000	50	252900000000	6	736730000000	24
CaffeicAcid	S1_34742561	1	34742561	3.83598	0.01531	0.16678	5.85206	0.00526	0.03444	0.85355	3	948700000000	48	247320000000	8	649270000000	22
CaffeicAcid	S1_34746778	1	34746778	7.18593	0.00993	0.10837	7.18593	0.00993	NaN	NaN	1	1849400000000	50	257360000000	6	699570000000	25
CaffeicAcid	S1_34777467	1	34777467	1.42827	0.24609	0.07068	1.54877	0.22273	1.17615	0.28356	3	402030000000	48	281480000000	8	444270000000	19
CaffeicAcid	S1_34847455	1	34847455	4.01154	0.02435	0.12134	4.01154	0.02435	NaN	NaN	2	1035300000000	49	258090000000	7	631250000000	25
CaffeicAcid	S1_34892366	1	34892366	1.96124	0.13238	0.09417	2.82213	0.06918	0.31804	0.57542	3	535670000000	48	273130000000	8	494390000000	22
CaffeicAcid	S1_34895597	1	34895597	2.38026	0.0812	0.11168	2.16675	0.1254	2.66042	0.10942	3	635300000000	48	266900000000	8	531750000000	24
CaffeicAcid	S1_34895660	1	34895660	2.61497	0.06181	0.12115	1.77625	0.18	4.06984	0.04927	3	689140000000	48	263540000000	8	551940000000	24
CaffeicAcid	S1_34917536	1	34917536	5.2831	0.02575	0.08242	5.2831	0.02575	NaN	NaN	1	1406400000000	50	266220000000	6	625750000000	25
CaffeicAcid	S1_34932252	1	34932252	2.03905	0.12089	0.09748	2.45501	0.09636	1.18825	0.28112	3	554520000000	48	271950000000	8	501450000000	24
CaffeicAcid	S1_34948602	1	34948602	1.33356	0.27293	0.04452	1.33356	0.27293	NaN	NaN	2	379860000000	49	284850000000	7	443970000000	27
CaffeicAcid	S1_34953416	1	34953416	2.8264	0.04839	0.12947	3.2638	0.0467	1.83974	0.18133	3	736500000000	48	260580000000	8	569700000000	18
CaffeicAcid	S1_34960935	1	34960935	2.30166	0.08899	0.10846	1.62393	0.20755	3.49194	0.06778	3	616960000000	48	268050000000	8	524870000000	23
CaffeicAcid	S1_34961203	1	34961203	3.58128	0.0204	0.15773	1.29081	0.28423	7.80374	0.00747	3	897230000000	48	250530000000	8	629970000000	22
CaffeicAcid	S1_34963899	1	34963899	5.2831	0.02575	0.08242	5.2831	0.02575	NaN	NaN	1	1406400000000	50	266220000000	6	625750000000	25
CaffeicAcid	S1_34964001	1	34964001	3.00475	0.05876	0.09421	3.00475	0.05876	NaN	NaN	2	803890000000	49	267540000000	7	565120000000	21
CaffeicAcid	S1_34964011	1	34964011	3.00475	0.05876	0.09421	3.00475	0.05876	NaN	NaN	2	803890000000	49	267540000000	7	565120000000	21
CaffeicAcid	S1_34964652	1	34964652	1.66549	0.19962	0.05489	1.66549	0.19962	NaN	NaN	2	468390000000	49	281230000000	7	469270000000	19
CaffeicAcid	S1_34964999	1	34964999	5.2831	0.02575	0.08242	5.2831	0.02575	NaN	NaN	1	1406400000000	50	266220000000	6	625750000000	25
CaffeicAcid	S1_34966942	1	34966942	2.95703	0.06131	0.09288	2.95703	0.06131	NaN	NaN	2	792500000000	49	268000000000	7	561870000000	24
CaffeicAcid	S1_34993392	1	34993392	4.83965	0.03246	0.07611	4.83965	0.03246	NaN	NaN	1	1298800000000	50	268370000000	6	607810000000	24
CaffeicAcid	S1_34993601	1	34993601	2.98089	0.06002	0.09355	2.98089	0.06002	NaN	NaN	2	798200000000	49	267770000000	7	563500000000	25
CaffeicAcid	S1_34993621	1	34993621	2.98089	0.06002	0.09355	2.98089	0.06002	NaN	NaN	2	798200000000	49	267770000000	7	563500000000	25
CaffeicAcid	S1_34993822	1	34993822	2.98089	0.06002	0.09355	2.98089	0.06002	NaN	NaN	2	798200000000	49	267770000000	7	563500000000	25
CaffeicAcid	S1_34997849	1	34997849	2.43834	0.07589	0.11405	0.45604	0.63645	6.3042	0.01547	3	648750000000	48	266060000000	8	536790000000	12
CaffeicAcid	S1_34997856	1	34997856	2.43834	0.07589	0.11405	0.45604	0.63645	6.3042	0.01547	3	648750000000	48	266060000000	8	536790000000	12
CaffeicAcid	S1_34998439	1	34998439	3.48739	0.03837	0.10746	3.48739	0.03837	NaN	NaN	2	916930000000	49	262930000000	7	597420000000	21
CaffeicAcid	S1_34998473	1	34998473	3.48718	0.03838	0.10746	3.48718	0.03838	NaN	NaN	2	916880000000	49	262930000000	7	597400000000	21
CaffeicAcid	S1_34998515	1	34998515	4.01754	0.02423	0.1215	0.1816	0.67183	7.82867	0.00733	2	1036700000000	49	258040000000	7	631630000000	20
CaffeicAcid	S1_35010952	1	35010952	6.65122	0.0129	0.10125	6.65122	0.0129	NaN	NaN	1	1727900000000	50	259790000000	6	679330000000	23
CaffeicAcid	S1_35011138	1	35011138	1.94905	0.13428	0.09365	1.82666	0.17174	2.111	0.15275	3	532710000000	48	273310000000	8	493270000000	22
CaffeicAcid	S1_35011185	1	35011185	1.94905	0.13428	0.09365	1.82666	0.17174	2.111	0.15275	3	532710000000	48	273310000000	8	493270000000	22
CaffeicAcid	S1_35019221	1	35019221	2.95703	0.06131	0.09288	2.95703	0.06131	NaN	NaN	2	792500000000	49	268000000000	7	561870000000	24
CaffeicAcid	S1_35019248	1	35019248	2.98935	0.05957	0.09378	2.98935	0.05957	NaN	NaN	2	800220000000	49	267690000000	7	564070000000	24
CaffeicAcid	S1_35031563	1	35031563	2.75182	0.07368	0.08708	2.75182	0.07368	NaN	NaN	2	743050000000	49	270020000000	7	547740000000	25
CaffeicAcid	S1_35031602	1	35031602	2.75182	0.07368	0.08708	2.75182	0.07368	NaN	NaN	2	743050000000	49	270020000000	7	547740000000	25
CaffeicAcid	S1_35041357	1	35041357	2.75689	0.1031	0.04507	2.75689	0.1031	NaN	NaN	1	769070000000	50	278960000000	6	519520000000	22
CaffeicAcid	S1_35041371	1	35041371	2.75689	0.1031	0.04507	2.75689	0.1031	NaN	NaN	1	769070000000	50	278960000000	6	519520000000	22
CaffeicAcid	S1_35041434	1	35041434	1.87886	0.16361	0.06143	1.80574	0.18509	1.9188	0.17226	2	524120000000	49	278960000000	7	485190000000	21
CaffeicAcid	S1_35054315	1	35054315	3.04508	0.05669	0.09534	3.84977	0.05533	2.1517	0.1488	2	813490000000	49	267150000000	7	567860000000	24
CaffeicAcid	S1_35068243	1	35068243	3.04508	0.05669	0.09534	3.84977	0.05533	2.1517	0.1488	2	813490000000	49	267150000000	7	567860000000	24
CaffeicAcid	S1_35069064	1	35069064	2.10189	0.13311	0.06814	2.10189	0.13311	NaN	NaN	2	581420000000	49	276620000000	7	501560000000	25
CaffeicAcid	S1_35090308	1	35090308	3.04508	0.05669	0.09534	3.84977	0.05533	2.1517	0.1488	2	813490000000	49	267150000000	7	567860000000	24
CaffeicAcid	S1_35108382	1	35108382	3.05222	0.05633	0.09554	3.92055	0.05322	2.09782	0.15388	2	815180000000	49	267080000000	7	568350000000	24
CaffeicAcid	S1_35116741	1	35116741	2.75125	0.05278	0.12654	2.30455	0.11052	3.41726	0.07068	3	719790000000	48	261620000000	8	563430000000	23
CaffeicAcid	S1_35116783	1	35116783	2.95026	0.06169	0.09269	2.95026	0.06169	NaN	NaN	2	790880000000	49	268070000000	7	561400000000	24
CaffeicAcid	S1_35116978	1	35116978	3.3065	0.04498	0.10255	3.3065	0.04498	NaN	NaN	2	875020000000	49	264640000000	7	585450000000	23
CaffeicAcid	S1_35117151	1	35117151	2.75182	0.07368	0.08708	2.75182	0.07368	NaN	NaN	2	743050000000	49	270020000000	7	547740000000	25
CaffeicAcid	S1_35117239	1	35117239	3.42194	0.04064	0.10569	3.42194	0.04064	NaN	NaN	2	901830000000	49	263540000000	7	593100000000	23
CaffeicAcid	S1_35121184	1	35121184	6.65122	0.0129	0.10125	6.65122	0.0129	NaN	NaN	1	1727900000000	50	259790000000	6	679330000000	23
CaffeicAcid	S1_35123823	1	35123823	5.2831	0.02575	0.08242	5.2831	0.02575	NaN	NaN	1	1406400000000	50	266220000000	6	625750000000	25
CaffeicAcid	S1_35125088	1	35125088	5.2831	0.02575	0.08242	5.2831	0.02575	NaN	NaN	1	1406400000000	50	266220000000	6	625750000000	25
CaffeicAcid	S1_35125902	1	35125902	3.42194	0.04064	0.10569	3.42194	0.04064	NaN	NaN	2	901830000000	49	263540000000	7	593100000000	23
CaffeicAcid	S1_35126141	1	35126141	5.2831	0.02575	0.08242	5.2831	0.02575	NaN	NaN	1	1406400000000	50	266220000000	6	625750000000	25
CaffeicAcid	S1_35142961	1	35142961	5.2831	0.02575	0.08242	5.2831	0.02575	NaN	NaN	1	1406400000000	50	266220000000	6	625750000000	25
CaffeicAcid	S1_35143011	1	35143011	2.98089	0.06002	0.09355	2.98089	0.06002	NaN	NaN	2	798200000000	49	267770000000	7	563500000000	25
CaffeicAcid	S1_35153040	1	35153040	3.19287	0.04972	0.09943	3.19287	0.04972	NaN	NaN	2	848420000000	49	265720000000	7	577840000000	24
CaffeicAcid	S1_35161236	1	35161236	5.67949	0.021	0.08797	5.67949	0.021	NaN	NaN	1	1501200000000	50	264320000000	6	641550000000	24
CaffeicAcid	S1_35161260	1	35161260	5.67949	0.021	0.08797	5.67949	0.021	NaN	NaN	1	1501200000000	50	264320000000	6	641550000000	24
CaffeicAcid	S1_35163781	1	35163781	5.2831	0.02575	0.08242	5.2831	0.02575	NaN	NaN	1	1406400000000	50	266220000000	6	625750000000	25
CaffeicAcid	S1_35163822	1	35163822	5.2831	0.02575	0.08242	5.2831	0.02575	NaN	NaN	1	1406400000000	50	266220000000	6	625750000000	25
CaffeicAcid	S1_35163846	1	35163846	5.2831	0.02575	0.08242	5.2831	0.02575	NaN	NaN	1	1406400000000	50	266220000000	6	625750000000	25
CaffeicAcid	S1_35163872	1	35163872	2.95703	0.06131	0.09288	6.02425	0.01764	0.00918	0.92406	2	792500000000	49	268000000000	7	561870000000	24
CaffeicAcid	S1_35184956	1	35184956	1.53396	0.21775	0.07545	1.6679	0.19917	1.24912	0.26928	3	429180000000	48	279790000000	8	454450000000	17
CaffeicAcid	S1_35184965	1	35184965	0.31574	0.81391	0.01669	0.47361	0.62557	0.01898	0.89101	3	94936000000	48	300680000000	8	329110000000	15
CaffeicAcid	S1_35185052	1	35185052	0.42092	0.73882	0.02211	0.6217	0.54121	0.04363	0.83543	3	125750000000	48	298750000000	8	340670000000	17
CaffeicAcid	S1_35188237	1	35188237	5.67949	0.021	0.08797	5.67949	0.021	NaN	NaN	1	1501200000000	50	264320000000	6	641550000000	24
CaffeicAcid	S1_35199459	1	35199459	5.2831	0.02575	0.08242	5.2831	0.02575	NaN	NaN	1	1406400000000	50	266220000000	6	625750000000	25
CaffeicAcid	S1_35200416	1	35200416	2.75182	0.07368	0.08708	2.75182	0.07368	NaN	NaN	2	743050000000	49	270020000000	7	547740000000	25
CaffeicAcid	S1_35202774	1	35202774	5.2831	0.02575	0.08242	5.2831	0.02575	NaN	NaN	1	1406400000000	50	266220000000	6	625750000000	25
CaffeicAcid	S1_35202779	1	35202779	5.2831	0.02575	0.08242	5.2831	0.02575	NaN	NaN	1	1406400000000	50	266220000000	6	625750000000	25
CaffeicAcid	S1_35202818	1	35202818	5.2831	0.02575	0.08242	5.2831	0.02575	NaN	NaN	1	1406400000000	50	266220000000	6	625750000000	25
CaffeicAcid	S1_35227820	1	35227820	4.1046	0.01134	0.17607	4.97443	0.01079	2.13456	0.15053	3	1001600000000	48	244010000000	8	669100000000	22
CaffeicAcid	S1_35227842	1	35227842	3.44916	0.0237	0.15294	4.31248	0.01883	1.61438	0.21	3	870000000000	48	252230000000	8	619760000000	22
CaffeicAcid	S1_35227913	1	35227913	4.22009	0.00998	0.17999	4.43246	0.01701	3.3671	0.07271	3	1023900000000	48	242620000000	8	677460000000	22
CaffeicAcid	S1_35229301	1	35229301	2.35094	0.10594	0.07551	2.35094	0.10594	NaN	NaN	2	644280000000	49	274050000000	7	519520000000	25
CaffeicAcid	S1_35257268	1	35257268	3.11743	0.05316	0.09735	3.11743	0.05316	NaN	NaN	2	830630000000	49	266450000000	7	572760000000	23
CaffeicAcid	S1_35258924	1	35258924	5.67949	0.021	0.08797	5.67949	0.021	NaN	NaN	1	1501200000000	50	264320000000	6	641550000000	24
CaffeicAcid	S1_35258969	1	35258969	5.67949	0.021	0.08797	5.67949	0.021	NaN	NaN	1	1501200000000	50	264320000000	6	641550000000	24
CaffeicAcid	S1_35259416	1	35259416	2.75182	0.07368	0.08708	2.75182	0.07368	NaN	NaN	2	743050000000	49	270020000000	7	547740000000	25
CaffeicAcid	S1_35259523	1	35259523	2.78141	0.07175	0.08792	2.78141	0.07175	NaN	NaN	2	750230000000	49	269730000000	7	549790000000	24
CaffeicAcid	S1_35259568	1	35259568	2.78141	0.07175	0.08792	2.78141	0.07175	NaN	NaN	2	750230000000	49	269730000000	7	549790000000	24
CaffeicAcid	S1_35259580	1	35259580	2.78141	0.07175	0.08792	2.78141	0.07175	NaN	NaN	2	750230000000	49	269730000000	7	549790000000	24
CaffeicAcid	S1_35259586	1	35259586	2.95703	0.06131	0.09288	2.95703	0.06131	NaN	NaN	2	792500000000	49	268000000000	7	561870000000	24
CaffeicAcid	S1_35259698	1	35259698	2.95703	0.06131	0.09288	6.02425	0.01764	0.00918	0.92406	2	792500000000	49	268000000000	7	561870000000	24
CaffeicAcid	S1_35259833	1	35259833	2.78594	0.07146	0.08805	4.11147	0.04794	1.42542	0.23826	2	751330000000	49	269690000000	7	550100000000	24
CaffeicAcid	S1_35261627	1	35261627	4.41151	0.04076	0.06992	4.41151	0.04076	NaN	NaN	1	1193200000000	50	270480000000	6	590220000000	25
CaffeicAcid	S1_35270030	1	35270030	3.12245	0.05292	0.09749	3.12245	0.05292	NaN	NaN	2	831820000000	49	266400000000	7	573100000000	23
CaffeicAcid	S1_35270090	1	35270090	2.30784	0.08835	0.10871	1.92002	0.15747	2.93206	0.09329	3	618410000000	48	267960000000	8	525410000000	24
CaffeicAcid	S1_35270331	1	35270331	2.95703	0.06131	0.09288	2.95703	0.06131	NaN	NaN	2	792500000000	49	268000000000	7	561870000000	24
CaffeicAcid	S1_35272936	1	35272936	5.2831	0.02575	0.08242	5.2831	0.02575	NaN	NaN	1	1406400000000	50	266220000000	6	625750000000	25
CaffeicAcid	S1_35273078	1	35273078	5.2831	0.02575	0.08242	5.2831	0.02575	NaN	NaN	1	1406400000000	50	266220000000	6	625750000000	25
CaffeicAcid	S1_35273100	1	35273100	5.2831	0.02575	0.08242	5.2831	0.02575	NaN	NaN	1	1406400000000	50	266220000000	6	625750000000	25
CaffeicAcid	S1_35274151	1	35274151	5.67949	0.021	0.08797	5.67949	0.021	NaN	NaN	1	1501200000000	50	264320000000	6	641550000000	24
CaffeicAcid	S1_35274815	1	35274815	2.42996	0.09858	0.07782	2.42996	0.09858	NaN	NaN	2	663990000000	49	273250000000	7	525150000000	21
CaffeicAcid	S1_35315745	1	35315745	2.95703	0.06131	0.09288	2.95703	0.06131	NaN	NaN	2	792500000000	49	268000000000	7	561870000000	24
CaffeicAcid	S1_35315931	1	35315931	2.95703	0.06131	0.09288	2.95703	0.06131	NaN	NaN	2	792500000000	49	268000000000	7	561870000000	24
CaffeicAcid	S1_35316246	1	35316246	2.95703	0.06131	0.09288	2.95703	0.06131	NaN	NaN	2	792500000000	49	268000000000	7	561870000000	24
CaffeicAcid	S1_35316465	1	35316465	2.95703	0.06131	0.09288	2.95703	0.06131	NaN	NaN	2	792500000000	49	268000000000	7	561870000000	24
CaffeicAcid	S1_35327940	1	35327940	2.95703	0.06131	0.09288	2.95703	0.06131	NaN	NaN	2	792500000000	49	268000000000	7	561870000000	24
CaffeicAcid	S1_35336898	1	35336898	5.2831	0.02575	0.08242	5.2831	0.02575	NaN	NaN	1	1406400000000	50	266220000000	6	625750000000	25
CaffeicAcid	S1_35341744	1	35341744	3.19287	0.04972	0.09943	3.19287	0.04972	NaN	NaN	2	848420000000	49	265720000000	7	577840000000	24
CaffeicAcid	S1_35347135	1	35347135	5.2831	0.02575	0.08242	5.2831	0.02575	NaN	NaN	1	1406400000000	50	266220000000	6	625750000000	25
CaffeicAcid	S1_35350867	1	35350867	1.85351	0.15012	0.08953	2.76262	0.07297	0.13305	0.71689	3	509300000000	48	274780000000	8	484500000000	24
CaffeicAcid	S1_35352606	1	35352606	5.67949	0.021	0.08797	5.67949	0.021	NaN	NaN	1	1501200000000	50	264320000000	6	641550000000	24
CaffeicAcid	S1_35352785	1	35352785	6.64085	0.01296	0.10111	6.64085	0.01296	NaN	NaN	1	1725500000000	50	259830000000	6	678930000000	24
CaffeicAcid	S1_35352818	1	35352818	3.35574	0.04307	0.10389	3.35574	0.04307	NaN	NaN	2	886480000000	49	264170000000	7	588720000000	22
CaffeicAcid	S1_35374583	1	35374583	2.75182	0.07368	0.08708	2.75182	0.07368	NaN	NaN	2	743050000000	49	270020000000	7	547740000000	25
CaffeicAcid	S1_35374709	1	35374709	5.2831	0.02575	0.08242	5.2831	0.02575	NaN	NaN	1	1406400000000	50	266220000000	6	625750000000	25
CaffeicAcid	S1_35379771	1	35379771	2.75182	0.07368	0.08708	2.75182	0.07368	NaN	NaN	2	743050000000	49	270020000000	7	547740000000	25
CaffeicAcid	S1_35393218	1	35393218	2.75182	0.07368	0.08708	2.75182	0.07368	NaN	NaN	2	743050000000	49	270020000000	7	547740000000	25
CaffeicAcid	S1_35398752	1	35398752	3.04508	0.05669	0.09534	3.84977	0.05533	2.1517	0.1488	2	813490000000	49	267150000000	7	567860000000	24
CaffeicAcid	S1_35403122	1	35403122	2.60352	0.08422	0.08284	2.60352	0.08422	NaN	NaN	2	706860000000	49	271500000000	7	537400000000	24
CaffeicAcid	S1_35403260	1	35403260	2.60352	0.08422	0.08284	2.60352	0.08422	NaN	NaN	2	706860000000	49	271500000000	7	537400000000	24
CaffeicAcid	S1_35403311	1	35403311	2.60352	0.08422	0.08284	2.60352	0.08422	NaN	NaN	2	706860000000	49	271500000000	7	537400000000	24
CaffeicAcid	S1_35405326	1	35405326	2.61356	0.08346	0.08313	2.61356	0.08346	NaN	NaN	2	709320000000	49	271400000000	7	538100000000	25
CaffeicAcid	S1_35405338	1	35405338	2.61356	0.08346	0.08313	2.61356	0.08346	NaN	NaN	2	709320000000	49	271400000000	7	538100000000	25
CaffeicAcid	S1_35405433	1	35405433	5.2831	0.02575	0.08242	5.2831	0.02575	NaN	NaN	1	1406400000000	50	266220000000	6	625750000000	25
CaffeicAcid	S1_35405483	1	35405483	2.61356	0.08346	0.08313	2.61356	0.08346	NaN	NaN	2	709320000000	49	271400000000	7	538100000000	25
CaffeicAcid	S1_35405505	1	35405505	2.61356	0.08346	0.08313	2.61356	0.08346	NaN	NaN	2	709320000000	49	271400000000	7	538100000000	25
CaffeicAcid	S1_35405742	1	35405742	2.03397	0.12161	0.09727	0.92444	0.40356	4.13476	0.04756	3	553300000000	48	272030000000	8	501000000000	20
CaffeicAcid	S1_35420079	1	35420079	5.2831	0.02575	0.08242	5.2831	0.02575	NaN	NaN	1	1406400000000	50	266220000000	6	625750000000	25
CaffeicAcid	S1_35423970	1	35423970	3.60836	0.03452	0.11071	3.60836	0.03452	NaN	NaN	2	944650000000	49	261790000000	7	605340000000	21
CaffeicAcid	S1_35423982	1	35423982	3.60836	0.03452	0.11071	3.60836	0.03452	NaN	NaN	2	944650000000	49	261790000000	7	605340000000	21
CaffeicAcid	S1_35424055	1	35424055	1.79354	0.161	0.08693	2.34596	0.10642	0.7159	0.40169	3	494490000000	48	275700000000	8	478940000000	23
CaffeicAcid	S1_35424208	1	35424208	5.2831	0.02575	0.08242	5.2831	0.02575	NaN	NaN	1	1406400000000	50	266220000000	6	625750000000	25
CaffeicAcid	S1_35424277	1	35424277	5.67949	0.021	0.08797	5.67949	0.021	NaN	NaN	1	1501200000000	50	264320000000	6	641550000000	24
CaffeicAcid	S1_35431839	1	35431839	5.67949	0.021	0.08797	5.67949	0.021	NaN	NaN	1	1501200000000	50	264320000000	6	641550000000	24
CaffeicAcid	S1_35432729	1	35432729	2.96661	0.06079	0.09315	2.96661	0.06079	NaN	NaN	2	794790000000	49	267910000000	7	562520000000	25
CaffeicAcid	S1_35432813	1	35432813	2.96661	0.06079	0.09315	2.96661	0.06079	NaN	NaN	2	794790000000	49	267910000000	7	562520000000	25
CaffeicAcid	S1_35441781	1	35441781	2.75182	0.07368	0.08708	2.75182	0.07368	NaN	NaN	2	743050000000	49	270020000000	7	547740000000	25
CaffeicAcid	S1_35441887	1	35441887	2.75182	0.07368	0.08708	2.75182	0.07368	NaN	NaN	2	743050000000	49	270020000000	7	547740000000	25
CaffeicAcid	S1_35452011	1	35452011	2.15468	0.10563	0.10235	2.00704	0.14528	2.34017	0.13264	3	582240000000	48	270220000000	8	511850000000	24
CaffeicAcid	S1_35455004	1	35455004	2.61356	0.08346	0.08313	2.61356	0.08346	NaN	NaN	2	709320000000	49	271400000000	7	538100000000	25
CaffeicAcid	S1_35459015	1	35459015	1.84468	0.15167	0.08915	2.33887	0.10711	0.86882	0.35595	3	507130000000	48	274910000000	8	483680000000	24
CaffeicAcid	S1_35474517	1	35474517	5.2831	0.02575	0.08242	5.2831	0.02575	NaN	NaN	1	1406400000000	50	266220000000	6	625750000000	25
CaffeicAcid	S1_35474560	1	35474560	5.2831	0.02575	0.08242	5.2831	0.02575	NaN	NaN	1	1406400000000	50	266220000000	6	625750000000	25
CaffeicAcid	S1_35474636	1	35474636	5.2831	0.02575	0.08242	5.2831	0.02575	NaN	NaN	1	1406400000000	50	266220000000	6	625750000000	25
CaffeicAcid	S1_35501327	1	35501327	5.2831	0.02575	0.08242	5.2831	0.02575	NaN	NaN	1	1406400000000	50	266220000000	6	625750000000	25
CaffeicAcid	S1_35507992	1	35507992	5.2831	0.02575	0.08242	5.2831	0.02575	NaN	NaN	1	1406400000000	50	266220000000	6	625750000000	25
CaffeicAcid	S1_35508080	1	35508080	5.2831	0.02575	0.08242	5.2831	0.02575	NaN	NaN	1	1406400000000	50	266220000000	6	625750000000	25
CaffeicAcid	S1_35511711	1	35511711	2.75182	0.07368	0.08708	2.75182	0.07368	NaN	NaN	2	743050000000	49	270020000000	7	547740000000	25
CaffeicAcid	S1_35524514	1	35524514	5.2831	0.02575	0.08242	5.2831	0.02575	NaN	NaN	1	1406400000000	50	266220000000	6	625750000000	25
CaffeicAcid	S1_35536375	1	35536375	3.90987	0.02658	0.11869	3.90987	0.02658	NaN	NaN	2	1012700000000	49	259020000000	7	624790000000	25
CaffeicAcid	S1_35536454	1	35536454	3.90987	0.02658	0.11869	3.90987	0.02658	NaN	NaN	2	1012700000000	49	259020000000	7	624790000000	25
CaffeicAcid	S1_35536473	1	35536473	3.90987	0.02658	0.11869	3.90987	0.02658	NaN	NaN	2	1012700000000	49	259020000000	7	624790000000	25
CaffeicAcid	S1_35538654	1	35538654	5.2831	0.02575	0.08242	5.2831	0.02575	NaN	NaN	1	1406400000000	50	266220000000	6	625750000000	25
CaffeicAcid	S1_35538731	1	35538731	5.2831	0.02575	0.08242	5.2831	0.02575	NaN	NaN	1	1406400000000	50	266220000000	6	625750000000	25
CaffeicAcid	S1_35585670	1	35585670	5.2831	0.02575	0.08242	5.2831	0.02575	NaN	NaN	1	1406400000000	50	266220000000	6	625750000000	25
CaffeicAcid	S1_35585731	1	35585731	5.67949	0.021	0.08797	5.67949	0.021	NaN	NaN	1	1501200000000	50	264320000000	6	641550000000	24
CaffeicAcid	S1_35585766	1	35585766	5.67949	0.021	0.08797	5.67949	0.021	NaN	NaN	1	1501200000000	50	264320000000	6	641550000000	24
CaffeicAcid	S1_35592744	1	35592744	3.64272	0.01903	0.15993	2.7698	0.0725	4.94281	0.03094	3	909760000000	48	249750000000	8	634670000000	20
CaffeicAcid	S1_35631418	1	35631418	2.95703	0.06131	0.09288	2.95703	0.06131	NaN	NaN	2	792500000000	49	268000000000	7	561870000000	24
CaffeicAcid	S1_35633792	1	35633792	10.611	0.00202	0.15098	10.611	0.00202	NaN	NaN	1	2576500000000	50	242810000000	6	820760000000	22
CaffeicAcid	S1_35644637	1	35644637	2.24895	0.11629	0.07251	2.24895	0.11629	NaN	NaN	2	618690000000	49	275100000000	7	512210000000	22
CaffeicAcid	S1_35676310	1	35676310	2.98089	0.06002	0.09355	2.98089	0.06002	NaN	NaN	2	798200000000	49	267770000000	7	563500000000	25
CaffeicAcid	S1_35680520	1	35680520	3.16381	0.05102	0.09863	3.16381	0.05102	NaN	NaN	2	841580000000	49	266000000000	7	575890000000	22
CaffeicAcid	S1_35680610	1	35680610	3.16381	0.05102	0.09863	3.16381	0.05102	NaN	NaN	2	841580000000	49	266000000000	7	575890000000	22
CaffeicAcid	S1_35684902	1	35684902	2.75182	0.07368	0.08708	2.75182	0.07368	NaN	NaN	2	743050000000	49	270020000000	7	547740000000	25
CaffeicAcid	S1_35684977	1	35684977	2.21954	0.09793	0.10506	3.23629	0.04785	0.28101	0.59848	3	597630000000	48	269260000000	8	517620000000	23
CaffeicAcid	S1_35684993	1	35684993	3.17076	0.05071	0.09882	3.17076	0.05071	NaN	NaN	2	843220000000	49	265930000000	7	576360000000	24
CaffeicAcid	S1_35685077	1	35685077	2.21954	0.09793	0.10506	3.23629	0.04785	0.28101	0.59848	3	597630000000	48	269260000000	8	517620000000	23
CaffeicAcid	S1_35685175	1	35685175	2.21954	0.09793	0.10506	3.23629	0.04785	0.28101	0.59848	3	597630000000	48	269260000000	8	517620000000	23
CaffeicAcid	S1_35685215	1	35685215	2.35617	0.08351	0.1107	3.41745	0.0408	0.32742	0.56985	3	629690000000	48	267250000000	8	529640000000	23
CaffeicAcid	S1_35685276	1	35685276	1.9135	0.15843	0.06248	1.9135	0.15843	NaN	NaN	2	533090000000	49	278590000000	7	487750000000	22
CaffeicAcid	S1_35685283	1	35685283	1.9135	0.15843	0.06248	1.9135	0.15843	NaN	NaN	2	533090000000	49	278590000000	7	487750000000	22
CaffeicAcid	S1_35686699	1	35686699	2.61356	0.08346	0.08313	2.61356	0.08346	NaN	NaN	2	709320000000	49	271400000000	7	538100000000	25
CaffeicAcid	S1_35686722	1	35686722	2.61356	0.08346	0.08313	2.61356	0.08346	NaN	NaN	2	709320000000	49	271400000000	7	538100000000	25
CaffeicAcid	S1_35686843	1	35686843	2.98089	0.06002	0.09355	2.98089	0.06002	NaN	NaN	2	798200000000	49	267770000000	7	563500000000	25
CaffeicAcid	S1_35695197	1	35695197	5.2831	0.02575	0.08242	5.2831	0.02575	NaN	NaN	1	1406400000000	50	266220000000	6	625750000000	25
CaffeicAcid	S1_35695202	1	35695202	5.2831	0.02575	0.08242	5.2831	0.02575	NaN	NaN	1	1406400000000	50	266220000000	6	625750000000	25
CaffeicAcid	S1_35704507	1	35704507	5.2831	0.02575	0.08242	5.2831	0.02575	NaN	NaN	1	1406400000000	50	266220000000	6	625750000000	25
CaffeicAcid	S1_35712783	1	35712783	5.2831	0.02575	0.08242	5.2831	0.02575	NaN	NaN	1	1406400000000	50	266220000000	6	625750000000	25
CaffeicAcid	S1_35723301	1	35723301	5.2831	0.02575	0.08242	5.2831	0.02575	NaN	NaN	1	1406400000000	50	266220000000	6	625750000000	25
CaffeicAcid	S1_35723307	1	35723307	5.2831	0.02575	0.08242	5.2831	0.02575	NaN	NaN	1	1406400000000	50	266220000000	6	625750000000	25
CaffeicAcid	S1_35723322	1	35723322	5.2831	0.02575	0.08242	5.2831	0.02575	NaN	NaN	1	1406400000000	50	266220000000	6	625750000000	25
CaffeicAcid	S1_35723327	1	35723327	5.67949	0.021	0.08797	5.67949	0.021	NaN	NaN	1	1501200000000	50	264320000000	6	641550000000	24
CaffeicAcid	S1_35723487	1	35723487	5.67949	0.021	0.08797	5.67949	0.021	NaN	NaN	1	1501200000000	50	264320000000	6	641550000000	24
CaffeicAcid	S1_35747059	1	35747059	5.51936	0.0228	0.08573	5.51936	0.0228	NaN	NaN	1	1463100000000	50	265080000000	6	635190000000	23
CaffeicAcid	S1_35747096	1	35747096	3.11683	0.05319	0.09733	4.12742	0.04753	2.02189	0.16138	2	830490000000	49	266450000000	7	572720000000	22
CaffeicAcid	S1_35747119	1	35747119	5.67949	0.021	0.08797	5.67949	0.021	NaN	NaN	1	1501200000000	50	264320000000	6	641550000000	24
CaffeicAcid	S1_35754875	1	35754875	2.61356	0.08346	0.08313	2.61356	0.08346	NaN	NaN	2	709320000000	49	271400000000	7	538100000000	25
CaffeicAcid	S1_35760074	1	35760074	2.74266	0.05331	0.1262	2.00229	0.14592	3.97987	0.05174	3	717870000000	48	261740000000	8	562710000000	22
CaffeicAcid	S1_35767399	1	35767399	3.04508	0.05669	0.09534	3.84977	0.05533	2.1517	0.1488	2	813490000000	49	267150000000	7	567860000000	24
CaffeicAcid	S1_35781111	1	35781111	5.67949	0.021	0.08797	5.67949	0.021	NaN	NaN	1	1501200000000	50	264320000000	6	641550000000	24
CaffeicAcid	S1_35801067	1	35801067	5.2831	0.02575	0.08242	5.2831	0.02575	NaN	NaN	1	1406400000000	50	266220000000	6	625750000000	25
CaffeicAcid	S1_35816042	1	35816042	3.04508	0.05669	0.09534	3.84977	0.05533	2.1517	0.1488	2	813490000000	49	267150000000	7	567860000000	24
CaffeicAcid	S1_35816093	1	35816093	2.91218	0.09412	0.04747	2.91218	0.09412	NaN	NaN	1	810010000000	50	278140000000	6	526350000000	23
CaffeicAcid	S1_35823635	1	35823635	3.42194	0.04064	0.10569	3.42194	0.04064	NaN	NaN	2	901830000000	49	263540000000	7	593100000000	23
CaffeicAcid	S1_35847421	1	35847421	5.2831	0.02575	0.08242	5.2831	0.02575	NaN	NaN	1	1406400000000	50	266220000000	6	625750000000	25
CaffeicAcid	S1_35847499	1	35847499	5.2831	0.02575	0.08242	5.2831	0.02575	NaN	NaN	1	1406400000000	50	266220000000	6	625750000000	25
CaffeicAcid	S1_35848895	1	35848895	5.2831	0.02575	0.08242	5.2831	0.02575	NaN	NaN	1	1406400000000	50	266220000000	6	625750000000	25
CaffeicAcid	S1_35868319	1	35868319	2.81557	0.049	0.12905	2.60964	0.08376	3.01301	0.08901	3	734100000000	48	260730000000	8	568800000000	22
CaffeicAcid	S1_35871438	1	35871438	3.04508	0.05669	0.09534	3.84977	0.05533	2.1517	0.1488	2	813490000000	49	267150000000	7	567860000000	24
CaffeicAcid	S1_35872805	1	35872805	2.16294	0.10461	0.1027	1.37393	0.26269	3.59541	0.06397	3	584200000000	48	270100000000	8	512590000000	21
CaffeicAcid	S1_35873070	1	35873070	3.21743	0.04865	0.10011	3.07709	0.08553	3.22109	0.07887	2	854190000000	49	265490000000	7	579490000000	22
CaffeicAcid	S1_35890540	1	35890540	5.67949	0.021	0.08797	5.67949	0.021	NaN	NaN	1	1501200000000	50	264320000000	6	641550000000	24
CaffeicAcid	S1_35892624	1	35892624	3.52898	0.037	0.10858	3.52898	0.037	NaN	NaN	2	926480000000	49	262540000000	7	600150000000	23
CaffeicAcid	S1_35935252	1	35935252	1.95283	0.13369	0.09381	2.37163	0.10396	1.10506	0.29842	3	533620000000	48	273260000000	8	493620000000	22
CaffeicAcid	S1_35935513	1	35935513	2.91027	0.06393	0.09157	2.91027	0.06393	NaN	NaN	2	781300000000	49	268460000000	7	558670000000	21
CaffeicAcid	S1_35935890	1	35935890	4.04891	0.02358	0.12231	4.04891	0.02358	NaN	NaN	2	1043600000000	49	257750000000	7	633620000000	23
CaffeicAcid	S1_35939160	1	35939160	5.2831	0.02575	0.08242	5.2831	0.02575	NaN	NaN	1	1406400000000	50	266220000000	6	625750000000	25
CaffeicAcid	S1_35939290	1	35939290	5.2831	0.02575	0.08242	5.2831	0.02575	NaN	NaN	1	1406400000000	50	266220000000	6	625750000000	25
CaffeicAcid	S1_35940732	1	35940732	2.71271	0.07632	0.08597	2.71271	0.07632	NaN	NaN	2	733550000000	49	270410000000	7	545020000000	24
CaffeicAcid	S1_35940814	1	35940814	2.71271	0.07632	0.08597	2.71271	0.07632	NaN	NaN	2	733550000000	49	270410000000	7	545020000000	24
CaffeicAcid	S1_35941067	1	35941067	7.95145	0.00687	0.11833	7.95145	0.00687	NaN	NaN	1	2019300000000	50	253960000000	6	727900000000	15
CaffeicAcid	S1_35941137	1	35941137	11.4083	0.00142	0.16022	11.4083	0.00142	NaN	NaN	1	2734100000000	50	239660000000	6	847040000000	19
CaffeicAcid	S1_35941629	1	35941629	2.36148	0.10493	0.07582	2.36148	0.10493	NaN	NaN	2	646920000000	49	273950000000	7	520270000000	23
CaffeicAcid	S1_35952055	1	35952055	5.2831	0.02575	0.08242	5.2831	0.02575	NaN	NaN	1	1406400000000	50	266220000000	6	625750000000	25
CaffeicAcid	S1_35952093	1	35952093	5.2831	0.02575	0.08242	5.2831	0.02575	NaN	NaN	1	1406400000000	50	266220000000	6	625750000000	25
CaffeicAcid	S1_35957506	1	35957506	2.75182	0.07368	0.08708	2.75182	0.07368	NaN	NaN	2	743050000000	49	270020000000	7	547740000000	25
CaffeicAcid	S1_35957620	1	35957620	2.75182	0.07368	0.08708	2.75182	0.07368	NaN	NaN	2	743050000000	49	270020000000	7	547740000000	25
CaffeicAcid	S1_35957677	1	35957677	2.75182	0.07368	0.08708	2.75182	0.07368	NaN	NaN	2	743050000000	49	270020000000	7	547740000000	25
CaffeicAcid	S1_35979335	1	35979335	5.2831	0.02575	0.08242	5.2831	0.02575	NaN	NaN	1	1406400000000	50	266220000000	6	625750000000	25
CaffeicAcid	S1_35979458	1	35979458	5.2831	0.02575	0.08242	5.2831	0.02575	NaN	NaN	1	1406400000000	50	266220000000	6	625750000000	25
CaffeicAcid	S1_35989363	1	35989363	5.2831	0.02575	0.08242	5.2831	0.02575	NaN	NaN	1	1406400000000	50	266220000000	6	625750000000	25
CaffeicAcid	S1_35997569	1	35997569	5.2831	0.02575	0.08242	5.2831	0.02575	NaN	NaN	1	1406400000000	50	266220000000	6	625750000000	25
CaffeicAcid	S1_36000413	1	36000413	5.2831	0.02575	0.08242	5.2831	0.02575	NaN	NaN	1	1406400000000	50	266220000000	6	625750000000	25
CaffeicAcid	S1_36000562	1	36000562	5.2831	0.02575	0.08242	5.2831	0.02575	NaN	NaN	1	1406400000000	50	266220000000	6	625750000000	25
CaffeicAcid	S1_36008254	1	36008254	2.52416	0.0905	0.08055	2.52416	0.0905	NaN	NaN	2	687320000000	49	272300000000	7	531820000000	24
CaffeicAcid	S1_36010001	1	36010001	2.28354	0.09089	0.10771	2.19249	0.12247	2.34525	0.13223	3	612710000000	48	268310000000	8	523270000000	24
CaffeicAcid	S1_36017702	1	36017702	2.59344	0.085	0.08255	2.59344	0.085	NaN	NaN	2	704380000000	49	271600000000	7	536690000000	24
CaffeicAcid	S1_36032950	1	36032950	5.2831	0.02575	0.08242	5.2831	0.02575	NaN	NaN	1	1406400000000	50	266220000000	6	625750000000	25
CaffeicAcid	S1_36033003	1	36033003	5.2831	0.02575	0.08242	5.2831	0.02575	NaN	NaN	1	1406400000000	50	266220000000	6	625750000000	25
CaffeicAcid	S1_36037500	1	36037500	2.94413	0.04224	0.13403	1.67315	0.1982	5.1993	0.02708	3	762410000000	48	258960000000	8	579410000000	23
CaffeicAcid	S1_36052955	1	36052955	5.2831	0.02575	0.08242	5.2831	0.02575	NaN	NaN	1	1406400000000	50	266220000000	6	625750000000	25
CaffeicAcid	S1_36052979	1	36052979	5.2831	0.02575	0.08242	5.2831	0.02575	NaN	NaN	1	1406400000000	50	266220000000	6	625750000000	25
CaffeicAcid	S1_36053658	1	36053658	2.75182	0.07368	0.08708	2.75182	0.07368	NaN	NaN	2	743050000000	49	270020000000	7	547740000000	25
CaffeicAcid	S1_36077409	1	36077409	5.2831	0.02575	0.08242	5.2831	0.02575	NaN	NaN	1	1406400000000	50	266220000000	6	625750000000	25
CaffeicAcid	S1_36080703	1	36080703	2.98089	0.06002	0.09355	2.98089	0.06002	NaN	NaN	2	798200000000	49	267770000000	7	563500000000	25
CaffeicAcid	S1_36080736	1	36080736	2.98089	0.06002	0.09355	2.98089	0.06002	NaN	NaN	2	798200000000	49	267770000000	7	563500000000	25
CaffeicAcid	S1_36080895	1	36080895	2.98089	0.06002	0.09355	2.98089	0.06002	NaN	NaN	2	798200000000	49	267770000000	7	563500000000	25
CaffeicAcid	S1_36080922	1	36080922	2.60352	0.08422	0.08284	4.68657	0.0352	0.56157	0.45721	2	706860000000	49	271500000000	7	537400000000	24
CaffeicAcid	S1_36081528	1	36081528	3.40994	0.04107	0.10537	3.40994	0.04107	NaN	NaN	2	899050000000	49	263660000000	7	592310000000	24
CaffeicAcid	S1_36081552	1	36081552	2.75182	0.07368	0.08708	2.75182	0.07368	NaN	NaN	2	743050000000	49	270020000000	7	547740000000	25
CaffeicAcid	S1_36081631	1	36081631	2.75182	0.07368	0.08708	2.75182	0.07368	NaN	NaN	2	743050000000	49	270020000000	7	547740000000	25
CaffeicAcid	S1_36081650	1	36081650	2.75182	0.07368	0.08708	2.75182	0.07368	NaN	NaN	2	743050000000	49	270020000000	7	547740000000	25
CaffeicAcid	S1_36081786	1	36081786	3.30514	0.04503	0.10251	3.30514	0.04503	NaN	NaN	2	874700000000	49	264650000000	7	585350000000	24
CaffeicAcid	S1_36081820	1	36081820	3.30514	0.04503	0.10251	3.30514	0.04503	NaN	NaN	2	874700000000	49	264650000000	7	585350000000	24
CaffeicAcid	S1_36081844	1	36081844	3.36967	0.04254	0.10427	3.36967	0.04254	NaN	NaN	2	889720000000	49	264040000000	7	589640000000	24
CaffeicAcid	S1_36081961	1	36081961	3.36967	0.04254	0.10427	3.36967	0.04254	NaN	NaN	2	889720000000	49	264040000000	7	589640000000	24
CaffeicAcid	S1_36092735	1	36092735	2.51278	0.09144	0.08022	2.51278	0.09144	NaN	NaN	2	684510000000	49	272410000000	7	531010000000	24
CaffeicAcid	S1_36110557	1	36110557	5.2831	0.02575	0.08242	5.2831	0.02575	NaN	NaN	1	1406400000000	50	266220000000	6	625750000000	25
CaffeicAcid	S1_36110566	1	36110566	5.2831	0.02575	0.08242	5.2831	0.02575	NaN	NaN	1	1406400000000	50	266220000000	6	625750000000	25
CaffeicAcid	S1_36119316	1	36119316	2.67092	0.07925	0.08478	2.67092	0.07925	NaN	NaN	2	723360000000	49	270830000000	7	542110000000	24
CaffeicAcid	S1_36122413	1	36122413	5.2831	0.02575	0.08242	5.2831	0.02575	NaN	NaN	1	1406400000000	50	266220000000	6	625750000000	25
CaffeicAcid	S1_36122759	1	36122759	5.2831	0.02575	0.08242	5.2831	0.02575	NaN	NaN	1	1406400000000	50	266220000000	6	625750000000	25
CaffeicAcid	S1_36133413	1	36133413	2.88264	0.04535	0.13166	4.24144	0.02	0.28826	0.59382	3	748920000000	48	259800000000	8	574350000000	21
CaffeicAcid	S1_36146069	1	36146069	2.30784	0.08835	0.10871	1.92002	0.15747	2.93206	0.09329	3	618410000000	48	267960000000	8	525410000000	24
CaffeicAcid	S1_36170747	1	36170747	2.61356	0.08346	0.08313	2.61356	0.08346	NaN	NaN	2	709320000000	49	271400000000	7	538100000000	25
CaffeicAcid	S1_36171410	1	36171410	5.2831	0.02575	0.08242	5.2831	0.02575	NaN	NaN	1	1406400000000	50	266220000000	6	625750000000	25
CaffeicAcid	S1_36171784	1	36171784	5.2831	0.02575	0.08242	5.2831	0.02575	NaN	NaN	1	1406400000000	50	266220000000	6	625750000000	25
CaffeicAcid	S1_36174118	1	36174118	5.24374	0.00864	0.15204	5.24374	0.00864	NaN	NaN	2	1297300000000	49	247400000000	7	706100000000	24
CaffeicAcid	S1_36174175	1	36174175	5.24374	0.00864	0.15204	5.24374	0.00864	NaN	NaN	2	1297300000000	49	247400000000	7	706100000000	24
CaffeicAcid	S1_36174262	1	36174262	5.24374	0.00864	0.15204	5.24374	0.00864	NaN	NaN	2	1297300000000	49	247400000000	7	706100000000	24
CaffeicAcid	S1_36174290	1	36174290	5.24374	0.00864	0.15204	5.24374	0.00864	NaN	NaN	2	1297300000000	49	247400000000	7	706100000000	24
CaffeicAcid	S1_36174331	1	36174331	5.24374	0.00864	0.15204	5.24374	0.00864	NaN	NaN	2	1297300000000	49	247400000000	7	706100000000	24
CaffeicAcid	S1_36180205	1	36180205	5.2831	0.02575	0.08242	5.2831	0.02575	NaN	NaN	1	1406400000000	50	266220000000	6	625750000000	25
CaffeicAcid	S1_36180507	1	36180507	2.14104	0.1284	0.06931	2.14104	0.1284	NaN	NaN	2	591380000000	49	276210000000	7	504410000000	21
CaffeicAcid	S1_36180610	1	36180610	1.81931	0.17292	0.05961	1.81931	0.17292	NaN	NaN	2	508660000000	49	279590000000	7	480770000000	23
CaffeicAcid	S1_36208670	1	36208670	3.69003	0.03215	0.11289	3.69003	0.03215	NaN	NaN	2	963230000000	49	261040000000	7	610650000000	24
CaffeicAcid	S1_36208837	1	36208837	3.69003	0.03215	0.11289	3.69003	0.03215	NaN	NaN	2	963230000000	49	261040000000	7	610650000000	24
CaffeicAcid	S1_36213073	1	36213073	6.71557	0.01249	0.10212	6.71557	0.01249	NaN	NaN	1	1742600000000	50	259490000000	6	681780000000	24
CaffeicAcid	S1_36213145	1	36213145	6.71557	0.01249	0.10212	6.71557	0.01249	NaN	NaN	1	1742600000000	50	259490000000	6	681780000000	24
CaffeicAcid	S1_36219245	1	36219245	3.19624	0.04957	0.09952	3.19624	0.04957	NaN	NaN	2	849210000000	49	265690000000	7	578070000000	19
CaffeicAcid	S1_36229298	1	36229298	3.71829	0.03137	0.11364	3.71829	0.03137	NaN	NaN	2	969640000000	49	260770000000	7	612480000000	24
CaffeicAcid	S1_36229431	1	36229431	3.71829	0.03137	0.11364	3.71829	0.03137	NaN	NaN	2	969640000000	49	260770000000	7	612480000000	24
CaffeicAcid	S1_36229456	1	36229456	3.71829	0.03137	0.11364	3.71829	0.03137	NaN	NaN	2	969640000000	49	260770000000	7	612480000000	24
CaffeicAcid	S1_36231874	1	36231874	4.74219	0.0131	0.13986	7.93263	0.00693	1.47619	0.23019	2	1193300000000	49	251640000000	7	676390000000	21
CaffeicAcid	S1_36231923	1	36231923	3.29205	0.04555	0.10215	5.65949	0.02122	0.93227	0.33902	2	871650000000	49	264770000000	7	584480000000	22
CaffeicAcid	S1_36241668	1	36241668	6.71557	0.01249	0.10212	6.71557	0.01249	NaN	NaN	1	1742600000000	50	259490000000	6	681780000000	24
CaffeicAcid	S1_36258800	1	36258800	6.71557	0.01249	0.10212	6.71557	0.01249	NaN	NaN	1	1742600000000	50	259490000000	6	681780000000	24
CaffeicAcid	S1_36260931	1	36260931	6.71557	0.01249	0.10212	6.71557	0.01249	NaN	NaN	1	1742600000000	50	259490000000	6	681780000000	24
CaffeicAcid	S1_36289351	1	36289351	6.71557	0.01249	0.10212	6.71557	0.01249	NaN	NaN	1	1742600000000	50	259490000000	6	681780000000	24
CaffeicAcid	S1_36289378	1	36289378	3.44176	0.03993	0.10623	3.44176	0.03993	NaN	NaN	2	906410000000	49	263360000000	7	594410000000	24
CaffeicAcid	S1_36293216	1	36293216	6.71557	0.01249	0.10212	6.71557	0.01249	NaN	NaN	1	1742600000000	50	259490000000	6	681780000000	24
CaffeicAcid	S1_36293261	1	36293261	6.71557	0.01249	0.10212	6.71557	0.01249	NaN	NaN	1	1742600000000	50	259490000000	6	681780000000	24
CaffeicAcid	S1_36293549	1	36293549	4.3981	0.0082	0.18595	5.83769	0.00532	1.41908	0.23941	3	1057700000000	48	240500000000	8	690160000000	17
CaffeicAcid	S1_36294895	1	36294895	1.68844	0.19538	0.0556	1.68844	0.19538	NaN	NaN	2	474430000000	49	280990000000	7	470990000000	17
CaffeicAcid	S1_36583958	1	36583958	3.54269	0.03656	0.10895	3.54269	0.03656	NaN	NaN	2	929630000000	49	262410000000	7	601050000000	25
CaffeicAcid	S1_36592585	1	36592585	2.0824	0.13552	0.06756	2.0824	0.13552	NaN	NaN	2	576460000000	49	276820000000	7	500140000000	22
CaffeicAcid	S1_36592590	1	36592590	2.0824	0.13552	0.06756	2.0824	0.13552	NaN	NaN	2	576460000000	49	276820000000	7	500140000000	22
CaffeicAcid	S1_36592608	1	36592608	2.0824	0.13552	0.06756	2.0824	0.13552	NaN	NaN	2	576460000000	49	276820000000	7	500140000000	22
CaffeicAcid	S1_36592729	1	36592729	2.03461	0.14163	0.06613	2.03461	0.14163	NaN	NaN	2	564240000000	49	277320000000	7	496650000000	23
CaffeicAcid	S1_36607648	1	36607648	5.57903	0.02211	0.08657	5.57903	0.02211	NaN	NaN	1	1477300000000	50	264800000000	6	637560000000	25
CaffeicAcid	S1_36618616	1	36618616	5.57903	0.02211	0.08657	5.57903	0.02211	NaN	NaN	1	1477300000000	50	264800000000	6	637560000000	25
CaffeicAcid	S1_36623893	1	36623893	5.57903	0.02211	0.08657	5.57903	0.02211	NaN	NaN	1	1477300000000	50	264800000000	6	637560000000	25
CaffeicAcid	S1_36624526	1	36624526	5.57903	0.02211	0.08657	5.57903	0.02211	NaN	NaN	1	1477300000000	50	264800000000	6	637560000000	25
CaffeicAcid	S1_36624882	1	36624882	5.57903	0.02211	0.08657	5.57903	0.02211	NaN	NaN	1	1477300000000	50	264800000000	6	637560000000	25
CaffeicAcid	S1_36634529	1	36634529	5.57903	0.02211	0.08657	5.57903	0.02211	NaN	NaN	1	1477300000000	50	264800000000	6	637560000000	25
CaffeicAcid	S1_36642822	1	36642822	3.10972	0.05352	0.09713	3.10972	0.05352	NaN	NaN	2	828810000000	49	266520000000	7	572240000000	25
CaffeicAcid	S1_36642863	1	36642863	3.10972	0.05352	0.09713	3.10972	0.05352	NaN	NaN	2	828810000000	49	266520000000	7	572240000000	25
CaffeicAcid	S1_36644009	1	36644009	5.57903	0.02211	0.08657	5.57903	0.02211	NaN	NaN	1	1477300000000	50	264800000000	6	637560000000	25
CaffeicAcid	S1_36660740	1	36660740	5.57903	0.02211	0.08657	5.57903	0.02211	NaN	NaN	1	1477300000000	50	264800000000	6	637560000000	25
CaffeicAcid	S1_36660927	1	36660927	2.34134	0.08497	0.11009	1.83266	0.17078	3.19453	0.0802	3	626240000000	48	267470000000	8	528350000000	24
CaffeicAcid	S1_36661123	1	36661123	2.34134	0.08497	0.11009	1.83266	0.17078	3.19453	0.0802	3	626240000000	48	267470000000	8	528350000000	24
CaffeicAcid	S1_36664865	1	36664865	2.88345	0.06548	0.09081	2.88345	0.06548	NaN	NaN	2	774850000000	49	268730000000	7	556830000000	25
CaffeicAcid	S1_36665121	1	36665121	3.10972	0.05352	0.09713	3.10972	0.05352	NaN	NaN	2	828810000000	49	266520000000	7	572240000000	25
CaffeicAcid	S1_36665231	1	36665231	3.10972	0.05352	0.09713	3.10972	0.05352	NaN	NaN	2	828810000000	49	266520000000	7	572240000000	25
CaffeicAcid	S1_36674940	1	36674940	2.75412	0.07353	0.08715	2.75412	0.07353	NaN	NaN	2	743610000000	49	270000000000	7	547900000000	20
CaffeicAcid	S1_36675081	1	36675081	4.22262	0.02033	0.12679	4.22262	0.02033	NaN	NaN	2	1081800000000	49	256200000000	7	644530000000	23
CaffeicAcid	S1_36683784	1	36683784	5.57903	0.02211	0.08657	5.57903	0.02211	NaN	NaN	1	1477300000000	50	264800000000	6	637560000000	25
CaffeicAcid	S1_36683872	1	36683872	5.57903	0.02211	0.08657	5.57903	0.02211	NaN	NaN	1	1477300000000	50	264800000000	6	637560000000	25
CaffeicAcid	S1_36687941	1	36687941	2.88345	0.06548	0.09081	2.88345	0.06548	NaN	NaN	2	774850000000	49	268730000000	7	556830000000	25
CaffeicAcid	S1_36688059	1	36688059	2.88345	0.06548	0.09081	2.88345	0.06548	NaN	NaN	2	774850000000	49	268730000000	7	556830000000	25
CaffeicAcid	S1_36708184	1	36708184	2.74818	0.07393	0.08698	4.94691	0.03068	0.59001	0.4461	2	742170000000	49	270060000000	7	547490000000	24
CaffeicAcid	S1_36713013	1	36713013	1.97065	0.13094	0.09457	2.8915	0.06501	0.22091	0.64048	3	537960000000	48	272990000000	8	495240000000	17
CaffeicAcid	S1_36713096	1	36713096	2.27767	0.09151	0.10747	3.48499	0.03845	0.0046	0.94619	3	611330000000	48	268400000000	8	522760000000	18
CaffeicAcid	S1_36713121	1	36713121	2.27767	0.09151	0.10747	3.48499	0.03845	0.0046	0.94619	3	611330000000	48	268400000000	8	522760000000	18
CaffeicAcid	S1_36751963	1	36751963	3.10972	0.05352	0.09713	3.10972	0.05352	NaN	NaN	2	828810000000	49	266520000000	7	572240000000	25
CaffeicAcid	S1_36755853	1	36755853	5.57903	0.02211	0.08657	5.57903	0.02211	NaN	NaN	1	1477300000000	50	264800000000	6	637560000000	25
CaffeicAcid	S1_36755908	1	36755908	5.57903	0.02211	0.08657	5.57903	0.02211	NaN	NaN	1	1477300000000	50	264800000000	6	637560000000	25
CaffeicAcid	S1_36760198	1	36760198	2.88345	0.06548	0.09081	2.88345	0.06548	NaN	NaN	2	774850000000	49	268730000000	7	556830000000	25
CaffeicAcid	S1_36763177	1	36763177	5.57903	0.02211	0.08657	5.57903	0.02211	NaN	NaN	1	1477300000000	50	264800000000	6	637560000000	25
CaffeicAcid	S1_36763333	1	36763333	5.57903	0.02211	0.08657	5.57903	0.02211	NaN	NaN	1	1477300000000	50	264800000000	6	637560000000	25
CaffeicAcid	S1_36763435	1	36763435	5.57903	0.02211	0.08657	5.57903	0.02211	NaN	NaN	1	1477300000000	50	264800000000	6	637560000000	25
CaffeicAcid	S1_36764020	1	36764020	2.13596	0.129	0.06916	2.13596	0.129	NaN	NaN	2	590090000000	49	276270000000	7	504040000000	24
CaffeicAcid	S1_36764148	1	36764148	0.86531	0.42725	0.02942	0.86531	0.42725	NaN	NaN	2	251030000000	49	290110000000	7	407160000000	23
CaffeicAcid	S1_36772515	1	36772515	5.57903	0.02211	0.08657	5.57903	0.02211	NaN	NaN	1	1477300000000	50	264800000000	6	637560000000	25
CaffeicAcid	S1_36772528	1	36772528	5.57903	0.02211	0.08657	5.57903	0.02211	NaN	NaN	1	1477300000000	50	264800000000	6	637560000000	25
CaffeicAcid	S1_36777083	1	36777083	5.57903	0.02211	0.08657	5.57903	0.02211	NaN	NaN	1	1477300000000	50	264800000000	6	637560000000	25
CaffeicAcid	S1_36783059	1	36783059	2.93271	0.0428	0.13359	0.1661	0.84744	8.41565	0.0056	3	759910000000	48	259110000000	8	578470000000	18
CaffeicAcid	S1_36783065	1	36783065	2.93271	0.0428	0.13359	0.1661	0.84744	8.41565	0.0056	3	759910000000	48	259110000000	8	578470000000	18
CaffeicAcid	S1_36795696	1	36795696	6.61355	0.01314	0.10075	6.61355	0.01314	NaN	NaN	1	1719300000000	50	259960000000	6	677890000000	23
CaffeicAcid	S1_37077685	1	37077685	0.41831	0.66049	0.01448	0.41831	0.66049	NaN	NaN	2	123530000000	49	295310000000	7	370730000000	18
CaffeicAcid	S1_37077706	1	37077706	0.25024	0.6191	0.00429	0.25024	0.6191	NaN	NaN	1	73289000000	50	292880000000	6	403560000000	18
CaffeicAcid	S1_37077790	1	37077790	0.25024	0.6191	0.00429	0.25024	0.6191	NaN	NaN	1	73289000000	50	292880000000	6	403560000000	18
CaffeicAcid	S1_37130071	1	37130071	2.42074	0.07746	0.11333	2.76538	0.07279	1.65727	0.20415	3	644680000000	48	266320000000	8	535270000000	17
CaffeicAcid	S1_37516901	1	37516901	0.78155	0.46332	0.02666	0.78155	0.46332	NaN	NaN	2	227480000000	49	291070000000	7	400430000000	21
CaffeicAcid	S1_37516978	1	37516978	0.78155	0.46332	0.02666	0.78155	0.46332	NaN	NaN	2	227480000000	49	291070000000	7	400430000000	21
CaffeicAcid	S1_37517008	1	37517008	1.80807	0.17474	0.05927	1.80807	0.17474	NaN	NaN	2	505730000000	49	279710000000	7	479930000000	20
CaffeicAcid	S1_37728136	1	37728136	0.87013	0.42527	0.02958	0.87013	0.42527	NaN	NaN	2	252380000000	49	290050000000	7	407550000000	19
CaffeicAcid	S1_37728218	1	37728218	0.96029	0.33183	0.01625	0.96029	0.33183	NaN	NaN	1	277330000000	50	288800000000	6	437570000000	22
CaffeicAcid	S1_37932970	1	37932970	2.7775	0.072	0.08781	2.7775	0.072	NaN	NaN	2	749280000000	49	269770000000	7	549520000000	25
CaffeicAcid	S1_37940931	1	37940931	1.48194	0.2372	0.04919	1.48194	0.2372	NaN	NaN	2	419710000000	49	283220000000	7	455360000000	21
CaffeicAcid	S1_37941035	1	37941035	2.53124	0.08992	0.08076	2.53124	0.08992	NaN	NaN	2	689070000000	49	272230000000	7	532320000000	24
CaffeicAcid	S1_37941055	1	37941055	1.53758	0.22509	0.05093	1.53758	0.22509	NaN	NaN	2	434540000000	49	282620000000	7	459590000000	21
CaffeicAcid	S1_37963685	1	37963685	4.96975	0.03032	0.07797	4.96975	0.03032	NaN	NaN	1	1330600000000	50	267730000000	6	613110000000	25
CaffeicAcid	S1_37965653	1	37965653	4.96975	0.03032	0.07797	4.96975	0.03032	NaN	NaN	1	1330600000000	50	267730000000	6	613110000000	25
CaffeicAcid	S1_38130405	1	38130405	4.96975	0.03032	0.07797	4.96975	0.03032	NaN	NaN	1	1330600000000	50	267730000000	6	613110000000	25
CaffeicAcid	S1_38130432	1	38130432	4.96975	0.03032	0.07797	4.96975	0.03032	NaN	NaN	1	1330600000000	50	267730000000	6	613110000000	25
CaffeicAcid	S1_38132239	1	38132239	2.60367	0.08421	0.08285	2.60367	0.08421	NaN	NaN	2	706890000000	49	271500000000	7	537410000000	25
CaffeicAcid	S1_38132286	1	38132286	4.96975	0.03032	0.07797	4.96975	0.03032	NaN	NaN	1	1330600000000	50	267730000000	6	613110000000	25
CaffeicAcid	S1_38132347	1	38132347	2.60367	0.08421	0.08285	2.60367	0.08421	NaN	NaN	2	706890000000	49	271500000000	7	537410000000	25
CaffeicAcid	S1_38132402	1	38132402	1.1064	0.33887	0.03726	1.1064	0.33887	NaN	NaN	2	317950000000	49	287370000000	7	426280000000	28
CaffeicAcid	S1_38132512	1	38132512	1.1064	0.33887	0.03726	1.1064	0.33887	NaN	NaN	2	317950000000	49	287370000000	7	426280000000	28
CaffeicAcid	S1_38160446	1	38160446	4.96975	0.03032	0.07797	4.96975	0.03032	NaN	NaN	1	1330600000000	50	267730000000	6	613110000000	25
CaffeicAcid	S1_38163381	1	38163381	2.90527	0.06421	0.09142	2.90527	0.06421	NaN	NaN	2	780100000000	49	268510000000	7	558320000000	24
CaffeicAcid	S1_38163448	1	38163448	3.44797	0.03972	0.1064	3.44797	0.03972	NaN	NaN	2	907840000000	49	263300000000	7	594820000000	23
CaffeicAcid	S1_38817278	1	38817278	2.42992	0.09859	0.07782	2.42992	0.09859	NaN	NaN	2	663980000000	49	273250000000	7	525150000000	26
CaffeicAcid	S1_38817368	1	38817368	2.83611	0.06832	0.08947	2.83611	0.06832	NaN	NaN	2	763450000000	49	269190000000	7	553570000000	24
CaffeicAcid	S1_38817403	1	38817403	2.83611	0.06832	0.08947	2.83611	0.06832	NaN	NaN	2	763450000000	49	269190000000	7	553570000000	24
CaffeicAcid	S1_38822145	1	38822145	2.42992	0.09859	0.07782	2.42992	0.09859	NaN	NaN	2	663980000000	49	273250000000	7	525150000000	26
CaffeicAcid	S1_38822169	1	38822169	2.42992	0.09859	0.07782	2.42992	0.09859	NaN	NaN	2	663980000000	49	273250000000	7	525150000000	26
CaffeicAcid	S1_38841295	1	38841295	2.60093	0.08442	0.08277	2.60093	0.08442	NaN	NaN	2	706220000000	49	271530000000	7	537220000000	26
CaffeicAcid	S1_38841323	1	38841323	2.60093	0.08442	0.08277	2.60093	0.08442	NaN	NaN	2	706220000000	49	271530000000	7	537220000000	26
CaffeicAcid	S1_38841544	1	38841544	2.60093	0.08442	0.08277	2.60093	0.08442	NaN	NaN	2	706220000000	49	271530000000	7	537220000000	26
CaffeicAcid	S1_38844100	1	38844100	5.73701	0.0204	0.08877	5.73701	0.0204	NaN	NaN	1	1514800000000	50	264050000000	6	643820000000	24
CaffeicAcid	S1_38844172	1	38844172	5.73701	0.0204	0.08877	5.73701	0.0204	NaN	NaN	1	1514800000000	50	264050000000	6	643820000000	24
CaffeicAcid	S1_38844233	1	38844233	4.63552	0.03617	0.07317	4.63552	0.03617	NaN	NaN	1	1248700000000	50	269370000000	6	599460000000	26
CaffeicAcid	S1_38844245	1	38844245	4.04256	0.04978	0.06451	4.04256	0.04978	NaN	NaN	1	1100900000000	50	272330000000	6	574830000000	25
CaffeicAcid	S1_38844267	1	38844267	4.04256	0.04978	0.06451	4.04256	0.04978	NaN	NaN	1	1100900000000	50	272330000000	6	574830000000	25
CaffeicAcid	S1_38853551	1	38853551	4.63552	0.03617	0.07317	4.63552	0.03617	NaN	NaN	1	1248700000000	50	269370000000	6	599460000000	26
CaffeicAcid	S1_38862533	1	38862533	2.42992	0.09859	0.07782	2.42992	0.09859	NaN	NaN	2	663980000000	49	273250000000	7	525150000000	26
CaffeicAcid	S1_38862600	1	38862600	4.63552	0.03617	0.07317	4.63552	0.03617	NaN	NaN	1	1248700000000	50	269370000000	6	599460000000	26
CaffeicAcid	S1_38871413	1	38871413	4.63552	0.03617	0.07317	4.63552	0.03617	NaN	NaN	1	1248700000000	50	269370000000	6	599460000000	26
CaffeicAcid	S1_38871467	1	38871467	4.63552	0.03617	0.07317	4.63552	0.03617	NaN	NaN	1	1248700000000	50	269370000000	6	599460000000	26
CaffeicAcid	S1_38900950	1	38900950	1.38375	0.26026	0.0461	1.38375	0.26026	NaN	NaN	2	393390000000	49	284290000000	7	447840000000	19
CaffeicAcid	S1_38904565	1	38904565	4.63552	0.03617	0.07317	4.63552	0.03617	NaN	NaN	1	1248700000000	50	269370000000	6	599460000000	26
CaffeicAcid	S1_38904610	1	38904610	4.63552	0.03617	0.07317	4.63552	0.03617	NaN	NaN	1	1248700000000	50	269370000000	6	599460000000	26
CaffeicAcid	S1_38904617	1	38904617	4.63552	0.03617	0.07317	4.63552	0.03617	NaN	NaN	1	1248700000000	50	269370000000	6	599460000000	26
CaffeicAcid	S1_38912056	1	38912056	5.77534	0.02	0.0893	5.77534	0.02	NaN	NaN	1	1523900000000	50	263870000000	6	645330000000	25
CaffeicAcid	S1_38912136	1	38912136	5.77534	0.02	0.0893	5.77534	0.02	NaN	NaN	1	1523900000000	50	263870000000	6	645330000000	25
CaffeicAcid	S1_38912183	1	38912183	5.77534	0.02	0.0893	5.77534	0.02	NaN	NaN	1	1523900000000	50	263870000000	6	645330000000	25
CaffeicAcid	S1_38919219	1	38919219	5.73701	0.0204	0.08877	5.73701	0.0204	NaN	NaN	1	1514800000000	50	264050000000	6	643820000000	24
CaffeicAcid	S1_38919439	1	38919439	2.37823	0.10334	0.07631	2.37823	0.10334	NaN	NaN	2	651100000000	49	273780000000	7	521470000000	22
CaffeicAcid	S1_38938513	1	38938513	4.90377	0.03139	0.07703	4.90377	0.03139	NaN	NaN	1	1314500000000	50	268060000000	6	610430000000	24
CaffeicAcid	S1_38938706	1	38938706	5.31979	0.02527	0.08293	5.31979	0.02527	NaN	NaN	1	1415300000000	50	266040000000	6	627220000000	25
[truncated: 104,321 more rows]

## Sheet: GxC
Trait	Marker	Chr	Pos	marker_F	p	marker_Rsq	add_F	add_p	dom_F	dom_p	marker_df	marker_MS	error_df	error_MS	model_df	model_MS	minorObs
CaffeicAcid	S1_92	1	92	0.77381	0.51403	0.03818	1.10847	0.33774	0.14112	0.70872	3	38889000000	51	50257000000	8	61629000000	14
CaffeicAcid	S1_156	1	156	1.57899	0.21591	0.0502	1.82733	0.18218	1.31963	0.25592	2	76713000000	52	48583000000	7	75684000000	15
CaffeicAcid	S1_202078	1	202078	2.68598	0.07761	0.0821	1.27157	0.26455	4.02774	0.04997	2	125460000000	52	46709000000	7	89611000000	17
CaffeicAcid	S1_214557	1	214557	1.7681	0.18931	0.02831	1.7681	0.18931	NaN	NaN	1	86512000000	53	48929000000	6	77146000000	26
CaffeicAcid	S1_251516	1	251516	3.28612	0.028	0.14204	2.64296	0.08069	4.24281	0.04454	3	144700000000	51	44033000000	8	101310000000	17
CaffeicAcid	S1_318270	1	318270	1.24202	0.30416	0.0597	0.04926	0.95198	3.62258	0.06265	3	60818000000	51	48967000000	8	69852000000	16
CaffeicAcid	S1_318388	1	318388	0.48258	0.61993	0.01598	0.48258	0.61993	NaN	NaN	2	24416000000	52	50595000000	7	60742000000	29
CaffeicAcid	S1_318481	1	318481	0.48258	0.61993	0.01598	0.48258	0.61993	NaN	NaN	2	24416000000	52	50595000000	7	60742000000	29
CaffeicAcid	S1_346892	1	346892	0.96574	0.33021	0.01569	0.96574	0.33021	NaN	NaN	1	47955000000	53	49657000000	6	70719000000	29
CaffeicAcid	S1_346913	1	346913	1.88401	0.16221	0.05925	0.01877	0.89154	3.74827	0.05831	2	90530000000	52	48052000000	7	79632000000	17
CaffeicAcid	S1_395733	1	395733	0.20622	0.81432	0.0069	0.0426	0.83727	0.37034	0.54547	2	10544000000	52	51128000000	7	56778000000	13
CaffeicAcid	S1_395902	1	395902	0.67831	0.41386	0.01108	0.67831	0.41386	NaN	NaN	1	33863000000	53	49923000000	6	68371000000	29
CaffeicAcid	S1_395911	1	395911	0.67831	0.41386	0.01108	0.67831	0.41386	NaN	NaN	1	33863000000	53	49923000000	6	68371000000	29
CaffeicAcid	S1_398947	1	398947	0.19978	0.81954	0.00669	0.19978	0.81954	NaN	NaN	2	10217000000	52	51141000000	7	56685000000	28
CaffeicAcid	S1_399006	1	399006	0.19978	0.81954	0.00669	0.19978	0.81954	NaN	NaN	2	10217000000	52	51141000000	7	56685000000	28
CaffeicAcid	S1_407855	1	407855	0.72281	0.4902	0.02372	0.72281	0.4902	NaN	NaN	2	36242000000	52	50140000000	7	64121000000	22
CaffeicAcid	S1_407943	1	407943	0.3384	0.71447	0.01127	0.3384	0.71447	NaN	NaN	2	17215000000	52	50872000000	7	58684000000	22
CaffeicAcid	S1_449625	1	449625	0.67831	0.41386	0.01108	0.67831	0.41386	NaN	NaN	1	33863000000	53	49923000000	6	68371000000	29
CaffeicAcid	S1_459507	1	459507	0.67831	0.41386	0.01108	0.67831	0.41386	NaN	NaN	1	33863000000	53	49923000000	6	68371000000	29
CaffeicAcid	S1_488734	1	488734	0.91115	0.40839	0.02969	0.22066	0.64046	1.59914	0.21166	2	45365000000	52	49789000000	7	66727000000	28
CaffeicAcid	S1_491018	1	491018	3.1629	0.05055	0.0951	1.56055	0.21707	4.65756	0.03556	2	145320000000	52	45945000000	7	95285000000	17
CaffeicAcid	S1_491169	1	491169	3.1629	0.05055	0.0951	1.56055	0.21707	4.65756	0.03556	2	145320000000	52	45945000000	7	95285000000	17
CaffeicAcid	S1_499779	1	499779	0.59655	0.55444	0.01967	0.59655	0.55444	NaN	NaN	2	30053000000	52	50378000000	7	62352000000	27
CaffeicAcid	S1_558855	1	558855	0.67831	0.41386	0.01108	0.67831	0.41386	NaN	NaN	1	33863000000	53	49923000000	6	68371000000	29
CaffeicAcid	S1_558976	1	558976	3.1629	0.05055	0.0951	1.56055	0.21707	4.65756	0.03556	2	145320000000	52	45945000000	7	95285000000	17
CaffeicAcid	S1_584303	1	584303	0.27035	0.76418	0.00902	0.27035	0.76418	NaN	NaN	2	13789000000	52	51004000000	7	57706000000	27
CaffeicAcid	S1_589248	1	589248	2.31476	0.08682	0.10509	1.33498	0.27203	4.1144	0.04776	3	107050000000	51	46247000000	8	87189000000	16
CaffeicAcid	S1_589291	1	589291	2.31476	0.08682	0.10509	1.33498	0.27203	4.1144	0.04776	3	107050000000	51	46247000000	8	87189000000	16
CaffeicAcid	S1_617711	1	617711	2.19984	0.09937	0.10047	0.92326	0.40363	4.62429	0.03629	3	102350000000	51	46524000000	8	85425000000	18
CaffeicAcid	S1_633519	1	633519	0.47546	0.62427	0.01575	0.47546	0.62427	NaN	NaN	2	24062000000	52	50608000000	7	60641000000	28
CaffeicAcid	S1_633552	1	633552	0.47546	0.62427	0.01575	0.47546	0.62427	NaN	NaN	2	24062000000	52	50608000000	7	60641000000	28
CaffeicAcid	S1_640640	1	640640	3.3503	0.04279	0.10009	1.6628	0.20282	4.91497	0.03102	2	152950000000	52	45651000000	7	97465000000	18
CaffeicAcid	S1_659288	1	659288	1.82346	0.15461	0.08494	1.18223	0.3147	3.01433	0.08857	3	86531000000	51	47454000000	8	79494000000	19
CaffeicAcid	S1_664208	1	664208	3.3503	0.04279	0.10009	1.6628	0.20282	4.91497	0.03102	2	152950000000	52	45651000000	7	97465000000	18
CaffeicAcid	S1_664252	1	664252	1.12194	0.2943	0.01818	1.12194	0.2943	NaN	NaN	1	55551000000	53	49513000000	6	71985000000	30
CaffeicAcid	S1_680901	1	680901	0.79326	0.37714	0.01293	0.79326	0.37714	NaN	NaN	1	39517000000	53	49816000000	6	69313000000	29
CaffeicAcid	S1_717798	1	717798	2.35257	0.08305	0.10659	0.99987	0.37489	4.9077	0.03123	3	108590000000	51	46157000000	8	87765000000	18
CaffeicAcid	S1_727243	1	727243	0.26894	0.76524	0.00898	0.26894	0.76524	NaN	NaN	2	13718000000	52	51006000000	7	57685000000	11
CaffeicAcid	S1_727289	1	727289	0.18825	0.82897	0.0063	0.18825	0.82897	NaN	NaN	2	9631500000	52	51163000000	7	56518000000	27
CaffeicAcid	S1_727346	1	727346	0.1779	0.83753	0.00596	0.1779	0.83753	NaN	NaN	2	9105800000	52	51184000000	7	56368000000	13
CaffeicAcid	S1_735056	1	735056	1.22853	0.30108	0.03956	1.22853	0.30108	NaN	NaN	2	60454000000	52	49209000000	7	71039000000	18
CaffeicAcid	S1_735066	1	735066	2.28456	0.11195	0.07082	2.28456	0.11195	NaN	NaN	2	108220000000	52	47371000000	7	84687000000	14
CaffeicAcid	S1_743169	1	743169	3.28139	0.02815	0.14187	1.71547	0.1899	6.07819	0.01709	3	144520000000	51	44043000000	8	101240000000	12
CaffeicAcid	S1_743285	1	743285	3.40035	0.02455	0.14615	1.40148	0.25538	7.07085	0.01044	3	148890000000	51	43786000000	8	102880000000	19
CaffeicAcid	S1_743348	1	743348	3.51714	0.02147	0.15031	2.08182	0.13497	5.98836	0.01789	3	153130000000	51	43537000000	8	104470000000	23
CaffeicAcid	S1_748805	1	748805	0.54719	0.46273	0.00896	0.54719	0.46273	NaN	NaN	1	27384000000	53	50045000000	6	67291000000	19
CaffeicAcid	S1_748810	1	748810	0.35015	0.55655	0.00575	0.35015	0.55655	NaN	NaN	1	17588000000	53	50230000000	6	65658000000	24
CaffeicAcid	S1_748839	1	748839	2.48732	0.09298	0.07656	2.48732	0.09298	NaN	NaN	2	116990000000	52	47034000000	7	87191000000	14
CaffeicAcid	S1_751130	1	751130	1.21257	0.2758	0.01961	1.21257	0.2758	NaN	NaN	1	59938000000	53	49431000000	6	72717000000	27
CaffeicAcid	S1_751241	1	751241	1.02323	0.31635	0.01661	1.02323	0.31635	NaN	NaN	1	50756000000	53	49604000000	6	71186000000	29
CaffeicAcid	S1_751293	1	751293	0.11374	0.73726	0.00188	0.11374	0.73726	NaN	NaN	1	5738500000	53	50453000000	6	63683000000	22
CaffeicAcid	S1_751309	1	751309	0.19493	0.66064	0.00321	0.19493	0.66064	NaN	NaN	1	9819800000	53	50376000000	6	64364000000	9
CaffeicAcid	S1_752189	1	752189	0.95751	0.39051	0.03114	0.95751	0.39051	NaN	NaN	2	47591000000	52	49703000000	7	67363000000	29
CaffeicAcid	S1_752474	1	752474	0.11953	0.73092	0.00197	0.11953	0.73092	NaN	NaN	1	6030000000	53	50448000000	6	63732000000	10
CaffeicAcid	S1_752529	1	752529	4.11454	0.02193	0.1198	1.64332	0.20545	6.41778	0.01435	2	183070000000	52	44493000000	7	106070000000	14
CaffeicAcid	S1_754267	1	754267	1.25432	0.26778	0.02027	1.25432	0.26778	NaN	NaN	1	61954000000	53	49393000000	6	73053000000	22
CaffeicAcid	S1_756076	1	756076	0.73058	0.39654	0.01192	0.73058	0.39654	NaN	NaN	1	36437000000	53	49874000000	6	68800000000	28
CaffeicAcid	S1_756097	1	756097	2.91537	0.09359	0.04572	2.91537	0.09359	NaN	NaN	1	139720000000	53	47925000000	6	86014000000	16
CaffeicAcid	S1_776132	1	776132	0.26355	0.85133	0.01339	0.13662	0.87261	0.51994	0.47416	3	13637000000	51	51742000000	8	52159000000	24
CaffeicAcid	S1_777736	1	777736	1.17988	0.31541	0.03806	1.17988	0.31541	NaN	NaN	2	58164000000	52	49297000000	7	70384000000	28
CaffeicAcid	S1_777983	1	777983	1.17988	0.31541	0.03806	1.17988	0.31541	NaN	NaN	2	58164000000	52	49297000000	7	70384000000	28
CaffeicAcid	S1_820567	1	820567	0.67831	0.41386	0.01108	0.67831	0.41386	NaN	NaN	1	33863000000	53	49923000000	6	68371000000	29
CaffeicAcid	S1_820615	1	820615	3.1629	0.05055	0.0951	1.56055	0.21707	4.65756	0.03556	2	145320000000	52	45945000000	7	95285000000	17
CaffeicAcid	S1_822141	1	822141	0.67831	0.41386	0.01108	0.67831	0.41386	NaN	NaN	1	33863000000	53	49923000000	6	68371000000	29
CaffeicAcid	S1_826603	1	826603	0.84517	0.47557	0.04153	1.06967	0.35055	0.42003	0.51983	3	42306000000	51	50056000000	8	62910000000	27
CaffeicAcid	S1_826899	1	826899	0.10508	0.90044	0.00353	0.10508	0.90044	NaN	NaN	2	5393600000	52	51326000000	7	55307000000	23
CaffeicAcid	S1_826918	1	826918	0.35534	0.78547	0.01795	0.2417	0.78617	0.58646	0.44732	3	18289000000	51	51469000000	8	53903000000	22
CaffeicAcid	S1_841853	1	841853	3.1629	0.05055	0.0951	1.56055	0.21707	4.65756	0.03556	2	145320000000	52	45945000000	7	95285000000	17
CaffeicAcid	S1_852579	1	852579	0.65834	0.52197	0.02165	1.06017	0.30785	0.27109	0.60481	2	33089000000	52	50261000000	7	63220000000	28
CaffeicAcid	S1_854501	1	854501	0.67831	0.41386	0.01108	0.67831	0.41386	NaN	NaN	1	33863000000	53	49923000000	6	68371000000	29
CaffeicAcid	S1_878282	1	878282	0.56936	0.45385	0.00932	0.56936	0.45385	NaN	NaN	1	28482000000	53	50024000000	6	67474000000	28
CaffeicAcid	S1_878297	1	878297	0.80606	0.37335	0.01314	0.80606	0.37335	NaN	NaN	1	40145000000	53	49804000000	6	69418000000	29
CaffeicAcid	S1_878336	1	878336	0.80606	0.37335	0.01314	0.80606	0.37335	NaN	NaN	1	40145000000	53	49804000000	6	69418000000	29
CaffeicAcid	S1_878408	1	878408	0.00104	0.97442	1.717e-05	0.00104	0.97442	NaN	NaN	1	52474000	53	50561000000	6	62736000000	26
CaffeicAcid	S1_885391	1	885391	0.00772	0.93031	0.00012772	0.00772	0.93031	NaN	NaN	1	390340000	53	50554000000	6	62792000000	17
CaffeicAcid	S1_885460	1	885460	0.0005096	0.98207	8.431e-06	0.0005096	0.98207	NaN	NaN	1	25766000	53	50561000000	6	62731000000	15
CaffeicAcid	S1_948082	1	948082	0.67831	0.41386	0.01108	0.67831	0.41386	NaN	NaN	1	33863000000	53	49923000000	6	68371000000	29
CaffeicAcid	S1_992795	1	992795	0.67831	0.41386	0.01108	0.67831	0.41386	NaN	NaN	1	33863000000	53	49923000000	6	68371000000	29
CaffeicAcid	S1_1020282	1	1020282	3.1629	0.05055	0.0951	1.56055	0.21707	4.65756	0.03556	2	145320000000	52	45945000000	7	95285000000	17
CaffeicAcid	S1_1026076	1	1026076	0.67831	0.41386	0.01108	0.67831	0.41386	NaN	NaN	1	33863000000	53	49923000000	6	68371000000	29
CaffeicAcid	S1_1067822	1	1067822	1.063	0.3528	0.03444	1.063	0.3528	NaN	NaN	2	52629000000	52	49510000000	7	68803000000	29
CaffeicAcid	S1_1067927	1	1067927	0.72742	0.54035	0.03598	0.86787	0.42584	0.46441	0.49865	3	36654000000	51	50388000000	8	60790000000	27
CaffeicAcid	S1_1155547	1	1155547	0.65834	0.52197	0.02165	0.65834	0.52197	NaN	NaN	2	33089000000	52	50261000000	7	63220000000	28
CaffeicAcid	S1_1179873	1	1179873	0.67831	0.41386	0.01108	0.67831	0.41386	NaN	NaN	1	33863000000	53	49923000000	6	68371000000	29
CaffeicAcid	S1_1180025	1	1180025	0.50142	0.60857	0.01659	0.50142	0.60857	NaN	NaN	2	25351000000	52	50559000000	7	61009000000	25
CaffeicAcid	S1_1180372	1	1180372	0.67831	0.41386	0.01108	0.67831	0.41386	NaN	NaN	1	33863000000	53	49923000000	6	68371000000	29
CaffeicAcid	S1_1194427	1	1194427	3.1629	0.05055	0.0951	1.56055	0.21707	4.65756	0.03556	2	145320000000	52	45945000000	7	95285000000	17
CaffeicAcid	S1_1194463	1	1194463	0.67831	0.41386	0.01108	0.67831	0.41386	NaN	NaN	1	33863000000	53	49923000000	6	68371000000	29
CaffeicAcid	S1_1202123	1	1202123	0.67831	0.41386	0.01108	0.67831	0.41386	NaN	NaN	1	33863000000	53	49923000000	6	68371000000	29
CaffeicAcid	S1_1230346	1	1230346	1.96018	0.16732	0.03127	1.96018	0.16732	NaN	NaN	1	95575000000	53	48758000000	6	78656000000	27
CaffeicAcid	S1_1321276	1	1321276	0.67831	0.41386	0.01108	0.67831	0.41386	NaN	NaN	1	33863000000	53	49923000000	6	68371000000	29
CaffeicAcid	S1_1321348	1	1321348	0.67831	0.41386	0.01108	0.67831	0.41386	NaN	NaN	1	33863000000	53	49923000000	6	68371000000	29
CaffeicAcid	S1_1323062	1	1323062	0.35418	0.70343	0.01178	0.72133	0.39953	0.00062311	0.98018	2	18007000000	52	50841000000	7	58911000000	29
CaffeicAcid	S1_1323095	1	1323095	0.67831	0.41386	0.01108	0.67831	0.41386	NaN	NaN	1	33863000000	53	49923000000	6	68371000000	29
CaffeicAcid	S1_1323108	1	1323108	0.67831	0.41386	0.01108	0.67831	0.41386	NaN	NaN	1	33863000000	53	49923000000	6	68371000000	29
CaffeicAcid	S1_1323291	1	1323291	0.67831	0.41386	0.01108	0.67831	0.41386	NaN	NaN	1	33863000000	53	49923000000	6	68371000000	29
CaffeicAcid	S1_1335477	1	1335477	0.87071	0.42467	0.02841	0.87071	0.42467	NaN	NaN	2	43417000000	52	49864000000	7	66171000000	29
CaffeicAcid	S1_1338264	1	1338264	0.7003	0.50106	0.023	0.86579	0.35634	0.5423	0.46479	2	35143000000	52	50182000000	7	63807000000	27
CaffeicAcid	S1_1340317	1	1340317	0.22767	0.87671	0.01159	0.30828	0.73604	0.07739	0.78199	3	11805000000	51	51850000000	8	51472000000	28
CaffeicAcid	S1_1342747	1	1342747	0.15146	0.92828	0.00774	0.09865	0.90623	0.25989	0.6124	3	7888000000	51	52080000000	8	50003000000	21
CaffeicAcid	S1_1352232	1	1352232	0.67831	0.41386	0.01108	0.67831	0.41386	NaN	NaN	1	33863000000	53	49923000000	6	68371000000	29
CaffeicAcid	S1_1352330	1	1352330	0.67831	0.41386	0.01108	0.67831	0.41386	NaN	NaN	1	33863000000	53	49923000000	6	68371000000	29
CaffeicAcid	S1_1352355	1	1352355	0.67831	0.41386	0.01108	0.67831	0.41386	NaN	NaN	1	33863000000	53	49923000000	6	68371000000	29
CaffeicAcid	S1_1379106	1	1379106	0.67831	0.41386	0.01108	0.67831	0.41386	NaN	NaN	1	33863000000	53	49923000000	6	68371000000	29
CaffeicAcid	S1_1385306	1	1385306	0.35418	0.70343	0.01178	0.35418	0.70343	NaN	NaN	2	18007000000	52	50841000000	7	58911000000	29
CaffeicAcid	S1_1404183	1	1404183	0.67831	0.41386	0.01108	0.67831	0.41386	NaN	NaN	1	33863000000	53	49923000000	6	68371000000	29
CaffeicAcid	S1_1404188	1	1404188	0.67831	0.41386	0.01108	0.67831	0.41386	NaN	NaN	1	33863000000	53	49923000000	6	68371000000	29
CaffeicAcid	S1_1404374	1	1404374	0.67831	0.41386	0.01108	0.67831	0.41386	NaN	NaN	1	33863000000	53	49923000000	6	68371000000	29
CaffeicAcid	S1_1407145	1	1407145	0.67831	0.41386	0.01108	0.67831	0.41386	NaN	NaN	1	33863000000	53	49923000000	6	68371000000	29
CaffeicAcid	S1_1407161	1	1407161	0.67831	0.41386	0.01108	0.67831	0.41386	NaN	NaN	1	33863000000	53	49923000000	6	68371000000	29
CaffeicAcid	S1_1407263	1	1407263	0.67831	0.41386	0.01108	0.67831	0.41386	NaN	NaN	1	33863000000	53	49923000000	6	68371000000	29
CaffeicAcid	S1_1412452	1	1412452	0.9443	0.42619	0.04614	1.33912	0.27096	0.19607	0.65978	3	47007000000	51	49779000000	8	64673000000	17
CaffeicAcid	S1_1415001	1	1415001	0.59176	0.62324	0.0295	0.34145	0.71232	1.09118	0.30114	3	30048000000	51	50777000000	8	58313000000	27
CaffeicAcid	S1_1415016	1	1415016	0.0615	0.94042	0.00207	0.0615	0.94042	NaN	NaN	2	3161800000	52	51412000000	7	54669000000	25
CaffeicAcid	S1_1415112	1	1415112	0.77937	0.46398	0.02552	0.77937	0.46398	NaN	NaN	2	38995000000	52	50034000000	7	64907000000	29
CaffeicAcid	S1_1416211	1	1416211	2.0928	0.13361	0.06532	4.26607	0.04379	2.6344e-05	0.99592	2	99816000000	52	47695000000	7	82285000000	14
CaffeicAcid	S1_1416235	1	1416235	1.51488	0.22938	0.04828	3.07164	0.08545	0.01519	0.90238	2	73769000000	52	48697000000	7	74843000000	13
CaffeicAcid	S1_1416282	1	1416282	0.67831	0.41386	0.01108	0.67831	0.41386	NaN	NaN	1	33863000000	53	49923000000	6	68371000000	29
CaffeicAcid	S1_1417051	1	1417051	2.90739	0.06354	0.08819	3.19541	0.07956	2.52728	0.11795	2	134760000000	52	46351000000	7	92269000000	17
CaffeicAcid	S1_1417218	1	1417218	0.67831	0.41386	0.01108	0.67831	0.41386	NaN	NaN	1	33863000000	53	49923000000	6	68371000000	29
CaffeicAcid	S1_1425571	1	1425571	0.67831	0.41386	0.01108	0.67831	0.41386	NaN	NaN	1	33863000000	53	49923000000	6	68371000000	29
CaffeicAcid	S1_1425621	1	1425621	0.31663	0.57601	0.00521	0.31663	0.57601	NaN	NaN	1	15914000000	53	50261000000	6	65379000000	20
CaffeicAcid	S1_1452728	1	1452728	0.67831	0.41386	0.01108	0.67831	0.41386	NaN	NaN	1	33863000000	53	49923000000	6	68371000000	29
CaffeicAcid	S1_1452768	1	1452768	0.5998	0.44209	0.00981	0.5998	0.44209	NaN	NaN	1	29988000000	53	49996000000	6	67725000000	12
CaffeicAcid	S1_1456979	1	1456979	2.54264	0.06647	0.11408	1.1429	0.32677	5.15929	0.02737	3	116220000000	51	45708000000	8	90627000000	16
CaffeicAcid	S1_1475720	1	1475720	0.30798	0.73626	0.01026	0.30798	0.73626	NaN	NaN	2	15685000000	52	50931000000	7	58247000000	27
CaffeicAcid	S1_1529846	1	1529846	1.99383	0.12658	0.09205	0.21129	0.81023	5.52216	0.02269	3	93767000000	51	47029000000	8	82208000000	16
CaffeicAcid	S1_1530020	1	1530020	0.50595	0.67991	0.02534	0.27283	0.7623	0.97249	0.32872	3	25817000000	51	51026000000	8	56726000000	26
CaffeicAcid	S1_1538469	1	1538469	2.22934	0.11778	0.06925	0.04849	0.82656	4.40707	0.04066	2	105810000000	52	47464000000	7	83998000000	16
CaffeicAcid	S1_1538499	1	1538499	0.67831	0.41386	0.01108	0.67831	0.41386	NaN	NaN	1	33863000000	53	49923000000	6	68371000000	29
CaffeicAcid	S1_1538589	1	1538589	2.22934	0.11778	0.06925	0.04849	0.82656	4.40707	0.04066	2	105810000000	52	47464000000	7	83998000000	16
CaffeicAcid	S1_1538632	1	1538632	2.22934	0.11778	0.06925	0.04849	0.82656	4.40707	0.04066	2	105810000000	52	47464000000	7	83998000000	16
CaffeicAcid	S1_1539499	1	1539499	0.67831	0.41386	0.01108	0.67831	0.41386	NaN	NaN	1	33863000000	53	49923000000	6	68371000000	29
CaffeicAcid	S1_1584857	1	1584857	0.2219	0.63953	0.00366	0.2219	0.63953	NaN	NaN	1	11173000000	53	50351000000	6	64589000000	28
CaffeicAcid	S1_1601169	1	1601169	0.12496	0.8828	0.00419	0.12496	0.8828	NaN	NaN	2	6408800000	52	51287000000	7	55597000000	27
CaffeicAcid	S1_1601245	1	1601245	0.61284	0.54568	0.02019	0.61284	0.54568	NaN	NaN	2	30855000000	52	50347000000	7	62581000000	27
CaffeicAcid	S1_1614909	1	1614909	0.2219	0.63953	0.00366	0.2219	0.63953	NaN	NaN	1	11173000000	53	50351000000	6	64589000000	28
CaffeicAcid	S1_1614928	1	1614928	0.2219	0.63953	0.00366	0.2219	0.63953	NaN	NaN	1	11173000000	53	50351000000	6	64589000000	28
CaffeicAcid	S1_1645211	1	1645211	0.2219	0.63953	0.00366	0.2219	0.63953	NaN	NaN	1	11173000000	53	50351000000	6	64589000000	28
CaffeicAcid	S1_1653151	1	1653151	0.2219	0.63953	0.00366	0.2219	0.63953	NaN	NaN	1	11173000000	53	50351000000	6	64589000000	28
CaffeicAcid	S1_1653208	1	1653208	0.2219	0.63953	0.00366	0.2219	0.63953	NaN	NaN	1	11173000000	53	50351000000	6	64589000000	28
CaffeicAcid	S1_1667536	1	1667536	1.05108	0.30991	0.01705	1.05108	0.30991	NaN	NaN	1	52111000000	53	49578000000	6	71412000000	29
CaffeicAcid	S1_1721143	1	1721143	0.64658	0.58871	0.03213	0.63482	0.53409	0.67796	0.41413	3	32729000000	51	50619000000	8	59319000000	27
CaffeicAcid	S1_1723923	1	1723923	0.31385	0.732	0.01046	0.50438	0.48069	0.13158	0.71827	2	15981000000	52	50919000000	7	58332000000	27
CaffeicAcid	S1_1724478	1	1724478	1.0916	0.34325	0.03533	1.0916	0.34325	NaN	NaN	2	53988000000	52	49457000000	7	69191000000	27
CaffeicAcid	S1_1752782	1	1752782	0.09145	0.91276	0.00307	0.09145	0.91276	NaN	NaN	2	4696200000	52	51353000000	7	55108000000	27
CaffeicAcid	S1_1752834	1	1752834	0.23976	0.78768	0.00801	0.23976	0.78768	NaN	NaN	2	12243000000	52	51063000000	7	57264000000	27
CaffeicAcid	S1_1752857	1	1752857	0.23976	0.78768	0.00801	0.23976	0.78768	NaN	NaN	2	12243000000	52	51063000000	7	57264000000	27
CaffeicAcid	S1_1752913	1	1752913	0.23207	0.79371	0.00776	0.23207	0.79371	NaN	NaN	2	11854000000	52	51078000000	7	57153000000	14
CaffeicAcid	S1_1767797	1	1767797	0.75057	0.47714	0.0246	0.75057	0.47714	NaN	NaN	2	37594000000	52	50088000000	7	64507000000	23
CaffeicAcid	S1_1786456	1	1786456	1.02136	0.36721	0.03314	1.02136	0.36721	NaN	NaN	2	50645000000	52	49586000000	7	68236000000	25
CaffeicAcid	S1_1788490	1	1788490	0.63615	0.42867	0.0104	0.63615	0.42867	NaN	NaN	1	31783000000	53	49962000000	6	68024000000	29
CaffeicAcid	S1_1788524	1	1788524	0.63615	0.42867	0.0104	0.63615	0.42867	NaN	NaN	1	31783000000	53	49962000000	6	68024000000	29
CaffeicAcid	S1_1789527	1	1789527	0.63615	0.42867	0.0104	0.63615	0.42867	NaN	NaN	1	31783000000	53	49962000000	6	68024000000	29
CaffeicAcid	S1_1789534	1	1789534	0.63615	0.42867	0.0104	0.63615	0.42867	NaN	NaN	1	31783000000	53	49962000000	6	68024000000	29
CaffeicAcid	S1_1790661	1	1790661	0.41275	0.52334	0.00678	0.41275	0.52334	NaN	NaN	1	20708000000	53	50171000000	6	66178000000	24
CaffeicAcid	S1_1802058	1	1802058	0.63615	0.42867	0.0104	0.63615	0.42867	NaN	NaN	1	31783000000	53	49962000000	6	68024000000	29
CaffeicAcid	S1_1802082	1	1802082	0.63615	0.42867	0.0104	0.63615	0.42867	NaN	NaN	1	31783000000	53	49962000000	6	68024000000	29
CaffeicAcid	S1_1811141	1	1811141	0.6791	0.51151	0.02232	0.6791	0.51151	NaN	NaN	2	34106000000	52	50222000000	7	63510000000	25
CaffeicAcid	S1_1841282	1	1841282	0.72239	0.4904	0.0237	0.72239	0.4904	NaN	NaN	2	36221000000	52	50141000000	7	64115000000	28
CaffeicAcid	S1_1852786	1	1852786	0.31878	0.72844	0.01062	0.31878	0.72844	NaN	NaN	2	16229000000	52	50910000000	7	58403000000	27
CaffeicAcid	S1_1852848	1	1852848	0.31878	0.72844	0.01062	0.31878	0.72844	NaN	NaN	2	16229000000	52	50910000000	7	58403000000	27
CaffeicAcid	S1_2064186	1	2064186	0.63615	0.42867	0.0104	0.63615	0.42867	NaN	NaN	1	31783000000	53	49962000000	6	68024000000	29
CaffeicAcid	S1_2084959	1	2084959	0.39336	0.67678	0.01307	0.39336	0.67678	NaN	NaN	2	19969000000	52	50766000000	7	59471000000	24
CaffeicAcid	S1_2112936	1	2112936	1.76986	0.16464	0.08268	0.87142	0.42438	3.4835	0.06774	3	84227000000	51	47590000000	8	78630000000	15
CaffeicAcid	S1_2113105	1	2113105	0.45863	0.63468	0.0152	0.45863	0.63468	NaN	NaN	2	23225000000	52	50641000000	7	60402000000	29
CaffeicAcid	S1_2113112	1	2113112	1.67064	0.18493	0.07846	0.21079	0.81064	4.56148	0.03752	3	79928000000	51	47843000000	8	77018000000	16
CaffeicAcid	S1_2113196	1	2113196	0.45863	0.63468	0.0152	0.45863	0.63468	NaN	NaN	2	23225000000	52	50641000000	7	60402000000	29
CaffeicAcid	S1_2113204	1	2113204	0.19549	0.82303	0.00654	0.19549	0.82303	NaN	NaN	2	9999200000	52	51149000000	7	56623000000	29
CaffeicAcid	S1_2113262	1	2113262	0.45863	0.63468	0.0152	0.45863	0.63468	NaN	NaN	2	23225000000	52	50641000000	7	60402000000	29
CaffeicAcid	S1_2113326	1	2113326	0.45863	0.63468	0.0152	0.45863	0.63468	NaN	NaN	2	23225000000	52	50641000000	7	60402000000	29
CaffeicAcid	S1_2244275	1	2244275	0.63615	0.42867	0.0104	0.63615	0.42867	NaN	NaN	1	31783000000	53	49962000000	6	68024000000	29
CaffeicAcid	S1_2245012	1	2245012	0.63615	0.42867	0.0104	0.63615	0.42867	NaN	NaN	1	31783000000	53	49962000000	6	68024000000	29
CaffeicAcid	S1_2245129	1	2245129	0.63615	0.42867	0.0104	0.63615	0.42867	NaN	NaN	1	31783000000	53	49962000000	6	68024000000	29
CaffeicAcid	S1_2246925	1	2246925	2.92014	0.06282	0.08854	1.46724	0.23116	4.28218	0.0435	2	135290000000	52	46330000000	7	92421000000	17
CaffeicAcid	S1_2255727	1	2255727	0.63615	0.42867	0.0104	0.63615	0.42867	NaN	NaN	1	31783000000	53	49962000000	6	68024000000	29
CaffeicAcid	S1_2265268	1	2265268	0.63615	0.42867	0.0104	0.63615	0.42867	NaN	NaN	1	31783000000	53	49962000000	6	68024000000	29
CaffeicAcid	S1_2266568	1	2266568	0.63923	0.53179	0.02104	0.63923	0.53179	NaN	NaN	2	32152000000	52	50297000000	7	62952000000	28
CaffeicAcid	S1_2284463	1	2284463	2.30725	0.10964	0.07147	0.10321	0.74928	4.50446	0.03859	2	109210000000	52	47334000000	7	84969000000	16
CaffeicAcid	S1_2369268	1	2369268	0.63615	0.42867	0.0104	0.63615	0.42867	NaN	NaN	1	31783000000	53	49962000000	6	68024000000	29
CaffeicAcid	S1_2376218	1	2376218	2.49754	0.09211	0.07685	0.00872	0.92594	4.9857	0.02989	2	117430000000	52	47017000000	7	87317000000	17
CaffeicAcid	S1_2380873	1	2380873	0.99025	0.3242	0.01608	0.99025	0.3242	NaN	NaN	1	49150000000	53	49634000000	6	70919000000	30
CaffeicAcid	S1_2382607	1	2382607	2.10664	0.13191	0.06572	0.06497	0.79979	4.14445	0.04688	2	100430000000	52	47671000000	7	82459000000	16
CaffeicAcid	S1_2399355	1	2399355	0.15402	0.85765	0.00516	0.15402	0.85765	NaN	NaN	2	7890300000	52	51230000000	7	56020000000	27
CaffeicAcid	S1_2399365	1	2399365	0.15402	0.85765	0.00516	0.15402	0.85765	NaN	NaN	2	7890300000	52	51230000000	7	56020000000	27
CaffeicAcid	S1_2399399	1	2399399	0.15402	0.85765	0.00516	0.15402	0.85765	NaN	NaN	2	7890300000	52	51230000000	7	56020000000	27
CaffeicAcid	S1_2423137	1	2423137	0.63615	0.42867	0.0104	0.63615	0.42867	NaN	NaN	1	31783000000	53	49962000000	6	68024000000	29
CaffeicAcid	S1_2445767	1	2445767	0.88201	0.45668	0.04325	1.34891	0.26845	7.1421e-05	0.99329	3	44059000000	51	49953000000	8	63567000000	21
CaffeicAcid	S1_2507329	1	2507329	2.676	0.07831	0.08183	3.01541	0.08829	2.26465	0.13841	2	125040000000	52	46725000000	7	89490000000	17
CaffeicAcid	S1_2512110	1	2512110	0.63615	0.42867	0.0104	0.63615	0.42867	NaN	NaN	1	31783000000	53	49962000000	6	68024000000	29
CaffeicAcid	S1_2512116	1	2512116	0.63615	0.42867	0.0104	0.63615	0.42867	NaN	NaN	1	31783000000	53	49962000000	6	68024000000	29
CaffeicAcid	S1_2562887	1	2562887	0.72037	0.49137	0.02364	0.72037	0.49137	NaN	NaN	2	36122000000	52	50145000000	7	64087000000	29
CaffeicAcid	S1_2593211	1	2593211	1.07214	0.36918	0.05202	1.1124	0.33646	0.99196	0.32397	3	52993000000	51	49427000000	8	66918000000	15
CaffeicAcid	S1_2593233	1	2593233	0.80458	0.49714	0.03962	1.08818	0.34438	0.26802	0.6069	3	40366000000	51	50170000000	8	62182000000	16
CaffeicAcid	S1_2627582	1	2627582	0.03265	0.85729	0.0005399	0.03265	0.85729	NaN	NaN	1	1650000000	53	50530000000	6	63002000000	24
CaffeicAcid	S1_2641871	1	2641871	0.80008	0.45475	0.02618	0.80008	0.45475	NaN	NaN	2	40000000000	52	49995000000	7	65195000000	24
CaffeicAcid	S1_2651050	1	2651050	0.33494	0.71691	0.01115	0.33494	0.71691	NaN	NaN	2	17041000000	52	50878000000	7	58635000000	29
CaffeicAcid	S1_2667017	1	2667017	0.63615	0.42867	0.0104	0.63615	0.42867	NaN	NaN	1	31783000000	53	49962000000	6	68024000000	29
CaffeicAcid	S1_2669768	1	2669768	0.63615	0.42867	0.0104	0.63615	0.42867	NaN	NaN	1	31783000000	53	49962000000	6	68024000000	29
CaffeicAcid	S1_2707260	1	2707260	0.68503	0.50857	0.02251	0.68503	0.50857	NaN	NaN	2	34396000000	52	50211000000	7	63593000000	28
CaffeicAcid	S1_2753672	1	2753672	0.72391	0.48968	0.02375	0.72391	0.48968	NaN	NaN	2	36295000000	52	50138000000	7	64136000000	28
CaffeicAcid	S1_2784861	1	2784861	0.64525	0.58953	0.03206	0.86591	0.42665	0.22959	0.63388	3	32664000000	51	50623000000	8	59294000000	28
CaffeicAcid	S1_2787995	1	2787995	1.12194	0.2943	0.01818	1.12194	0.2943	NaN	NaN	1	55551000000	53	49513000000	6	71985000000	30
CaffeicAcid	S1_2790010	1	2790010	1.12194	0.2943	0.01818	1.12194	0.2943	NaN	NaN	1	55551000000	53	49513000000	6	71985000000	30
CaffeicAcid	S1_2801036	1	2801036	1.80695	0.15763	0.08425	0.18598	0.83084	5.02013	0.02944	3	85823000000	51	47496000000	8	79229000000	15
CaffeicAcid	S1_2801060	1	2801060	0.68153	0.5103	0.0224	0.68153	0.5103	NaN	NaN	2	34225000000	52	50218000000	7	63544000000	29
CaffeicAcid	S1_2801076	1	2801076	1.80695	0.15763	0.08425	0.18598	0.83084	5.02013	0.02944	3	85823000000	51	47496000000	8	79229000000	15
CaffeicAcid	S1_2801249	1	2801249	0.9144	0.44059	0.04476	1.26494	0.2908	0.24982	0.61935	3	45594000000	51	49862000000	8	64143000000	27
CaffeicAcid	S1_2801302	1	2801302	1.70139	0.17839	0.07977	0.45757	0.63534	4.13387	0.04725	3	81265000000	51	47764000000	8	77520000000	17
CaffeicAcid	S1_2801326	1	2801326	1.751	0.16832	0.08188	0.10719	0.89856	5.02205	0.02941	3	83414000000	51	47638000000	8	78325000000	16
CaffeicAcid	S1_2872127	1	2872127	0.47756	0.49254	0.00783	0.47756	0.49254	NaN	NaN	1	23931000000	53	50110000000	6	66715000000	25
CaffeicAcid	S1_2890479	1	2890479	0.25907	0.61287	0.00427	0.25907	0.61287	NaN	NaN	1	13035000000	53	50316000000	6	64899000000	13
CaffeicAcid	S1_2890565	1	2890565	0.25907	0.61287	0.00427	0.25907	0.61287	NaN	NaN	1	13035000000	53	50316000000	6	64899000000	13
CaffeicAcid	S1_2906290	1	2906290	2.10664	0.13191	0.06572	0.06497	0.79979	4.14445	0.04688	2	100430000000	52	47671000000	7	82459000000	16
CaffeicAcid	S1_2915704	1	2915704	1.52351	0.22751	0.04854	1.52351	0.22751	NaN	NaN	2	74167000000	52	48681000000	7	74956000000	26
CaffeicAcid	S1_2924897	1	2924897	0.63615	0.42867	0.0104	0.63615	0.42867	NaN	NaN	1	31783000000	53	49962000000	6	68024000000	29
CaffeicAcid	S1_2932421	1	2932421	0.38837	0.68011	0.0129	0.38837	0.68011	NaN	NaN	2	19720000000	52	50775000000	7	59400000000	28
CaffeicAcid	S1_2937982	1	2937982	0.63923	0.53179	0.02104	0.63923	0.53179	NaN	NaN	2	32152000000	52	50297000000	7	62952000000	28
CaffeicAcid	S1_2938000	1	2938000	0.63923	0.53179	0.02104	0.63923	0.53179	NaN	NaN	2	32152000000	52	50297000000	7	62952000000	28
CaffeicAcid	S1_2938108	1	2938108	0.63923	0.53179	0.02104	0.63923	0.53179	NaN	NaN	2	32152000000	52	50297000000	7	62952000000	28
CaffeicAcid	S1_2943449	1	2943449	0.63615	0.42867	0.0104	0.63615	0.42867	NaN	NaN	1	31783000000	53	49962000000	6	68024000000	29
CaffeicAcid	S1_2944625	1	2944625	0.63615	0.42867	0.0104	0.63615	0.42867	NaN	NaN	1	31783000000	53	49962000000	6	68024000000	29
CaffeicAcid	S1_2944697	1	2944697	0.63923	0.53179	0.02104	0.63923	0.53179	NaN	NaN	2	32152000000	52	50297000000	7	62952000000	28
CaffeicAcid	S1_2944741	1	2944741	0.44472	0.72207	0.02235	0.40426	0.66955	0.53292	0.46872	3	22772000000	51	51205000000	8	55585000000	27
CaffeicAcid	S1_2963818	1	2963818	1.5945	0.20214	0.07519	0.86943	0.4252	2.97849	0.09043	3	76598000000	51	48039000000	8	75769000000	24
CaffeicAcid	S1_2966136	1	2966136	0.42192	0.65801	0.014	0.42192	0.65801	NaN	NaN	2	21396000000	52	50711000000	7	59879000000	28
CaffeicAcid	S1_2966408	1	2966408	0.63615	0.42867	0.0104	0.63615	0.42867	NaN	NaN	1	31783000000	53	49962000000	6	68024000000	29
CaffeicAcid	S1_2966550	1	2966550	0.63615	0.42867	0.0104	0.63615	0.42867	NaN	NaN	1	31783000000	53	49962000000	6	68024000000	29
CaffeicAcid	S1_2985624	1	2985624	0.63615	0.42867	0.0104	0.63615	0.42867	NaN	NaN	1	31783000000	53	49962000000	6	68024000000	29
CaffeicAcid	S1_2985913	1	2985913	0.63615	0.42867	0.0104	0.63615	0.42867	NaN	NaN	1	31783000000	53	49962000000	6	68024000000	29
CaffeicAcid	S1_2986002	1	2986002	0.63923	0.53179	0.02104	0.63923	0.53179	NaN	NaN	2	32152000000	52	50297000000	7	62952000000	28
CaffeicAcid	S1_2986101	1	2986101	0.63615	0.42867	0.0104	0.63615	0.42867	NaN	NaN	1	31783000000	53	49962000000	6	68024000000	29
CaffeicAcid	S1_3012336	1	3012336	0.63615	0.42867	0.0104	0.63615	0.42867	NaN	NaN	1	31783000000	53	49962000000	6	68024000000	29
CaffeicAcid	S1_3012398	1	3012398	0.63615	0.42867	0.0104	0.63615	0.42867	NaN	NaN	1	31783000000	53	49962000000	6	68024000000	29
CaffeicAcid	S1_3012442	1	3012442	0.63615	0.42867	0.0104	0.63615	0.42867	NaN	NaN	1	31783000000	53	49962000000	6	68024000000	29
CaffeicAcid	S1_3012566	1	3012566	0.63615	0.42867	0.0104	0.63615	0.42867	NaN	NaN	1	31783000000	53	49962000000	6	68024000000	29
CaffeicAcid	S1_3019830	1	3019830	0.9675	0.38677	0.03146	0.9675	0.38677	NaN	NaN	2	48070000000	52	49685000000	7	67500000000	26
CaffeicAcid	S1_3019855	1	3019855	0.9675	0.38677	0.03146	0.9675	0.38677	NaN	NaN	2	48070000000	52	49685000000	7	67500000000	26
CaffeicAcid	S1_3019953	1	3019953	1.00619	0.39768	0.049	1.43247	0.24798	0.19782	0.65837	3	49915000000	51	49608000000	8	65763000000	25
CaffeicAcid	S1_3020019	1	3020019	0.72178	0.49069	0.02368	0.72178	0.49069	NaN	NaN	2	36191000000	52	50142000000	7	64106000000	27
CaffeicAcid	S1_3022836	1	3022836	0.63615	0.42867	0.0104	0.63615	0.42867	NaN	NaN	1	31783000000	53	49962000000	6	68024000000	29
CaffeicAcid	S1_3022982	1	3022982	0.63615	0.42867	0.0104	0.63615	0.42867	NaN	NaN	1	31783000000	53	49962000000	6	68024000000	29
CaffeicAcid	S1_3070101	1	3070101	0.63615	0.42867	0.0104	0.63615	0.42867	NaN	NaN	1	31783000000	53	49962000000	6	68024000000	29
CaffeicAcid	S1_3078351	1	3078351	0.2681	0.76588	0.00895	0.2681	0.76588	NaN	NaN	2	13675000000	52	51008000000	7	57673000000	21
CaffeicAcid	S1_3078420	1	3078420	0.10873	0.89718	0.00365	0.10873	0.89718	NaN	NaN	2	5579700000	52	51319000000	7	55360000000	24
CaffeicAcid	S1_3098873	1	3098873	0.63615	0.42867	0.0104	0.63615	0.42867	NaN	NaN	1	31783000000	53	49962000000	6	68024000000	29
CaffeicAcid	S1_3099168	1	3099168	0.63615	0.42867	0.0104	0.63615	0.42867	NaN	NaN	1	31783000000	53	49962000000	6	68024000000	29
CaffeicAcid	S1_3102516	1	3102516	0.46711	0.62942	0.01548	0.46711	0.62942	NaN	NaN	2	23647000000	52	50624000000	7	60522000000	28
CaffeicAcid	S1_3103805	1	3103805	0.25078	0.6186	0.00413	0.25078	0.6186	NaN	NaN	1	12620000000	53	50323000000	6	64830000000	28
CaffeicAcid	S1_3103942	1	3103942	0.25078	0.6186	0.00413	0.25078	0.6186	NaN	NaN	1	12620000000	53	50323000000	6	64830000000	28
CaffeicAcid	S1_3114923	1	3114923	0.63923	0.53179	0.02104	0.63923	0.53179	NaN	NaN	2	32152000000	52	50297000000	7	62952000000	28
CaffeicAcid	S1_3115173	1	3115173	0.50289	0.60769	0.01664	0.50289	0.60769	NaN	NaN	2	25424000000	52	50556000000	7	61030000000	29
CaffeicAcid	S1_3120700	1	3120700	0.63615	0.42867	0.0104	0.63615	0.42867	NaN	NaN	1	31783000000	53	49962000000	6	68024000000	29
CaffeicAcid	S1_3130418	1	3130418	0.99025	0.3242	0.01608	0.99025	0.3242	NaN	NaN	1	49150000000	53	49634000000	6	70919000000	30
CaffeicAcid	S1_3134398	1	3134398	3.99722	0.05071	0.06149	3.99722	0.05071	NaN	NaN	1	187930000000	53	47016000000	6	94049000000	26
CaffeicAcid	S1_3145961	1	3145961	2.03531	0.12056	0.09376	1.61724	0.20827	2.76187	0.10267	3	95509000000	51	46926000000	8	82861000000	25
CaffeicAcid	S1_3146080	1	3146080	1.96271	0.15075	0.06155	1.96271	0.15075	NaN	NaN	2	94047000000	52	47917000000	7	80636000000	25
CaffeicAcid	S1_3146089	1	3146089	1.96271	0.15075	0.06155	1.96271	0.15075	NaN	NaN	2	94047000000	52	47917000000	7	80636000000	25
CaffeicAcid	S1_3146178	1	3146178	1.96271	0.15075	0.06155	1.96271	0.15075	NaN	NaN	2	94047000000	52	47917000000	7	80636000000	25
CaffeicAcid	S1_3156609	1	3156609	0.99025	0.3242	0.01608	0.99025	0.3242	NaN	NaN	1	49150000000	53	49634000000	6	70919000000	30
CaffeicAcid	S1_3171308	1	3171308	1.01734	0.39273	0.04951	0.476	0.62394	2.08024	0.15533	3	50437000000	51	49577000000	8	65959000000	22
CaffeicAcid	S1_3171361	1	3171361	1.01734	0.39273	0.04951	0.476	0.62394	2.08024	0.15533	3	50437000000	51	49577000000	8	65959000000	22
CaffeicAcid	S1_3244301	1	3244301	0.99025	0.3242	0.01608	0.99025	0.3242	NaN	NaN	1	49150000000	53	49634000000	6	70919000000	30
CaffeicAcid	S1_3246957	1	3246957	0.73803	0.483	0.0242	0.73803	0.483	NaN	NaN	2	36984000000	52	50111000000	7	64333000000	25
CaffeicAcid	S1_3246991	1	3246991	0.73803	0.483	0.0242	0.73803	0.483	NaN	NaN	2	36984000000	52	50111000000	7	64333000000	25
CaffeicAcid	S1_3247029	1	3247029	0.73803	0.483	0.0242	0.73803	0.483	NaN	NaN	2	36984000000	52	50111000000	7	64333000000	25
CaffeicAcid	S1_3252593	1	3252593	0.99025	0.3242	0.01608	0.99025	0.3242	NaN	NaN	1	49150000000	53	49634000000	6	70919000000	30
CaffeicAcid	S1_3266943	1	3266943	1.06817	0.37084	0.05184	0.96883	0.38627	1.25726	0.26742	3	52808000000	51	49438000000	8	66848000000	28
CaffeicAcid	S1_3267064	1	3267064	0.58453	0.56099	0.01928	0.58453	0.56099	NaN	NaN	2	29461000000	52	50401000000	7	62183000000	21
CaffeicAcid	S1_3267066	1	3267066	1.17066	0.33007	0.05649	1.12953	0.33098	1.24238	0.27024	3	57549000000	51	49159000000	8	68626000000	26
CaffeicAcid	S1_3267092	1	3267092	1.60103	0.21147	0.05086	1.60103	0.21147	NaN	NaN	2	77722000000	52	48545000000	7	75972000000	24
CaffeicAcid	S1_3269093	1	3269093	0.98565	0.40695	0.04805	1.37198	0.26263	0.25243	0.61754	3	48952000000	51	49665000000	8	65402000000	27
CaffeicAcid	S1_3292157	1	3292157	0.99025	0.3242	0.01608	0.99025	0.3242	NaN	NaN	1	49150000000	53	49634000000	6	70919000000	30
CaffeicAcid	S1_3302389	1	3302389	0.82871	0.44229	0.02709	0.82871	0.44229	NaN	NaN	2	41388000000	52	49942000000	7	65591000000	29
CaffeicAcid	S1_3302394	1	3302394	0.75045	0.4772	0.0246	0.75045	0.4772	NaN	NaN	2	37589000000	52	50088000000	7	64506000000	25
CaffeicAcid	S1_3319026	1	3319026	0.99025	0.3242	0.01608	0.99025	0.3242	NaN	NaN	1	49150000000	53	49634000000	6	70919000000	30
CaffeicAcid	S1_3319091	1	3319091	0.99025	0.3242	0.01608	0.99025	0.3242	NaN	NaN	1	49150000000	53	49634000000	6	70919000000	30
CaffeicAcid	S1_3319655	1	3319655	0.99025	0.3242	0.01608	0.99025	0.3242	NaN	NaN	1	49150000000	53	49634000000	6	70919000000	30
CaffeicAcid	S1_3322411	1	3322411	0.99025	0.3242	0.01608	0.99025	0.3242	NaN	NaN	1	49150000000	53	49634000000	6	70919000000	30
CaffeicAcid	S1_3322428	1	3322428	0.99025	0.3242	0.01608	0.99025	0.3242	NaN	NaN	1	49150000000	53	49634000000	6	70919000000	30
CaffeicAcid	S1_3322602	1	3322602	0.99025	0.3242	0.01608	0.99025	0.3242	NaN	NaN	1	49150000000	53	49634000000	6	70919000000	30
CaffeicAcid	S1_3330468	1	3330468	0.99025	0.3242	0.01608	0.99025	0.3242	NaN	NaN	1	49150000000	53	49634000000	6	70919000000	30
CaffeicAcid	S1_3392696	1	3392696	0.37391	0.77217	0.01887	0.17499	0.83996	0.77326	0.38333	3	19224000000	51	51414000000	8	54254000000	27
CaffeicAcid	S1_3398275	1	3398275	0.99025	0.3242	0.01608	0.99025	0.3242	NaN	NaN	1	49150000000	53	49634000000	6	70919000000	30
CaffeicAcid	S1_3398340	1	3398340	0.99025	0.3242	0.01608	0.99025	0.3242	NaN	NaN	1	49150000000	53	49634000000	6	70919000000	30
CaffeicAcid	S1_3398382	1	3398382	0.99025	0.3242	0.01608	0.99025	0.3242	NaN	NaN	1	49150000000	53	49634000000	6	70919000000	30
CaffeicAcid	S1_3408490	1	3408490	0.336	0.79935	0.01699	0.42408	0.65661	0.17333	0.67892	3	17313000000	51	51526000000	8	53537000000	26
CaffeicAcid	S1_3408562	1	3408562	0.45067	0.71792	0.02264	0.6695	0.51632	0.03778	0.84665	3	23069000000	51	51187000000	8	55696000000	24
CaffeicAcid	S1_3414886	1	3414886	0.99025	0.3242	0.01608	0.99025	0.3242	NaN	NaN	1	49150000000	53	49634000000	6	70919000000	30
CaffeicAcid	S1_3414894	1	3414894	0.99025	0.3242	0.01608	0.99025	0.3242	NaN	NaN	1	49150000000	53	49634000000	6	70919000000	30
CaffeicAcid	S1_3435827	1	3435827	0.99025	0.3242	0.01608	0.99025	0.3242	NaN	NaN	1	49150000000	53	49634000000	6	70919000000	30
CaffeicAcid	S1_3439666	1	3439666	0.99025	0.3242	0.01608	0.99025	0.3242	NaN	NaN	1	49150000000	53	49634000000	6	70919000000	30
CaffeicAcid	S1_3590189	1	3590189	0.93649	0.39851	0.03048	0.93649	0.39851	NaN	NaN	2	46583000000	52	49742000000	7	67075000000	29
CaffeicAcid	S1_3590398	1	3590398	1.01413	0.36978	0.03292	1.01413	0.36978	NaN	NaN	2	50300000000	52	49599000000	7	68137000000	29
CaffeicAcid	S1_3664912	1	3664912	1.78265	0.16219	0.08322	1.55589	0.22066	2.16638	0.1472	3	84778000000	51	47557000000	8	78837000000	16
CaffeicAcid	S1_3669843	1	3669843	0.17803	0.83743	0.00596	0.17803	0.83743	NaN	NaN	2	9112100000	52	51183000000	7	56369000000	26
CaffeicAcid	S1_3698736	1	3698736	2.17846	0.1019	0.0996	1.07666	0.3482	4.24757	0.04442	3	101460000000	51	46576000000	8	85094000000	17
CaffeicAcid	S1_3728393	1	3728393	0.99025	0.3242	0.01608	0.99025	0.3242	NaN	NaN	1	49150000000	53	49634000000	6	70919000000	30
CaffeicAcid	S1_3744045	1	3744045	0.17048	0.84373	0.00571	0.17048	0.84373	NaN	NaN	2	8728200000	52	51198000000	7	56260000000	27
CaffeicAcid	S1_3744058	1	3744058	2.42123	0.07663	0.10932	1.46339	0.24082	4.15911	0.04661	3	111360000000	51	45994000000	8	88806000000	16
CaffeicAcid	S1_3754430	1	3754430	2.80371	0.06977	0.08535	1.70192	0.19767	3.8151	0.05618	2	130420000000	52	46518000000	7	91029000000	17
CaffeicAcid	S1_3754515	1	3754515	0.82871	0.44229	0.02709	0.82871	0.44229	NaN	NaN	2	41388000000	52	49942000000	7	65591000000	29
CaffeicAcid	S1_3754533	1	3754533	0.4658	0.4979	0.00764	0.4658	0.4979	NaN	NaN	1	23346000000	53	50121000000	6	66618000000	29
CaffeicAcid	S1_3775196	1	3775196	2.80371	0.06977	0.08535	1.70192	0.19767	3.8151	0.05618	2	130420000000	52	46518000000	7	91029000000	17
CaffeicAcid	S1_3778520	1	3778520	0.58084	0.63028	0.02897	0.69381	0.50423	0.37166	0.54481	3	29511000000	51	50808000000	8	58112000000	28
CaffeicAcid	S1_3881004	1	3881004	0.34131	0.79554	0.01726	0.5139	0.60116	0.01558	0.90117	3	17581000000	51	51510000000	8	53638000000	26
CaffeicAcid	S1_3961235	1	3961235	1.87816	0.145	0.08724	1.91702	0.15729	1.74549	0.19234	3	88869000000	51	47317000000	8	80371000000	17
CaffeicAcid	S1_3963650	1	3963650	1.11641	0.33517	0.0361	2.24973	0.13957	0.02451	0.87621	2	55164000000	52	49412000000	7	69527000000	15
CaffeicAcid	S1_3963709	1	3963709	2.91258	0.06325	0.08833	4.12508	0.04728	1.64953	0.20472	2	134980000000	52	46343000000	7	92331000000	18
CaffeicAcid	S1_3965620	1	3965620	1.08987	0.34382	0.03528	2.16683	0.14693	0.05169	0.82105	2	53906000000	52	49461000000	7	69168000000	25
CaffeicAcid	S1_3965674	1	3965674	0.83366	0.44018	0.02724	1.69938	0.198	1.4782e-05	0.99695	2	41627000000	52	49933000000	7	65659000000	26
CaffeicAcid	S1_3977686	1	3977686	0.46319	0.70922	0.02326	0.70363	0.49944	0.00913	0.92424	3	23693000000	51	51151000000	8	55930000000	14
CaffeicAcid	S1_3977704	1	3977704	1.99069	0.12705	0.09192	1.28689	0.28477	3.28518	0.0758	3	93635000000	51	47036000000	8	82158000000	16
CaffeicAcid	S1_3989597	1	3989597	0.85025	0.43316	0.02777	0.85025	0.43316	NaN	NaN	2	42429000000	52	49902000000	7	65889000000	28
CaffeicAcid	S1_3989657	1	3989657	2.75829	0.07269	0.0841	0.00644	0.93634	5.50959	0.02275	2	128510000000	52	46591000000	7	90484000000	16
CaffeicAcid	S1_3989670	1	3989670	0.86099	0.35767	0.01402	0.86099	0.35767	NaN	NaN	1	42837000000	53	49753000000	6	69866000000	28
CaffeicAcid	S1_3989728	1	3989728	2.3216	0.08613	0.10536	0.50407	0.60699	5.86238	0.01906	3	107330000000	51	46231000000	8	87294000000	15
CaffeicAcid	S1_4017934	1	4017934	0.46037	0.71118	0.02312	0.55453	0.5777	0.28726	0.59431	3	23552000000	51	51159000000	8	55877000000	29
CaffeicAcid	S1_4017948	1	4017948	0.46037	0.71118	0.02312	0.55453	0.5777	0.28726	0.59431	3	23552000000	51	51159000000	8	55877000000	29
CaffeicAcid	S1_4018138	1	4018138	1.17428	0.3287	0.05666	1.66765	0.19862	0.23651	0.62882	3	57715000000	51	49149000000	8	68688000000	28
CaffeicAcid	S1_4033345	1	4033345	1.12194	0.2943	0.01818	1.12194	0.2943	NaN	NaN	1	55551000000	53	49513000000	6	71985000000	30
CaffeicAcid	S1_4047843	1	4047843	2.6469	0.10968	0.04171	2.6469	0.10968	NaN	NaN	1	127470000000	53	48157000000	6	83971000000	12
CaffeicAcid	S1_4047963	1	4047963	1.2306	0.2723	0.0199	1.2306	0.2723	NaN	NaN	1	60809000000	53	49414000000	6	72862000000	13
CaffeicAcid	S1_4065771	1	4065771	1.12194	0.2943	0.01818	1.12194	0.2943	NaN	NaN	1	55551000000	53	49513000000	6	71985000000	30
CaffeicAcid	S1_4068612	1	4068612	0.86956	0.35531	0.01415	0.86956	0.35531	NaN	NaN	1	43256000000	53	49745000000	6	69936000000	28
CaffeicAcid	S1_4099597	1	4099597	0.73806	0.48298	0.0242	0.73806	0.48298	NaN	NaN	2	36985000000	52	50111000000	7	64333000000	28
CaffeicAcid	S1_4099608	1	4099608	0.73806	0.48298	0.0242	0.73806	0.48298	NaN	NaN	2	36985000000	52	50111000000	7	64333000000	28
CaffeicAcid	S1_4113875	1	4113875	1.95523	0.13245	0.09045	1.69037	0.19443	2.39429	0.12796	3	92139000000	51	47124000000	8	81597000000	15
CaffeicAcid	S1_4113880	1	4113880	1.95523	0.13245	0.09045	1.69037	0.19443	2.39429	0.12796	3	92139000000	51	47124000000	8	81597000000	15
CaffeicAcid	S1_4113992	1	4113992	1.84143	0.15138	0.0857	2.01811	0.14318	1.45292	0.23362	3	87301000000	51	47409000000	8	79783000000	27
CaffeicAcid	S1_4114034	1	4114034	0.90995	0.40886	0.02965	0.90995	0.40886	NaN	NaN	2	45308000000	52	49791000000	7	66711000000	29
CaffeicAcid	S1_4118570	1	4118570	0.00305	0.95619	5.0392e-05	0.00305	0.95619	NaN	NaN	1	154000000	53	50559000000	6	62753000000	29
CaffeicAcid	S1_4118699	1	4118699	1.71309	0.17596	0.08027	0.97101	0.38546	3.11814	0.08341	3	81773000000	51	47734000000	8	77710000000	18
CaffeicAcid	S1_4118773	1	4118773	1.71309	0.17596	0.08027	0.97101	0.38546	3.11814	0.08341	3	81773000000	51	47734000000	8	77710000000	18
CaffeicAcid	S1_4157012	1	4157012	0.5899	0.55805	0.01945	0.5899	0.55805	NaN	NaN	2	29726000000	52	50391000000	7	62259000000	29
CaffeicAcid	S1_4157061	1	4157061	0.5899	0.55805	0.01945	0.5899	0.55805	NaN	NaN	2	29726000000	52	50391000000	7	62259000000	29
CaffeicAcid	S1_4157128	1	4157128	0.97268	0.4129	0.04746	1.06997	0.35045	0.78688	0.37921	3	48343000000	51	49701000000	8	65174000000	26
CaffeicAcid	S1_4170225	1	4170225	1.12194	0.2943	0.01818	1.12194	0.2943	NaN	NaN	1	55551000000	53	49513000000	6	71985000000	30
CaffeicAcid	S1_4170345	1	4170345	1.12194	0.2943	0.01818	1.12194	0.2943	NaN	NaN	1	55551000000	53	49513000000	6	71985000000	30
CaffeicAcid	S1_4180394	1	4180394	1.33506	0.27201	0.04283	1.33506	0.27201	NaN	NaN	2	65441000000	52	49017000000	7	72463000000	23
CaffeicAcid	S1_4180401	1	4180401	1.33506	0.27201	0.04283	1.33506	0.27201	NaN	NaN	2	65441000000	52	49017000000	7	72463000000	23
CaffeicAcid	S1_4180488	1	4180488	1.33506	0.27201	0.04283	1.33506	0.27201	NaN	NaN	2	65441000000	52	49017000000	7	72463000000	23
CaffeicAcid	S1_4180574	1	4180574	2.31651	0.10871	0.07173	2.31651	0.10871	NaN	NaN	2	109610000000	52	47318000000	7	85084000000	20
CaffeicAcid	S1_4180620	1	4180620	2.31651	0.10871	0.07173	2.31651	0.10871	NaN	NaN	2	109610000000	52	47318000000	7	85084000000	20
CaffeicAcid	S1_4180642	1	4180642	2.31651	0.10871	0.07173	2.31651	0.10871	NaN	NaN	2	109610000000	52	47318000000	7	85084000000	20
CaffeicAcid	S1_4199620	1	4199620	3.37324	0.02533	0.14518	1.78292	0.17827	6.19747	0.0161	3	147900000000	51	43844000000	8	102510000000	12
CaffeicAcid	S1_4199681	1	4199681	3.40354	0.02446	0.14627	1.71911	0.18925	6.4144	0.01444	3	149000000000	51	43779000000	8	102920000000	12
CaffeicAcid	S1_4209350	1	4209350	2.98155	0.05945	0.09021	3.91559	0.05305	1.97545	0.16582	2	137840000000	52	46232000000	7	93150000000	18
CaffeicAcid	S1_4211587	1	4211587	1.12194	0.2943	0.01818	1.12194	0.2943	NaN	NaN	1	55551000000	53	49513000000	6	71985000000	30
CaffeicAcid	S1_4224286	1	4224286	1.12194	0.2943	0.01818	1.12194	0.2943	NaN	NaN	1	55551000000	53	49513000000	6	71985000000	30
CaffeicAcid	S1_4225714	1	4225714	0.90995	0.40886	0.02965	0.90995	0.40886	NaN	NaN	2	45308000000	52	49791000000	7	66711000000	29
CaffeicAcid	S1_4233727	1	4233727	3.3503	0.04279	0.10009	1.6628	0.20282	4.91497	0.03102	2	152950000000	52	45651000000	7	97465000000	18
CaffeicAcid	S1_4233780	1	4233780	3.3503	0.04279	0.10009	1.6628	0.20282	4.91497	0.03102	2	152950000000	52	45651000000	7	97465000000	18
CaffeicAcid	S1_4233856	1	4233856	3.3503	0.04279	0.10009	1.6628	0.20282	4.91497	0.03102	2	152950000000	52	45651000000	7	97465000000	18
CaffeicAcid	S1_4237785	1	4237785	1.12194	0.2943	0.01818	1.12194	0.2943	NaN	NaN	1	55551000000	53	49513000000	6	71985000000	30
CaffeicAcid	S1_4237813	1	4237813	1.12194	0.2943	0.01818	1.12194	0.2943	NaN	NaN	1	55551000000	53	49513000000	6	71985000000	30
CaffeicAcid	S1_4258240	1	4258240	0.8862	0.45457	0.04344	1.0621	0.35311	0.55268	0.46064	3	44258000000	51	49941000000	8	63642000000	23
CaffeicAcid	S1_4267923	1	4267923	0.63183	0.43023	0.01033	0.63183	0.43023	NaN	NaN	1	31570000000	53	49966000000	6	67989000000	10
CaffeicAcid	S1_4268057	1	4268057	2.70483	0.05498	0.12036	3.35565	0.04259	1.3571	0.24946	3	122610000000	51	45332000000	8	93026000000	13
CaffeicAcid	S1_4268083	1	4268083	1.05568	0.35529	0.03421	1.05568	0.35529	NaN	NaN	2	52281000000	52	49523000000	7	68703000000	26
CaffeicAcid	S1_4272927	1	4272927	1.20942	0.30662	0.03897	1.20942	0.30662	NaN	NaN	2	59556000000	52	49243000000	7	70782000000	26
CaffeicAcid	S1_4326390	1	4326390	2.57628	0.0639	0.1154	2.43973	0.09711	2.69071	0.10709	3	117550000000	51	45629000000	8	91128000000	16
CaffeicAcid	S1_4349428	1	4349428	1.12194	0.2943	0.01818	1.12194	0.2943	NaN	NaN	1	55551000000	53	49513000000	6	71985000000	30
CaffeicAcid	S1_4349496	1	4349496	3.3503	0.04279	0.10009	1.6628	0.20282	4.91497	0.03102	2	152950000000	52	45651000000	7	97465000000	18
CaffeicAcid	S1_4349549	1	4349549	2.55368	0.06561	0.11452	1.06971	0.35054	5.34293	0.02488	3	116660000000	51	45682000000	8	90792000000	18
CaffeicAcid	S1_4356424	1	4356424	1.47119	0.23905	0.04696	2.75666	0.10276	0.22598	0.63651	2	71756000000	52	48774000000	7	74268000000	16
CaffeicAcid	S1_4410751	1	4410751	0.90995	0.40886	0.02965	0.90995	0.40886	NaN	NaN	2	45308000000	52	49791000000	7	66711000000	29
CaffeicAcid	S1_4450427	1	4450427	2.2667	0.1138	0.07031	0.02311	0.87975	4.50876	0.0385	2	107440000000	52	47401000000	7	84464000000	15
CaffeicAcid	S1_4450428	1	4450428	1.12194	0.2943	0.01818	1.12194	0.2943	NaN	NaN	1	55551000000	53	49513000000	6	71985000000	30
CaffeicAcid	S1_4450544	1	4450544	1.12194	0.2943	0.01818	1.12194	0.2943	NaN	NaN	1	55551000000	53	49513000000	6	71985000000	30
CaffeicAcid	S1_4451919	1	4451919	2.2667	0.1138	0.07031	0.02311	0.87975	4.50876	0.0385	2	107440000000	52	47401000000	7	84464000000	15
CaffeicAcid	S1_4451931	1	4451931	2.2667	0.1138	0.07031	0.02311	0.87975	4.50876	0.0385	2	107440000000	52	47401000000	7	84464000000	15
CaffeicAcid	S1_4460052	1	4460052	1.76022	0.16651	0.08227	0.24084	0.78684	4.76412	0.03369	3	83812000000	51	47614000000	8	78475000000	15
CaffeicAcid	S1_4463396	1	4463396	2.2667	0.1138	0.07031	0.02311	0.87975	4.50876	0.0385	2	107440000000	52	47401000000	7	84464000000	15
CaffeicAcid	S1_4463418	1	4463418	2.2667	0.1138	0.07031	0.02311	0.87975	4.50876	0.0385	2	107440000000	52	47401000000	7	84464000000	15
CaffeicAcid	S1_4464120	1	4464120	0.5516	0.57936	0.01822	0.96253	0.33101	0.15599	0.69449	2	27835000000	52	50463000000	7	61719000000	29
CaffeicAcid	S1_4464262	1	4464262	1.12194	0.2943	0.01818	1.12194	0.2943	NaN	NaN	1	55551000000	53	49513000000	6	71985000000	30
CaffeicAcid	S1_4464317	1	4464317	1.12194	0.2943	0.01818	1.12194	0.2943	NaN	NaN	1	55551000000	53	49513000000	6	71985000000	30
CaffeicAcid	S1_4480974	1	4480974	1.05571	0.35528	0.03421	1.05571	0.35528	NaN	NaN	2	52282000000	52	49523000000	7	68704000000	27
CaffeicAcid	S1_4481835	1	4481835	1.12194	0.2943	0.01818	1.12194	0.2943	NaN	NaN	1	55551000000	53	49513000000	6	71985000000	30
CaffeicAcid	S1_4481906	1	4481906	1.12194	0.2943	0.01818	1.12194	0.2943	NaN	NaN	1	55551000000	53	49513000000	6	71985000000	30
CaffeicAcid	S1_4496075	1	4496075	1.12194	0.2943	0.01818	1.12194	0.2943	NaN	NaN	1	55551000000	53	49513000000	6	71985000000	30
CaffeicAcid	S1_4496103	1	4496103	1.12194	0.2943	0.01818	1.12194	0.2943	NaN	NaN	1	55551000000	53	49513000000	6	71985000000	30
CaffeicAcid	S1_4502659	1	4502659	0.90995	0.40886	0.02965	0.90995	0.40886	NaN	NaN	2	45308000000	52	49791000000	7	66711000000	29
CaffeicAcid	S1_4502725	1	4502725	0.90995	0.40886	0.02965	0.90995	0.40886	NaN	NaN	2	45308000000	52	49791000000	7	66711000000	29
CaffeicAcid	S1_4502749	1	4502749	0.66922	0.51646	0.022	1.3418	0.25191	0.02142	0.88421	2	33622000000	52	50241000000	7	63372000000	29
CaffeicAcid	S1_4502769	1	4502769	0.90995	0.40886	0.02965	0.90995	0.40886	NaN	NaN	2	45308000000	52	49791000000	7	66711000000	29
CaffeicAcid	S1_4502841	1	4502841	0.90995	0.40886	0.02965	0.90995	0.40886	NaN	NaN	2	45308000000	52	49791000000	7	66711000000	29
CaffeicAcid	S1_4507736	1	4507736	1.57764	0.21618	0.05016	0.95532	0.33281	2.17871	0.14596	2	76651000000	52	48586000000	7	75666000000	15
CaffeicAcid	S1_4528720	1	4528720	1.12194	0.2943	0.01818	1.12194	0.2943	NaN	NaN	1	55551000000	53	49513000000	6	71985000000	30
CaffeicAcid	S1_4539029	1	4539029	0.61722	0.54335	0.02033	0.61722	0.54335	NaN	NaN	2	31070000000	52	50339000000	7	62643000000	25
CaffeicAcid	S1_4539040	1	4539040	3.13421	0.03337	0.1365	0.94192	0.39643	7.2909	0.00938	3	139050000000	51	44365000000	8	99189000000	19
CaffeicAcid	S1_4539203	1	4539203	3.52437	0.02129	0.15057	0.73043	0.48658	8.89058	0.00439	3	153390000000	51	43522000000	8	104570000000	18
CaffeicAcid	S1_4539261	1	4539261	3.52437	0.02129	0.15057	0.73043	0.48658	8.89058	0.00439	3	153390000000	51	43522000000	8	104570000000	18
CaffeicAcid	S1_4557039	1	4557039	3.3503	0.04279	0.10009	1.6628	0.20282	4.91497	0.03102	2	152950000000	52	45651000000	7	97465000000	18
CaffeicAcid	S1_4563669	1	4563669	2.14791	0.10562	0.09836	1.67353	0.19753	2.96989	0.09089	3	100200000000	51	46650000000	8	84620000000	15
CaffeicAcid	S1_4563686	1	4563686	2.14791	0.10562	0.09836	1.67353	0.19753	2.96989	0.09089	3	100200000000	51	46650000000	8	84620000000	15
CaffeicAcid	S1_4596593	1	4596593	3.3503	0.04279	0.10009	1.6628	0.20282	4.91497	0.03102	2	152950000000	52	45651000000	7	97465000000	18
CaffeicAcid	S1_4616001	1	4616001	0.93911	0.33691	0.01527	0.93911	0.33691	NaN	NaN	1	46656000000	53	49681000000	6	70503000000	22
CaffeicAcid	S1_4616078	1	4616078	0.42936	0.65321	0.01424	0.01438	0.90499	0.84438	0.36239	2	21767000000	52	50697000000	7	59985000000	11
CaffeicAcid	S1_4616504	1	4616504	0.91002	0.34444	0.0148	0.91002	0.34444	NaN	NaN	1	45235000000	53	49708000000	6	70266000000	15
CaffeicAcid	S1_4616536	1	4616536	0.04618	0.83067	0.0007634	0.04618	0.83067	NaN	NaN	1	2333100000	53	50518000000	6	63116000000	10
CaffeicAcid	S1_4617479	1	4617479	0.01223	0.91234	0.00020236	0.01223	0.91234	NaN	NaN	1	618440000	53	50550000000	6	62830000000	19
CaffeicAcid	S1_4633111	1	4633111	0.36867	0.69345	0.01226	0.36867	0.69345	NaN	NaN	2	18733000000	52	50813000000	7	59118000000	28
CaffeicAcid	S1_4737443	1	4737443	2.56312	0.06489	0.11488	1.25816	0.29268	4.98042	0.03006	3	117030000000	51	45660000000	8	90932000000	16
CaffeicAcid	S1_4737535	1	4737535	2.56312	0.06489	0.11488	1.25816	0.29268	4.98042	0.03006	3	117030000000	51	45660000000	8	90932000000	16
CaffeicAcid	S1_4777686	1	4777686	2.02706	0.142	0.06342	2.02706	0.142	NaN	NaN	2	96907000000	52	47807000000	7	81454000000	29
CaffeicAcid	S1_4785546	1	4785546	2.34658	0.08364	0.10635	1.28717	0.2847	4.30193	0.04314	3	108340000000	51	46171000000	8	87674000000	18
CaffeicAcid	S1_4785742	1	4785742	2.34658	0.08364	0.10635	1.28717	0.2847	4.30193	0.04314	3	108340000000	51	46171000000	8	87674000000	18
CaffeicAcid	S1_4827972	1	4827972	3.3503	0.04279	0.10009	1.6628	0.20282	4.91497	0.03102	2	152950000000	52	45651000000	7	97465000000	18
CaffeicAcid	S1_4841936	1	4841936	2.55368	0.06561	0.11452	1.06971	0.35054	5.34293	0.02488	3	116660000000	51	45682000000	8	90792000000	18
CaffeicAcid	S1_4880046	1	4880046	3.3503	0.04279	0.10009	1.6628	0.20282	4.91497	0.03102	2	152950000000	52	45651000000	7	97465000000	18
CaffeicAcid	S1_4887765	1	4887765	3.55827	0.03562	0.10556	1.72839	0.19428	5.24956	0.02603	2	161300000000	52	45330000000	7	99851000000	19
CaffeicAcid	S1_4887850	1	4887850	3.30206	0.02749	0.14262	2.73341	0.07434	4.11216	0.04782	3	145280000000	51	43998000000	8	101530000000	18
CaffeicAcid	S1_4887921	1	4887921	3.30206	0.02749	0.14262	2.73341	0.07434	4.11216	0.04782	3	145280000000	51	43998000000	8	101530000000	18
CaffeicAcid	S1_4896998	1	4896998	3.55827	0.03562	0.10556	1.72839	0.19428	5.24956	0.02603	2	161300000000	52	45330000000	7	99851000000	19
CaffeicAcid	S1_4897009	1	4897009	3.55827	0.03562	0.10556	1.72839	0.19428	5.24956	0.02603	2	161300000000	52	45330000000	7	99851000000	19
CaffeicAcid	S1_4899714	1	4899714	3.55827	0.03562	0.10556	1.72839	0.19428	5.24956	0.02603	2	161300000000	52	45330000000	7	99851000000	19
CaffeicAcid	S1_4915435	1	4915435	3.55827	0.03562	0.10556	1.72839	0.19428	5.24956	0.02603	2	161300000000	52	45330000000	7	99851000000	19
CaffeicAcid	S1_4915465	1	4915465	3.55827	0.03562	0.10556	1.72839	0.19428	5.24956	0.02603	2	161300000000	52	45330000000	7	99851000000	19
CaffeicAcid	S1_4918267	1	4918267	3.18722	0.03139	0.13844	1.89699	0.16026	5.44348	0.02362	3	141030000000	51	44249000000	8	99931000000	18
CaffeicAcid	S1_4918409	1	4918409	3.0641	0.03619	0.13391	1.70781	0.19127	5.48228	0.02316	3	136410000000	51	44520000000	8	98200000000	18
CaffeicAcid	S1_4918459	1	4918459	3.0641	0.03619	0.13391	1.70781	0.19127	5.48228	0.02316	3	136410000000	51	44520000000	8	98200000000	18
CaffeicAcid	S1_4929496	1	4929496	3.55827	0.03562	0.10556	1.72839	0.19428	5.24956	0.02603	2	161300000000	52	45330000000	7	99851000000	19
CaffeicAcid	S1_4929515	1	4929515	3.55827	0.03562	0.10556	1.72839	0.19428	5.24956	0.02603	2	161300000000	52	45330000000	7	99851000000	19
CaffeicAcid	S1_4940306	1	4940306	0.71325	0.49478	0.02341	0.71325	0.49478	NaN	NaN	2	35775000000	52	50158000000	7	63987000000	27
CaffeicAcid	S1_4940323	1	4940323	1.1085	0.35428	0.05368	0.77359	0.46659	1.75583	0.19105	3	54680000000	51	49328000000	8	67550000000	20
CaffeicAcid	S1_4941681	1	4941681	3.55827	0.03562	0.10556	1.72839	0.19428	5.24956	0.02603	2	161300000000	52	45330000000	7	99851000000	19
CaffeicAcid	S1_4941753	1	4941753	1.27837	0.26329	0.02065	1.27837	0.26329	NaN	NaN	1	63114000000	53	49371000000	6	73246000000	29
CaffeicAcid	S1_4954451	1	4954451	3.55827	0.03562	0.10556	1.72839	0.19428	5.24956	0.02603	2	161300000000	52	45330000000	7	99851000000	19
CaffeicAcid	S1_4958493	1	4958493	3.55827	0.03562	0.10556	1.72839	0.19428	5.24956	0.02603	2	161300000000	52	45330000000	7	99851000000	19
CaffeicAcid	S1_4958505	1	4958505	2.27451	0.13746	0.03608	2.27451	0.13746	NaN	NaN	1	110270000000	53	48481000000	6	81105000000	28
CaffeicAcid	S1_4965196	1	4965196	2.60924	0.0832	0.07997	1.19007	0.28025	3.96191	0.05181	2	122200000000	52	46834000000	7	88680000000	20
CaffeicAcid	S1_4968441	1	4968441	0.42904	0.51529	0.00704	0.42904	0.51529	NaN	NaN	1	21519000000	53	50156000000	6	66313000000	16
CaffeicAcid	S1_4968442	1	4968442	1.40902	0.24051	0.02271	1.40902	0.24051	NaN	NaN	1	69397000000	53	49252000000	6	74293000000	28
CaffeicAcid	S1_4968518	1	4968518	0.84529	0.36205	0.01377	0.84529	0.36205	NaN	NaN	1	42068000000	53	49768000000	6	69738000000	15
CaffeicAcid	S1_4968537	1	4968537	0.84529	0.36205	0.01377	0.84529	0.36205	NaN	NaN	1	42068000000	53	49768000000	6	69738000000	15
CaffeicAcid	S1_4968601	1	4968601	3.44224	0.03945	0.10252	1.12481	0.2937	5.66077	0.02105	2	156650000000	52	45509000000	7	98524000000	21
CaffeicAcid	S1_4968621	1	4968621	1.40902	0.24051	0.02271	1.40902	0.24051	NaN	NaN	1	69397000000	53	49252000000	6	74293000000	28
CaffeicAcid	S1_4968640	1	4968640	3.55827	0.03562	0.10556	1.72839	0.19428	5.24956	0.02603	2	161300000000	52	45330000000	7	99851000000	19
CaffeicAcid	S1_4968858	1	4968858	3.55827	0.03562	0.10556	1.72839	0.19428	5.24956	0.02603	2	161300000000	52	45330000000	7	99851000000	19
CaffeicAcid	S1_4971494	1	4971494	0.00949	0.99056	0.00031995	0.00015942	0.98997	0.01882	0.8914	2	488900000	52	51515000000	7	53906000000	16
CaffeicAcid	S1_4971500	1	4971500	0.67945	0.51134	0.02233	0.87233	0.35455	0.49489	0.48489	2	34123000000	52	50221000000	7	63515000000	25
CaffeicAcid	S1_4971566	1	4971566	0.05328	0.94816	0.00179	0.00734	0.93203	0.09935	0.75387	2	2740300000	52	51429000000	7	54549000000	15
CaffeicAcid	S1_4971576	1	4971576	1.45037	0.23382	0.02336	1.45037	0.23382	NaN	NaN	1	71379000000	53	49215000000	6	74623000000	16
CaffeicAcid	S1_4980384	1	4980384	3.08126	0.03548	0.13454	3.37909	0.04172	2.31474	0.13433	3	137060000000	51	44482000000	8	98443000000	21
CaffeicAcid	S1_4981855	1	4981855	0.07322	0.97408	0.00376	0.11126	0.89491	0.0014	0.97035	3	3830600000	51	52319000000	8	48482000000	18
CaffeicAcid	S1_4981868	1	4981868	1.55565	0.21152	0.07351	0.81128	0.44983	2.98251	0.09022	3	74888000000	51	48139000000	8	75128000000	19
CaffeicAcid	S1_4984218	1	4984218	1.27837	0.26329	0.02065	1.27837	0.26329	NaN	NaN	1	63114000000	53	49371000000	6	73246000000	29
CaffeicAcid	S1_4984319	1	4984319	3.55827	0.03562	0.10556	1.72839	0.19428	5.24956	0.02603	2	161300000000	52	45330000000	7	99851000000	19
CaffeicAcid	S1_4992983	1	4992983	0.56314	0.6418	0.02812	0.0104	0.98965	1.66835	0.2023	3	28641000000	51	50860000000	8	57786000000	16
CaffeicAcid	S1_4993026	1	4993026	0.93207	0.43203	0.04558	0.06673	0.93553	2.6585	0.10916	3	46430000000	51	49813000000	8	64456000000	16
CaffeicAcid	S1_4999298	1	4999298	3.45847	0.02296	0.14823	1.83457	0.16987	6.33018	0.01506	3	151000000000	51	43662000000	8	103670000000	17
CaffeicAcid	S1_5095828	1	5095828	0.06562	0.79882	0.00108	0.06562	0.79882	NaN	NaN	1	3313700000	53	50499000000	6	63279000000	23
CaffeicAcid	S1_5186425	1	5186425	0.72572	0.39811	0.01184	0.72572	0.39811	NaN	NaN	1	36198000000	53	49879000000	6	68760000000	28
CaffeicAcid	S1_5193528	1	5193528	1.27837	0.26329	0.02065	1.27837	0.26329	NaN	NaN	1	63114000000	53	49371000000	6	73246000000	29
CaffeicAcid	S1_5204192	1	5204192	2.82504	0.04779	0.12495	1.01188	0.37058	6.24714	0.0157	3	127290000000	51	45057000000	8	94778000000	18
CaffeicAcid	S1_5204238	1	5204238	0.27265	0.76244	0.0091	0.27265	0.76244	NaN	NaN	2	13905000000	52	50999000000	7	57739000000	28
CaffeicAcid	S1_5204436	1	5204436	2.82504	0.04779	0.12495	1.01188	0.37058	6.24714	0.0157	3	127290000000	51	45057000000	8	94778000000	18
CaffeicAcid	S1_5219518	1	5219518	1.27837	0.26329	0.02065	1.27837	0.26329	NaN	NaN	1	63114000000	53	49371000000	6	73246000000	29
CaffeicAcid	S1_5222859	1	5222859	1.27837	0.26329	0.02065	1.27837	0.26329	NaN	NaN	1	63114000000	53	49371000000	6	73246000000	29
CaffeicAcid	S1_5236046	1	5236046	1.27837	0.26329	0.02065	1.27837	0.26329	NaN	NaN	1	63114000000	53	49371000000	6	73246000000	29
CaffeicAcid	S1_5241878	1	5241878	1.38131	0.25903	0.06589	0.52813	0.59284	3.04609	0.08695	3	67126000000	51	48596000000	8	72217000000	27
CaffeicAcid	S1_5265961	1	5265961	0.04583	0.95524	0.00154	0.04583	0.95524	NaN	NaN	2	2357500000	52	51443000000	7	54439000000	27
CaffeicAcid	S1_5277614	1	5277614	3.55827	0.03562	0.10556	1.72839	0.19428	5.24956	0.02603	2	161300000000	52	45330000000	7	99851000000	19
CaffeicAcid	S1_5277697	1	5277697	1.27837	0.26329	0.02065	1.27837	0.26329	NaN	NaN	1	63114000000	53	49371000000	6	73246000000	29
CaffeicAcid	S1_5309501	1	5309501	2.1765	0.10213	0.09952	0.70654	0.49802	5.00752	0.02963	3	101380000000	51	46581000000	8	85064000000	12
CaffeicAcid	S1_5309598	1	5309598	1.84847	0.16768	0.0582	0.30312	0.58425	3.38021	0.0717	2	88936000000	52	48113000000	7	79176000000	29
CaffeicAcid	S1_5309644	1	5309644	1.88208	0.14433	0.0874	1.85402	0.16681	1.87574	0.17682	3	89035000000	51	47307000000	8	80433000000	25
CaffeicAcid	S1_5318633	1	5318633	2.34691	0.10572	0.0726	0.0173	0.89587	4.67532	0.03522	2	110930000000	52	47267000000	7	85461000000	14
CaffeicAcid	S1_5318645	1	5318645	2.34691	0.10572	0.0726	0.0173	0.89587	4.67532	0.03522	2	110930000000	52	47267000000	7	85461000000	14
CaffeicAcid	S1_5318750	1	5318750	1.27837	0.26329	0.02065	1.27837	0.26329	NaN	NaN	1	63114000000	53	49371000000	6	73246000000	29
CaffeicAcid	S1_5318770	1	5318770	2.34691	0.10572	0.0726	0.0173	0.89587	4.67532	0.03522	2	110930000000	52	47267000000	7	85461000000	14
CaffeicAcid	S1_5337282	1	5337282	1.27837	0.26329	0.02065	1.27837	0.26329	NaN	NaN	1	63114000000	53	49371000000	6	73246000000	29
CaffeicAcid	S1_5337362	1	5337362	1.27837	0.26329	0.02065	1.27837	0.26329	NaN	NaN	1	63114000000	53	49371000000	6	73246000000	29
CaffeicAcid	S1_5338761	1	5338761	0.30725	0.73679	0.01024	0.30725	0.73679	NaN	NaN	2	15649000000	52	50932000000	7	58237000000	26
CaffeicAcid	S1_5397380	1	5397380	1.61358	0.19768	0.07601	0.10663	0.89906	4.61268	0.03651	3	77435000000	51	47989000000	8	76083000000	14
CaffeicAcid	S1_5400432	1	5400432	1.00309	0.37373	0.03257	1.00309	0.37373	NaN	NaN	2	49773000000	52	49620000000	7	67987000000	28
CaffeicAcid	S1_5445570	1	5445570	2.08363	0.13475	0.06506	0.0241	0.87721	4.14173	0.04695	2	99411000000	52	47710000000	7	82169000000	16
CaffeicAcid	S1_5445659	1	5445659	1.9128	0.13922	0.08868	0.42812	0.65401	4.81927	0.03272	3	90342000000	51	47230000000	8	80923000000	15
CaffeicAcid	S1_5451728	1	5451728	1.27837	0.26329	0.02065	1.27837	0.26329	NaN	NaN	1	63114000000	53	49371000000	6	73246000000	29
CaffeicAcid	S1_5459661	1	5459661	2.04078	0.14021	0.06382	0.0414	0.83955	4.03778	0.0497	2	97515000000	52	47783000000	7	81627000000	15
CaffeicAcid	S1_5488053	1	5488053	1.27837	0.26329	0.02065	1.27837	0.26329	NaN	NaN	1	63114000000	53	49371000000	6	73246000000	29
CaffeicAcid	S1_5532631	1	5532631	2.21675	0.09741	0.10115	0.38135	0.68484	5.8169	0.01951	3	103040000000	51	46483000000	8	85686000000	15
CaffeicAcid	S1_5532825	1	5532825	2.21675	0.09741	0.10115	0.38135	0.68484	5.8169	0.01951	3	103040000000	51	46483000000	8	85686000000	15
CaffeicAcid	S1_5536078	1	5536078	2.53551	0.08898	0.07791	0.00166	0.96766	5.06922	0.02861	2	119050000000	52	46955000000	7	87781000000	15
CaffeicAcid	S1_5542076	1	5542076	1.12194	0.2943	0.01818	1.12194	0.2943	NaN	NaN	1	55551000000	53	49513000000	6	71985000000	30
CaffeicAcid	S1_5554263	1	5554263	2.5963	0.08419	0.07961	0.00444	0.94713	5.18782	0.02689	2	121650000000	52	46855000000	7	88523000000	14
CaffeicAcid	S1_5561128	1	5561128	1.27837	0.26329	0.02065	1.27837	0.26329	NaN	NaN	1	63114000000	53	49371000000	6	73246000000	29
CaffeicAcid	S1_5561290	1	5561290	2.5963	0.08419	0.07961	0.00444	0.94713	5.18782	0.02689	2	121650000000	52	46855000000	7	88523000000	14
CaffeicAcid	S1_5570608	1	5570608	1.69769	0.17916	0.07962	0.14654	0.86405	4.7787	0.03343	3	81105000000	51	47774000000	8	77459000000	14
CaffeicAcid	S1_5570806	1	5570806	1.69769	0.17916	0.07962	0.14654	0.86405	4.7787	0.03343	3	81105000000	51	47774000000	8	77459000000	14
CaffeicAcid	S1_5616573	1	5616573	1.00309	0.37373	0.03257	1.00309	0.37373	NaN	NaN	2	49773000000	52	49620000000	7	67987000000	28
CaffeicAcid	S1_5617608	1	5617608	2.5963	0.08419	0.07961	0.00444	0.94713	5.18782	0.02689	2	121650000000	52	46855000000	7	88523000000	14
CaffeicAcid	S1_5661774	1	5661774	1.73381	0.17175	0.08115	0.9614	0.38905	3.19738	0.0797	3	82670000000	51	47681000000	8	78047000000	13
CaffeicAcid	S1_5661783	1	5661783	0.26173	0.77073	0.00874	0.26173	0.77073	NaN	NaN	2	13354000000	52	51020000000	7	57581000000	29
CaffeicAcid	S1_5661864	1	5661864	1.16892	0.31873	0.03773	1.16892	0.31873	NaN	NaN	2	57647000000	52	49317000000	7	70237000000	23
CaffeicAcid	S1_5662033	1	5662033	0.47274	0.62595	0.01566	0.47274	0.62595	NaN	NaN	2	23927000000	52	50614000000	7	60602000000	21
CaffeicAcid	S1_5707909	1	5707909	2.34431	0.13169	0.03714	2.34431	0.13169	NaN	NaN	1	113510000000	53	48420000000	6	81645000000	18
CaffeicAcid	S1_5708003	1	5708003	1.14229	0.29001	0.0185	1.14229	0.29001	NaN	NaN	1	56538000000	53	49495000000	6	72150000000	19
CaffeicAcid	S1_5759731	1	5759731	2.23922	0.09488	0.10205	0.38497	0.6824	5.87552	0.01894	3	103960000000	51	46429000000	8	86032000000	14
CaffeicAcid	S1_5834310	1	5834310	1.27837	0.26329	0.02065	1.27837	0.26329	NaN	NaN	1	63114000000	53	49371000000	6	73246000000	29
CaffeicAcid	S1_5837067	1	5837067	0.61885	0.54248	0.02039	0.61885	0.54248	NaN	NaN	2	31150000000	52	50336000000	7	62666000000	27
CaffeicAcid	S1_5839417	1	5839417	1.00309	0.37373	0.03257	1.00309	0.37373	NaN	NaN	2	49773000000	52	49620000000	7	67987000000	28
CaffeicAcid	S1_5853644	1	5853644	0.63946	0.42748	0.01045	0.63946	0.42748	NaN	NaN	1	31947000000	53	49959000000	6	68051000000	29
CaffeicAcid	S1_5855445	1	5855445	1.19611	0.31055	0.03856	1.19611	0.31055	NaN	NaN	2	58929000000	52	49267000000	7	70603000000	26
CaffeicAcid	S1_5855612	1	5855612	1.19611	0.31055	0.03856	1.19611	0.31055	NaN	NaN	2	58929000000	52	49267000000	7	70603000000	26
CaffeicAcid	S1_5855653	1	5855653	1.77008	0.18043	0.05589	1.77008	0.18043	NaN	NaN	2	85405000000	52	48249000000	7	78167000000	21
CaffeicAcid	S1_5856551	1	5856551	2.3845	0.10214	0.07366	0.001	0.97484	4.76793	0.03353	2	112560000000	52	47205000000	7	85926000000	15
CaffeicAcid	S1_5856607	1	5856607	1.27837	0.26329	0.02065	1.27837	0.26329	NaN	NaN	1	63114000000	53	49371000000	6	73246000000	29
CaffeicAcid	S1_5856635	1	5856635	1.27837	0.26329	0.02065	1.27837	0.26329	NaN	NaN	1	63114000000	53	49371000000	6	73246000000	29
CaffeicAcid	S1_5863644	1	5863644	2.3845	0.10214	0.07366	0.001	0.97484	4.76793	0.03353	2	112560000000	52	47205000000	7	85926000000	15
CaffeicAcid	S1_5863689	1	5863689	1.27837	0.26329	0.02065	1.27837	0.26329	NaN	NaN	1	63114000000	53	49371000000	6	73246000000	29
CaffeicAcid	S1_5873289	1	5873289	1.00309	0.37373	0.03257	1.00309	0.37373	NaN	NaN	2	49773000000	52	49620000000	7	67987000000	28
CaffeicAcid	S1_5898692	1	5898692	1.10068	0.34027	0.03561	1.10068	0.34027	NaN	NaN	2	54419000000	52	49441000000	7	69314000000	27
CaffeicAcid	S1_5918234	1	5918234	1.27837	0.26329	0.02065	1.27837	0.26329	NaN	NaN	1	63114000000	53	49371000000	6	73246000000	29
CaffeicAcid	S1_6007171	1	6007171	3.63806	0.0187	0.15457	0.3621	0.69795	10.0637	0.00256	3	157460000000	51	43282000000	8	106090000000	16
CaffeicAcid	S1_6021993	1	6021993	1.27837	0.26329	0.02065	1.27837	0.26329	NaN	NaN	1	63114000000	53	49371000000	6	73246000000	29
CaffeicAcid	S1_6048895	1	6048895	1.61475	0.19741	0.07606	0.45523	0.63681	3.88332	0.05421	3	77486000000	51	47986000000	8	76102000000	15
CaffeicAcid	S1_6051867	1	6051867	2.23723	0.11693	0.06947	0.0002716	0.98691	4.47417	0.03922	2	106160000000	52	47451000000	7	84097000000	15
CaffeicAcid	S1_6051895	1	6051895	2.23723	0.11693	0.06947	0.0002716	0.98691	4.47417	0.03922	2	106160000000	52	47451000000	7	84097000000	15
CaffeicAcid	S1_6052016	1	6052016	1.53491	0.22508	0.04888	0.09431	0.75997	2.97199	0.09066	2	74690000000	52	48661000000	7	75106000000	16
CaffeicAcid	S1_6052062	1	6052062	2.23723	0.11693	0.06947	0.0002716	0.98691	4.47417	0.03922	2	106160000000	52	47451000000	7	84097000000	15
CaffeicAcid	S1_6052698	1	6052698	1.10791	0.35451	0.05365	1.69389	0.19379	0.00104	0.97443	3	54653000000	51	49330000000	8	67540000000	8
CaffeicAcid	S1_6083136	1	6083136	0.60781	0.43908	0.00994	0.60781	0.43908	NaN	NaN	1	30384000000	53	49988000000	6	67791000000	30
CaffeicAcid	S1_6083182	1	6083182	0.66449	0.51885	0.02185	0.66449	0.51885	NaN	NaN	2	33390000000	52	50250000000	7	63306000000	29
CaffeicAcid	S1_6083248	1	6083248	1.00309	0.37373	0.03257	1.00309	0.37373	NaN	NaN	2	49773000000	52	49620000000	7	67987000000	28
CaffeicAcid	S1_6093076	1	6093076	1.27837	0.26329	0.02065	1.27837	0.26329	NaN	NaN	1	63114000000	53	49371000000	6	73246000000	29
CaffeicAcid	S1_6093121	1	6093121	1.27837	0.26329	0.02065	1.27837	0.26329	NaN	NaN	1	63114000000	53	49371000000	6	73246000000	29
CaffeicAcid	S1_6098496	1	6098496	1.27837	0.26329	0.02065	1.27837	0.26329	NaN	NaN	1	63114000000	53	49371000000	6	73246000000	29
CaffeicAcid	S1_6100644	1	6100644	1.66638	0.19886	0.05281	0.06978	0.79268	3.26001	0.07678	2	80703000000	52	48430000000	7	76824000000	15
CaffeicAcid	S1_6100738	1	6100738	1.27837	0.26329	0.02065	1.27837	0.26329	NaN	NaN	1	63114000000	53	49371000000	6	73246000000	29
CaffeicAcid	S1_6143905	1	6143905	0.81678	0.49057	0.0402	0.63221	0.53545	1.18152	0.28216	3	40950000000	51	50136000000	8	62401000000	22
CaffeicAcid	S1_6147350	1	6147350	0.61299	0.54559	0.0202	0.61299	0.54559	NaN	NaN	2	30862000000	52	50347000000	7	62584000000	27
CaffeicAcid	S1_6164160	1	6164160	1.66638	0.19886	0.05281	0.06978	0.79268	3.26001	0.07678	2	80703000000	52	48430000000	7	76824000000	15
CaffeicAcid	S1_6167095	1	6167095	0.76554	0.47025	0.02508	0.76554	0.47025	NaN	NaN	2	38323000000	52	50060000000	7	64715000000	29
CaffeicAcid	S1_6176942	1	6176942	1.66638	0.19886	0.05281	0.06978	0.79268	3.26001	0.07678	2	80703000000	52	48430000000	7	76824000000	15
CaffeicAcid	S1_6240778	1	6240778	0.77012	0.46816	0.02523	0.77012	0.46816	NaN	NaN	2	38546000000	52	50051000000	7	64779000000	27
CaffeicAcid	S1_6308887	1	6308887	1.89532	0.14211	0.08795	1.1887	0.31276	3.20765	0.07923	3	89599000000	51	47274000000	8	80645000000	19
CaffeicAcid	S1_6308909	1	6308909	1.89532	0.14211	0.08795	1.1887	0.31276	3.20765	0.07923	3	89599000000	51	47274000000	8	80645000000	19
CaffeicAcid	S1_6309044	1	6309044	1.50419	0.22458	0.07128	0.91934	0.40517	2.61674	0.11191	3	72612000000	51	48273000000	8	74275000000	19
CaffeicAcid	S1_6315844	1	6315844	0.77012	0.46816	0.02523	0.77012	0.46816	NaN	NaN	2	38546000000	52	50051000000	7	64779000000	27
CaffeicAcid	S1_6315940	1	6315940	0.77012	0.46816	0.02523	0.77012	0.46816	NaN	NaN	2	38546000000	52	50051000000	7	64779000000	27
CaffeicAcid	S1_6327212	1	6327212	1.73314	0.18678	0.0548	0.01942	0.88969	3.44595	0.06908	2	83734000000	52	48313000000	7	77690000000	17
CaffeicAcid	S1_6333348	1	6333348	0.98246	0.38123	0.03193	0.44448	0.50786	1.51611	0.22375	2	48787000000	52	49658000000	7	67705000000	17
CaffeicAcid	S1_6333397	1	6333397	0.98246	0.38123	0.03193	0.44448	0.50786	1.51611	0.22375	2	48787000000	52	49658000000	7	67705000000	17
CaffeicAcid	S1_6348454	1	6348454	0.6719	0.41606	0.01098	0.6719	0.41606	NaN	NaN	1	33547000000	53	49929000000	6	68318000000	29
CaffeicAcid	S1_6417057	1	6417057	0.78977	0.37819	0.01287	0.78977	0.37819	NaN	NaN	1	39346000000	53	49819000000	6	69284000000	28
CaffeicAcid	S1_6417182	1	6417182	0.78977	0.37819	0.01287	0.78977	0.37819	NaN	NaN	1	39346000000	53	49819000000	6	69284000000	28
CaffeicAcid	S1_6420436	1	6420436	1.41178	0.25289	0.04516	0.08797	0.76794	2.73272	0.10434	2	69008000000	52	48880000000	7	73482000000	17
CaffeicAcid	S1_6420487	1	6420487	0.78977	0.37819	0.01287	0.78977	0.37819	NaN	NaN	1	39346000000	53	49819000000	6	69284000000	28
CaffeicAcid	S1_6421927	1	6421927	0.78977	0.37819	0.01287	0.78977	0.37819	NaN	NaN	1	39346000000	53	49819000000	6	69284000000	28
CaffeicAcid	S1_6437119	1	6437119	0.78977	0.37819	0.01287	0.78977	0.37819	NaN	NaN	1	39346000000	53	49819000000	6	69284000000	28
CaffeicAcid	S1_6469352	1	6469352	0.17113	0.84318	0.00573	0.13971	0.71006	0.20465	0.65287	2	8761400000	52	51197000000	7	56269000000	19
CaffeicAcid	S1_6486746	1	6486746	1.69542	0.19351	0.05368	0.19419	0.66125	3.18864	0.07998	2	82023000000	52	48379000000	7	77201000000	16
CaffeicAcid	S1_6493285	1	6493285	0.51956	0.59784	0.01718	0.51956	0.59784	NaN	NaN	2	26250000000	52	50524000000	7	61266000000	28
CaffeicAcid	S1_6493318	1	6493318	1.18666	0.28093	0.0192	1.18666	0.28093	NaN	NaN	1	58685000000	53	49454000000	6	72508000000	30
CaffeicAcid	S1_6493332	1	6493332	0.68722	0.50748	0.02258	0.68722	0.50748	NaN	NaN	2	34503000000	52	50207000000	7	63624000000	28
CaffeicAcid	S1_6496108	1	6496108	0.5042	0.48077	0.00826	0.5042	0.48077	NaN	NaN	1	25253000000	53	50085000000	6	66936000000	29
CaffeicAcid	S1_6496247	1	6496247	0.78977	0.37819	0.01287	0.78977	0.37819	NaN	NaN	1	39346000000	53	49819000000	6	69284000000	28
CaffeicAcid	S1_6497975	1	6497975	0.78977	0.37819	0.01287	0.78977	0.37819	NaN	NaN	1	39346000000	53	49819000000	6	69284000000	28
CaffeicAcid	S1_6506756	1	6506756	1.18609	0.28105	0.01919	1.18609	0.28105	NaN	NaN	1	58658000000	53	49455000000	6	72503000000	29
CaffeicAcid	S1_6509014	1	6509014	0.78977	0.37819	0.01287	0.78977	0.37819	NaN	NaN	1	39346000000	53	49819000000	6	69284000000	28
CaffeicAcid	S1_6509111	1	6509111	0.61357	0.54528	0.02022	1.19384	0.2795	0.05461	0.81615	2	30891000000	52	50346000000	7	62592000000	28
CaffeicAcid	S1_6529467	1	6529467	0.78977	0.37819	0.01287	0.78977	0.37819	NaN	NaN	1	39346000000	53	49819000000	6	69284000000	28
CaffeicAcid	S1_6542902	1	6542902	1.69542	0.19351	0.05368	0.19419	0.66125	3.18864	0.07998	2	82023000000	52	48379000000	7	77201000000	16
CaffeicAcid	S1_6542908	1	6542908	0.78977	0.37819	0.01287	0.78977	0.37819	NaN	NaN	1	39346000000	53	49819000000	6	69284000000	28
CaffeicAcid	S1_6542938	1	6542938	0.78977	0.37819	0.01287	0.78977	0.37819	NaN	NaN	1	39346000000	53	49819000000	6	69284000000	28
CaffeicAcid	S1_6593038	1	6593038	0.78977	0.37819	0.01287	0.78977	0.37819	NaN	NaN	1	39346000000	53	49819000000	6	69284000000	28
CaffeicAcid	S1_6705504	1	6705504	0.78977	0.37819	0.01287	0.78977	0.37819	NaN	NaN	1	39346000000	53	49819000000	6	69284000000	28
CaffeicAcid	S1_6705581	1	6705581	2.20378	0.12059	0.06852	0.02714	0.86976	4.37868	0.04129	2	104700000000	52	47507000000	7	83679000000	16
CaffeicAcid	S1_6707877	1	6707877	0.78977	0.37819	0.01287	0.78977	0.37819	NaN	NaN	1	39346000000	53	49819000000	6	69284000000	28
CaffeicAcid	S1_6750733	1	6750733	0.78977	0.37819	0.01287	0.78977	0.37819	NaN	NaN	1	39346000000	53	49819000000	6	69284000000	28
CaffeicAcid	S1_6750778	1	6750778	0.78977	0.37819	0.01287	0.78977	0.37819	NaN	NaN	1	39346000000	53	49819000000	6	69284000000	28
CaffeicAcid	S1_6838313	1	6838313	0.35892	0.70015	0.01194	0.35892	0.70015	NaN	NaN	2	18244000000	52	50832000000	7	58979000000	18
CaffeicAcid	S1_6874138	1	6874138	0.6172	0.60704	0.03072	0.52797	0.59293	0.79974	0.37537	3	31294000000	51	50704000000	8	58781000000	13
CaffeicAcid	S1_6874139	1	6874139	0.85493	0.4705	0.04199	0.86156	0.42845	0.84675	0.36181	3	42771000000	51	50028000000	8	63084000000	19
CaffeicAcid	S1_6874337	1	6874337	0.00189	0.96545	3.1329e-05	0.00189	0.96545	NaN	NaN	1	95745000	53	50560000000	6	62743000000	23
CaffeicAcid	S1_6949894	1	6949894	0.78977	0.37819	0.01287	0.78977	0.37819	NaN	NaN	1	39346000000	53	49819000000	6	69284000000	28
CaffeicAcid	S1_6950779	1	6950779	0.78977	0.37819	0.01287	0.78977	0.37819	NaN	NaN	1	39346000000	53	49819000000	6	69284000000	28
CaffeicAcid	S1_6974897	1	6974897	0.78977	0.37819	0.01287	0.78977	0.37819	NaN	NaN	1	39346000000	53	49819000000	6	69284000000	28
CaffeicAcid	S1_6992816	1	6992816	0.13542	0.87366	0.00454	0.13542	0.87366	NaN	NaN	2	6942600000	52	51267000000	7	55749000000	26
CaffeicAcid	S1_6992843	1	6992843	0.13542	0.87366	0.00454	0.13542	0.87366	NaN	NaN	2	6942600000	52	51267000000	7	55749000000	26
CaffeicAcid	S1_6992869	1	6992869	0.55912	0.64443	0.02792	0.61282	0.54569	0.46436	0.49868	3	28443000000	51	50871000000	8	57711000000	24
CaffeicAcid	S1_6993174	1	6993174	0.46519	0.63061	0.01541	0.46519	0.63061	NaN	NaN	2	23552000000	52	50628000000	7	60495000000	26
CaffeicAcid	S1_7029546	1	7029546	0.74328	0.48053	0.02437	0.74328	0.48053	NaN	NaN	2	37240000000	52	50102000000	7	64406000000	27
CaffeicAcid	S1_7029647	1	7029647	0.48992	0.69082	0.02456	0.63131	0.53592	0.22595	0.63657	3	25022000000	51	51073000000	8	56428000000	27
CaffeicAcid	S1_7029654	1	7029654	0.69188	0.50518	0.02273	0.69188	0.50518	NaN	NaN	2	34731000000	52	50198000000	7	63689000000	26
CaffeicAcid	S1_7030550	1	7030550	0.78977	0.37819	0.01287	0.78977	0.37819	NaN	NaN	1	39346000000	53	49819000000	6	69284000000	28
CaffeicAcid	S1_7063636	1	7063636	1.27837	0.26329	0.02065	1.27837	0.26329	NaN	NaN	1	63114000000	53	49371000000	6	73246000000	29
CaffeicAcid	S1_7142950	1	7142950	1.27837	0.26329	0.02065	1.27837	0.26329	NaN	NaN	1	63114000000	53	49371000000	6	73246000000	29
CaffeicAcid	S1_7142974	1	7142974	1.27837	0.26329	0.02065	1.27837	0.26329	NaN	NaN	1	63114000000	53	49371000000	6	73246000000	29
CaffeicAcid	S1_7150308	1	7150308	1.27837	0.26329	0.02065	1.27837	0.26329	NaN	NaN	1	63114000000	53	49371000000	6	73246000000	29
CaffeicAcid	S1_7150334	1	7150334	1.27837	0.26329	0.02065	1.27837	0.26329	NaN	NaN	1	63114000000	53	49371000000	6	73246000000	29
CaffeicAcid	S1_7150375	1	7150375	1.27837	0.26329	0.02065	1.27837	0.26329	NaN	NaN	1	63114000000	53	49371000000	6	73246000000	29
CaffeicAcid	S1_7172939	1	7172939	2.20378	0.12059	0.06852	0.02714	0.86976	4.37868	0.04129	2	104700000000	52	47507000000	7	83679000000	16
CaffeicAcid	S1_7189476	1	7189476	0.69865	0.50187	0.02295	0.69865	0.50187	NaN	NaN	2	35062000000	52	50185000000	7	63784000000	19
CaffeicAcid	S1_7189516	1	7189516	1.13875	0.32807	0.03679	1.13875	0.32807	NaN	NaN	2	56222000000	52	49372000000	7	69829000000	20
CaffeicAcid	S1_7241146	1	7241146	2.20378	0.12059	0.06852	0.02714	0.86976	4.37868	0.04129	2	104700000000	52	47507000000	7	83679000000	16
CaffeicAcid	S1_7242735	1	7242735	2.20378	0.12059	0.06852	0.02714	0.86976	4.37868	0.04129	2	104700000000	52	47507000000	7	83679000000	16
CaffeicAcid	S1_7248682	1	7248682	2.06378	0.11659	0.09492	0.41312	0.66374	5.29685	0.02548	3	96701000000	51	46856000000	8	83308000000	16
CaffeicAcid	S1_7248738	1	7248738	1.54227	0.21484	0.07293	0.65601	0.52316	3.25781	0.07699	3	74297000000	51	48174000000	8	74907000000	17
CaffeicAcid	S1_7256730	1	7256730	1.69542	0.19351	0.05368	0.19419	0.66125	3.18864	0.07998	2	82023000000	52	48379000000	7	77201000000	16
CaffeicAcid	S1_7277769	1	7277769	1.6972	0.17927	0.07959	0.54857	0.58108	3.93258	0.05276	3	81083000000	51	47775000000	8	77451000000	16
CaffeicAcid	S1_7295609	1	7295609	1.69542	0.19351	0.05368	0.19419	0.66125	3.18864	0.07998	2	82023000000	52	48379000000	7	77201000000	16
CaffeicAcid	S1_7295703	1	7295703	1.69542	0.19351	0.05368	0.19419	0.66125	3.18864	0.07998	2	82023000000	52	48379000000	7	77201000000	16
CaffeicAcid	S1_7295711	1	7295711	0.78977	0.37819	0.01287	0.78977	0.37819	NaN	NaN	1	39346000000	53	49819000000	6	69284000000	28
CaffeicAcid	S1_7309664	1	7309664	0.78977	0.37819	0.01287	0.78977	0.37819	NaN	NaN	1	39346000000	53	49819000000	6	69284000000	28
CaffeicAcid	S1_7322702	1	7322702	2.32123	0.10824	0.07187	0.40998	0.52474	4.20765	0.0453	2	109820000000	52	47310000000	7	85142000000	19
CaffeicAcid	S1_7322740	1	7322740	0.43601	0.64895	0.01446	0.57778	0.45055	0.30186	0.58507	2	22099000000	52	50684000000	7	60080000000	29
CaffeicAcid	S1_7353927	1	7353927	0.74328	0.48053	0.02437	0.74328	0.48053	NaN	NaN	2	37240000000	52	50102000000	7	64406000000	27
CaffeicAcid	S1_7354188	1	7354188	0.78977	0.37819	0.01287	0.78977	0.37819	NaN	NaN	1	39346000000	53	49819000000	6	69284000000	28
CaffeicAcid	S1_7385670	1	7385670	1.40683	0.25409	0.04501	1.40683	0.25409	NaN	NaN	2	68778000000	52	48889000000	7	73417000000	17
CaffeicAcid	S1_7427797	1	7427797	1.05143	0.37793	0.05107	0.13649	0.87272	2.87147	0.09626	3	52029000000	51	49484000000	8	66556000000	15
CaffeicAcid	S1_7456171	1	7456171	0.6313	0.59819	0.0314	0.84921	0.4336	0.22092	0.64034	3	31984000000	51	50663000000	8	59039000000	11
CaffeicAcid	S1_7456189	1	7456189	0.56406	0.6412	0.02816	0.66865	0.51675	0.37106	0.54513	3	28687000000	51	50857000000	8	57803000000	12
CaffeicAcid	S1_7459004	1	7459004	0.92561	0.40272	0.03014	0.92561	0.40272	NaN	NaN	2	46060000000	52	49762000000	7	66926000000	13
CaffeicAcid	S1_7459027	1	7459027	0.96566	0.38745	0.0314	0.96566	0.38745	NaN	NaN	2	47982000000	52	49688000000	7	67475000000	10
CaffeicAcid	S1_7459045	1	7459045	1.24914	0.29521	0.0402	1.24914	0.29521	NaN	NaN	2	61422000000	52	49172000000	7	71315000000	17
CaffeicAcid	S1_7576446	1	7576446	1.08085	0.36556	0.05242	0.64306	0.52981	1.93334	0.17043	3	53398000000	51	49403000000	8	67069000000	15
CaffeicAcid	S1_7582090	1	7582090	0.78977	0.37819	0.01287	0.78977	0.37819	NaN	NaN	1	39346000000	53	49819000000	6	69284000000	28
CaffeicAcid	S1_7598334	1	7598334	4.08111	0.02258	0.11896	4.08111	0.02258	NaN	NaN	2	181780000000	52	44542000000	7	105700000000	29
CaffeicAcid	S1_7598352	1	7598352	3.35653	0.02582	0.14458	4.22259	0.01998	1.53717	0.22071	3	147290000000	51	43880000000	8	102280000000	18
CaffeicAcid	S1_7598367	1	7598367	3.35653	0.02582	0.14458	4.22259	0.01998	1.53717	0.22071	3	147290000000	51	43880000000	8	102280000000	18
CaffeicAcid	S1_7600364	1	7600364	0.98246	0.38123	0.03193	0.44448	0.50786	1.51611	0.22375	2	48787000000	52	49658000000	7	67705000000	17
CaffeicAcid	S1_7627541	1	7627541	1.17363	0.32895	0.05663	0.6973	0.50252	2.09687	0.15372	3	57685000000	51	49151000000	8	68677000000	17
CaffeicAcid	S1_7663965	1	7663965	0.53429	0.46803	0.00875	0.53429	0.46803	NaN	NaN	1	26745000000	53	50057000000	6	67184000000	27
CaffeicAcid	S1_7664000	1	7664000	0.53429	0.46803	0.00875	0.53429	0.46803	NaN	NaN	1	26745000000	53	50057000000	6	67184000000	27
CaffeicAcid	S1_7664014	1	7664014	1.09034	0.34366	0.03529	0.27658	0.60115	1.8994	0.17405	2	53928000000	52	49460000000	7	69174000000	17
CaffeicAcid	S1_7664027	1	7664027	1.09034	0.34366	0.03529	0.27658	0.60115	1.8994	0.17405	2	53928000000	52	49460000000	7	69174000000	17
CaffeicAcid	S1_7703241	1	7703241	0.53429	0.46803	0.00875	0.53429	0.46803	NaN	NaN	1	26745000000	53	50057000000	6	67184000000	27
CaffeicAcid	S1_7703259	1	7703259	1.09034	0.34366	0.03529	0.27658	0.60115	1.8994	0.17405	2	53928000000	52	49460000000	7	69174000000	17
CaffeicAcid	S1_7718166	1	7718166	0.34568	0.79239	0.01747	0.02444	0.97587	0.98819	0.32488	3	17802000000	51	51497000000	8	53721000000	20
CaffeicAcid	S1_7726904	1	7726904	0.53429	0.46803	0.00875	0.53429	0.46803	NaN	NaN	1	26745000000	53	50057000000	6	67184000000	27
CaffeicAcid	S1_7727072	1	7727072	1.09034	0.34366	0.03529	0.27658	0.60115	1.8994	0.17405	2	53928000000	52	49460000000	7	69174000000	17
CaffeicAcid	S1_7739665	1	7739665	1.09034	0.34366	0.03529	0.27658	0.60115	1.8994	0.17405	2	53928000000	52	49460000000	7	69174000000	17
CaffeicAcid	S1_7740420	1	7740420	1.72438	0.18832	0.05454	0.59446	0.44412	2.83374	0.0983	2	83337000000	52	48329000000	7	77576000000	18
CaffeicAcid	S1_7740429	1	7740429	1.72438	0.18832	0.05454	0.59446	0.44412	2.83374	0.0983	2	83337000000	52	48329000000	7	77576000000	18
CaffeicAcid	S1_7740558	1	7740558	1.72438	0.18832	0.05454	0.59446	0.44412	2.83374	0.0983	2	83337000000	52	48329000000	7	77576000000	18
CaffeicAcid	S1_7788461	1	7788461	0.53429	0.46803	0.00875	0.53429	0.46803	NaN	NaN	1	26745000000	53	50057000000	6	67184000000	27
CaffeicAcid	S1_7788488	1	7788488	0.53429	0.46803	0.00875	0.53429	0.46803	NaN	NaN	1	26745000000	53	50057000000	6	67184000000	27
CaffeicAcid	S1_7788523	1	7788523	0.53429	0.46803	0.00875	0.53429	0.46803	NaN	NaN	1	26745000000	53	50057000000	6	67184000000	27
CaffeicAcid	S1_7793093	1	7793093	0.68927	0.56278	0.03417	0.10478	0.90072	1.85481	0.17921	3	34806000000	51	50497000000	8	60097000000	14
CaffeicAcid	S1_7860876	1	7860876	0.3946	0.67595	0.01311	0.23475	0.63002	0.55642	0.45906	2	20032000000	52	50763000000	7	59489000000	27
CaffeicAcid	S1_7860888	1	7860888	0.3946	0.67595	0.01311	0.23475	0.63002	0.55642	0.45906	2	20032000000	52	50763000000	7	59489000000	27
CaffeicAcid	S1_7861093	1	7861093	1.31434	0.27743	0.04219	0.12303	0.72716	2.50217	0.11975	2	64474000000	52	49054000000	7	72187000000	17
CaffeicAcid	S1_7887628	1	7887628	0.53429	0.46803	0.00875	0.53429	0.46803	NaN	NaN	1	26745000000	53	50057000000	6	67184000000	27
CaffeicAcid	S1_7892879	1	7892879	0.06935	0.93309	0.00233	0.06935	0.93309	NaN	NaN	2	3564400000	52	51397000000	7	54784000000	26
CaffeicAcid	S1_7913012	1	7913012	0.9468	0.39457	0.03081	0.51828	0.47474	1.37167	0.24686	2	47078000000	52	49723000000	7	67217000000	17
CaffeicAcid	S1_7913123	1	7913123	0.9468	0.39457	0.03081	0.51828	0.47474	1.37167	0.24686	2	47078000000	52	49723000000	7	67217000000	17
CaffeicAcid	S1_7913185	1	7913185	0.9468	0.39457	0.03081	0.51828	0.47474	1.37167	0.24686	2	47078000000	52	49723000000	7	67217000000	17
CaffeicAcid	S1_7914659	1	7914659	0.95593	0.4207	0.04668	0.56705	0.57066	1.71804	0.19582	3	47555000000	51	49747000000	8	64878000000	16
CaffeicAcid	S1_7938679	1	7938679	0.19274	0.90087	0.00983	0.00083283	0.99917	0.57657	0.45116	3	10014000000	51	51955000000	8	50800000000	23
CaffeicAcid	S1_7968669	1	7968669	0.53429	0.46803	0.00875	0.53429	0.46803	NaN	NaN	1	26745000000	53	50057000000	6	67184000000	27
CaffeicAcid	S1_7978204	1	7978204	0.95473	0.39156	0.03106	0.08988	0.76551	1.8182	0.18337	2	47458000000	52	49709000000	7	67325000000	20
CaffeicAcid	S1_7988948	1	7988948	0.64025	0.59262	0.03183	0.43326	0.65071	1.05334	0.30958	3	32421000000	51	50637000000	8	59203000000	19
CaffeicAcid	S1_7998857	1	7998857	0.95473	0.39156	0.03106	0.08988	0.76551	1.8182	0.18337	2	47458000000	52	49709000000	7	67325000000	20
CaffeicAcid	S1_8037496	1	8037496	0.22474	0.87876	0.01144	0.30176	0.7408	0.08137	0.77661	3	11655000000	51	51859000000	8	51416000000	26
CaffeicAcid	S1_8037570	1	8037570	0.22474	0.87876	0.01144	0.30176	0.7408	0.08137	0.77661	3	11655000000	51	51859000000	8	51416000000	26
CaffeicAcid	S1_8051328	1	8051328	0.7944	0.45726	0.026	0.7944	0.45726	NaN	NaN	2	39725000000	52	50006000000	7	65116000000	23
CaffeicAcid	S1_8051452	1	8051452	0.4356	0.64921	0.01445	0.4356	0.64921	NaN	NaN	2	22079000000	52	50685000000	7	60074000000	28
CaffeicAcid	S1_8051462	1	8051462	0.71239	0.4952	0.02338	0.71239	0.4952	NaN	NaN	2	35733000000	52	50160000000	7	63975000000	28
CaffeicAcid	S1_8051526	1	8051526	0.55884	0.57527	0.01845	0.55884	0.57527	NaN	NaN	2	28193000000	52	50450000000	7	61821000000	26
CaffeicAcid	S1_8053118	1	8053118	1.78569	0.16161	0.08335	0.60958	0.54742	4.06604	0.04903	3	84909000000	51	47550000000	8	78886000000	17
CaffeicAcid	S1_8064750	1	8064750	0.38235	0.76614	0.01929	0.36698	0.6946	0.42125	0.51923	3	19648000000	51	51389000000	8	54413000000	18
CaffeicAcid	S1_8068924	1	8068924	1.42255	0.25032	0.04549	0.07111	0.79076	2.77162	0.10196	2	69507000000	52	48861000000	7	73625000000	18
CaffeicAcid	S1_8069132	1	8069132	0.53429	0.46803	0.00875	0.53429	0.46803	NaN	NaN	1	26745000000	53	50057000000	6	67184000000	27
CaffeicAcid	S1_8069140	1	8069140	0.27503	0.76065	0.00918	0.38518	0.5375	0.17091	0.68101	2	14025000000	52	50994000000	7	57773000000	27
CaffeicAcid	S1_8076526	1	8076526	0.53429	0.46803	0.00875	0.53429	0.46803	NaN	NaN	1	26745000000	53	50057000000	6	67184000000	27
CaffeicAcid	S1_8077978	1	8077978	0.27601	0.84243	0.01401	0.16673	0.84688	0.49779	0.48368	3	14271000000	51	51705000000	8	52397000000	26
CaffeicAcid	S1_8079859	1	8079859	0.53429	0.46803	0.00875	0.53429	0.46803	NaN	NaN	1	26745000000	53	50057000000	6	67184000000	27
CaffeicAcid	S1_8079930	1	8079930	0.53429	0.46803	0.00875	0.53429	0.46803	NaN	NaN	1	26745000000	53	50057000000	6	67184000000	27
CaffeicAcid	S1_8084155	1	8084155	0.09654	0.75724	0.00159	0.09654	0.75724	NaN	NaN	1	4872400000	53	50470000000	6	63539000000	20
CaffeicAcid	S1_8085131	1	8085131	0.71224	0.5492	0.03526	0.21592	0.80652	1.69906	0.19826	3	35919000000	51	50431000000	8	60515000000	18
CaffeicAcid	S1_8109088	1	8109088	0.53429	0.46803	0.00875	0.53429	0.46803	NaN	NaN	1	26745000000	53	50057000000	6	67184000000	27
CaffeicAcid	S1_8109146	1	8109146	0.53429	0.46803	0.00875	0.53429	0.46803	NaN	NaN	1	26745000000	53	50057000000	6	67184000000	27
CaffeicAcid	S1_8110140	1	8110140	1.00671	0.37243	0.03269	1.00671	0.37243	NaN	NaN	2	49946000000	52	49613000000	7	68036000000	25
CaffeicAcid	S1_8110194	1	8110194	0.68928	0.50647	0.02265	0.68928	0.50647	NaN	NaN	2	34604000000	52	50203000000	7	63653000000	26
CaffeicAcid	S1_8110362	1	8110362	0.00084119	0.97697	1.3917e-05	0.00084119	0.97697	NaN	NaN	1	42531000	53	50561000000	6	62734000000	27
CaffeicAcid	S1_8110396	1	8110396	0.57874	0.45018	0.00947	0.57874	0.45018	NaN	NaN	1	28946000000	53	50015000000	6	67551000000	28
CaffeicAcid	S1_8113098	1	8113098	0.41462	0.74322	0.02088	0.53891	0.58661	0.18298	0.67062	3	21267000000	51	51293000000	8	55020000000	26
CaffeicAcid	S1_8124817	1	8124817	0.53429	0.46803	0.00875	0.53429	0.46803	NaN	NaN	1	26745000000	53	50057000000	6	67184000000	27
CaffeicAcid	S1_8128697	1	8128697	0.53429	0.46803	0.00875	0.53429	0.46803	NaN	NaN	1	26745000000	53	50057000000	6	67184000000	27
CaffeicAcid	S1_8128782	1	8128782	0.53429	0.46803	0.00875	0.53429	0.46803	NaN	NaN	1	26745000000	53	50057000000	6	67184000000	27
CaffeicAcid	S1_8152050	1	8152050	1.1987	0.31965	0.05776	0.35567	0.7024	2.85933	0.09695	3	58836000000	51	49083000000	8	69109000000	16
CaffeicAcid	S1_8153104	1	8153104	0.51424	0.67431	0.02575	0.04146	0.95942	1.45908	0.23265	3	26227000000	51	51002000000	8	56880000000	14
CaffeicAcid	S1_8153186	1	8153186	0.51424	0.67431	0.02575	0.04146	0.95942	1.45908	0.23265	3	26227000000	51	51002000000	8	56880000000	14
CaffeicAcid	S1_8154486	1	8154486	0.59822	0.55353	0.01972	0.05265	0.81941	1.14364	0.28982	2	30135000000	52	50375000000	7	62376000000	18
CaffeicAcid	S1_8154639	1	8154639	0.59822	0.55353	0.01972	0.05265	0.81941	1.14364	0.28982	2	30135000000	52	50375000000	7	62376000000	18
CaffeicAcid	S1_8157062	1	8157062	0.59822	0.55353	0.01972	0.05265	0.81941	1.14364	0.28982	2	30135000000	52	50375000000	7	62376000000	18
CaffeicAcid	S1_8157072	1	8157072	0.59822	0.55353	0.01972	0.05265	0.81941	1.14364	0.28982	2	30135000000	52	50375000000	7	62376000000	18
CaffeicAcid	S1_8157127	1	8157127	0.53429	0.46803	0.00875	0.53429	0.46803	NaN	NaN	1	26745000000	53	50057000000	6	67184000000	27
CaffeicAcid	S1_8157183	1	8157183	0.53429	0.46803	0.00875	0.53429	0.46803	NaN	NaN	1	26745000000	53	50057000000	6	67184000000	27
CaffeicAcid	S1_8163601	1	8163601	0.73564	0.48412	0.02413	0.01086	0.91741	1.46033	0.23234	2	36867000000	52	50116000000	7	64299000000	18
CaffeicAcid	S1_8163640	1	8163640	0.59822	0.55353	0.01972	0.05265	0.81941	1.14364	0.28982	2	30135000000	52	50375000000	7	62376000000	18
CaffeicAcid	S1_8164840	1	8164840	1.36585	0.26417	0.04376	2.57403	0.11457	0.19668	0.65926	2	66874000000	52	48962000000	7	72873000000	13
CaffeicAcid	S1_8184060	1	8184060	1.22752	0.30137	0.03953	1.22752	0.30137	NaN	NaN	2	60407000000	52	49211000000	7	71025000000	22
CaffeicAcid	S1_8184065	1	8184065	1.22752	0.30137	0.03953	1.22752	0.30137	NaN	NaN	2	60407000000	52	49211000000	7	71025000000	22
CaffeicAcid	S1_8184210	1	8184210	0.86954	0.463	0.04267	1.20056	0.30923	0.24248	0.62453	3	43466000000	51	49988000000	8	63345000000	22
CaffeicAcid	S1_8184271	1	8184271	1.18753	0.31311	0.0383	1.18753	0.31311	NaN	NaN	2	58525000000	52	49283000000	7	70487000000	25
CaffeicAcid	S1_8184435	1	8184435	0.68371	0.50922	0.02247	0.68371	0.50922	NaN	NaN	2	34332000000	52	50213000000	7	63575000000	26
CaffeicAcid	S1_8184498	1	8184498	0.56179	0.64269	0.02805	0.55187	0.57921	0.59032	0.44584	3	28574000000	51	50864000000	8	57761000000	17
CaffeicAcid	S1_8185390	1	8185390	0.3624	0.54974	0.00595	0.3624	0.54974	NaN	NaN	1	18199000000	53	50218000000	6	65760000000	25
CaffeicAcid	S1_8185450	1	8185450	0.31111	0.73399	0.01037	0.31111	0.73399	NaN	NaN	2	15843000000	52	50925000000	7	58293000000	28
CaffeicAcid	S1_8185519	1	8185519	0.92783	0.43407	0.04538	0.27849	0.75805	2.2135	0.14297	3	46229000000	51	49825000000	8	64381000000	14
CaffeicAcid	S1_8185556	1	8185556	0.53429	0.46803	0.00875	0.53429	0.46803	NaN	NaN	1	26745000000	53	50057000000	6	67184000000	27
CaffeicAcid	S1_8185653	1	8185653	0.59822	0.55353	0.01972	0.05265	0.81941	1.14364	0.28982	2	30135000000	52	50375000000	7	62376000000	18
CaffeicAcid	S1_8186974	1	8186974	0.82092	0.36901	0.01337	0.82092	0.36901	NaN	NaN	1	40874000000	53	49790000000	6	69539000000	29
CaffeicAcid	S1_8187073	1	8187073	0.59822	0.55353	0.01972	0.05265	0.81941	1.14364	0.28982	2	30135000000	52	50375000000	7	62376000000	18
CaffeicAcid	S1_8187216	1	8187216	0.30778	0.73641	0.01026	0.30778	0.73641	NaN	NaN	2	15675000000	52	50931000000	7	58245000000	26
CaffeicAcid	S1_8187373	1	8187373	2.22379	0.11839	0.06909	2.22379	0.11839	NaN	NaN	2	105570000000	52	47473000000	7	83929000000	16
CaffeicAcid	S1_8203463	1	8203463	0.43826	0.64752	0.01454	0.88066	0.35228	0.01227	0.91222	2	22211000000	52	50680000000	7	60112000000	18
CaffeicAcid	S1_8224003	1	8224003	0.47883	0.69843	0.02402	0.11906	0.888	1.19747	0.27897	3	24471000000	51	51105000000	8	56222000000	17
CaffeicAcid	S1_8224264	1	8224264	0.59822	0.55353	0.01972	0.05265	0.81941	1.14364	0.28982	2	30135000000	52	50375000000	7	62376000000	18
CaffeicAcid	S1_8227512	1	8227512	0.53429	0.46803	0.00875	0.53429	0.46803	NaN	NaN	1	26745000000	53	50057000000	6	67184000000	27
CaffeicAcid	S1_8227734	1	8227734	0.59822	0.55353	0.01972	0.05265	0.81941	1.14364	0.28982	2	30135000000	52	50375000000	7	62376000000	18
CaffeicAcid	S1_8262657	1	8262657	0.53429	0.46803	0.00875	0.53429	0.46803	NaN	NaN	1	26745000000	53	50057000000	6	67184000000	27
CaffeicAcid	S1_8279421	1	8279421	0.53429	0.46803	0.00875	0.53429	0.46803	NaN	NaN	1	26745000000	53	50057000000	6	67184000000	27
CaffeicAcid	S1_8287521	1	8287521	0.63214	0.53549	0.02081	0.31128	0.57924	0.95327	0.33341	2	31803000000	52	50311000000	7	62853000000	20
CaffeicAcid	S1_8287536	1	8287536	0.63214	0.53549	0.02081	0.31128	0.57924	0.95327	0.33341	2	31803000000	52	50311000000	7	62853000000	20
CaffeicAcid	S1_8287576	1	8287576	0.53429	0.46803	0.00875	0.53429	0.46803	NaN	NaN	1	26745000000	53	50057000000	6	67184000000	27
CaffeicAcid	S1_8287647	1	8287647	0.63214	0.53549	0.02081	0.31128	0.57924	0.95327	0.33341	2	31803000000	52	50311000000	7	62853000000	20
CaffeicAcid	S1_8310736	1	8310736	0.35718	0.78414	0.01804	0.18214	0.83401	0.7093	0.40361	3	18382000000	51	51463000000	8	53938000000	26
CaffeicAcid	S1_8330522	1	8330522	0.53429	0.46803	0.00875	0.53429	0.46803	NaN	NaN	1	26745000000	53	50057000000	6	67184000000	27
CaffeicAcid	S1_8357758	1	8357758	0.53429	0.46803	0.00875	0.53429	0.46803	NaN	NaN	1	26745000000	53	50057000000	6	67184000000	27
CaffeicAcid	S1_8357890	1	8357890	1.28398	0.26226	0.02074	1.28398	0.26226	NaN	NaN	1	63385000000	53	49366000000	6	73291000000	26
CaffeicAcid	S1_8358183	1	8358183	0.53429	0.46803	0.00875	0.53429	0.46803	NaN	NaN	1	26745000000	53	50057000000	6	67184000000	27
CaffeicAcid	S1_8371974	1	8371974	0.12643	0.94403	0.00647	0.00623	0.99379	0.36698	0.54734	3	6594100000	51	52156000000	8	49518000000	20
CaffeicAcid	S1_8376269	1	8376269	0.53429	0.46803	0.00875	0.53429	0.46803	NaN	NaN	1	26745000000	53	50057000000	6	67184000000	27
CaffeicAcid	S1_8380310	1	8380310	0.53429	0.46803	0.00875	0.53429	0.46803	NaN	NaN	1	26745000000	53	50057000000	6	67184000000	27
CaffeicAcid	S1_8380955	1	8380955	0.87904	0.35272	0.01431	0.87904	0.35272	NaN	NaN	1	43721000000	53	49737000000	6	70014000000	28
CaffeicAcid	S1_8380969	1	8380969	0.53429	0.46803	0.00875	0.53429	0.46803	NaN	NaN	1	26745000000	53	50057000000	6	67184000000	27
CaffeicAcid	S1_8381169	1	8381169	0.59822	0.55353	0.01972	0.05265	0.81941	1.14364	0.28982	2	30135000000	52	50375000000	7	62376000000	18
CaffeicAcid	S1_8403586	1	8403586	0.53429	0.46803	0.00875	0.53429	0.46803	NaN	NaN	1	26745000000	53	50057000000	6	67184000000	27
CaffeicAcid	S1_8423715	1	8423715	0.53429	0.46803	0.00875	0.53429	0.46803	NaN	NaN	1	26745000000	53	50057000000	6	67184000000	27
CaffeicAcid	S1_8424247	1	8424247	0.53429	0.46803	0.00875	0.53429	0.46803	NaN	NaN	1	26745000000	53	50057000000	6	67184000000	27
CaffeicAcid	S1_8424481	1	8424481	0.53429	0.46803	0.00875	0.53429	0.46803	NaN	NaN	1	26745000000	53	50057000000	6	67184000000	27
CaffeicAcid	S1_8424555	1	8424555	0.36026	0.69922	0.01198	0.36026	0.69922	NaN	NaN	2	18312000000	52	50830000000	7	58998000000	26
CaffeicAcid	S1_8432076	1	8432076	0.63214	0.53549	0.02081	0.31128	0.57924	0.95327	0.33341	2	31803000000	52	50311000000	7	62853000000	20
CaffeicAcid	S1_8432133	1	8432133	0.63214	0.53549	0.02081	0.31128	0.57924	0.95327	0.33341	2	31803000000	52	50311000000	7	62853000000	20
CaffeicAcid	S1_8449186	1	8449186	0.67867	0.56914	0.03366	0.86619	0.42653	0.32608	0.57048	3	34291000000	51	50527000000	8	59904000000	25
CaffeicAcid	S1_8449428	1	8449428	0.63214	0.53549	0.02081	0.31128	0.57924	0.95327	0.33341	2	31803000000	52	50311000000	7	62853000000	20
CaffeicAcid	S1_8470866	1	8470866	0.53429	0.46803	0.00875	0.53429	0.46803	NaN	NaN	1	26745000000	53	50057000000	6	67184000000	27
CaffeicAcid	S1_8489054	1	8489054	0.36172	0.78089	0.01827	0.24895	0.78054	0.59118	0.44551	3	18611000000	51	51450000000	8	54024000000	18
CaffeicAcid	S1_8489151	1	8489151	0.53429	0.46803	0.00875	0.53429	0.46803	NaN	NaN	1	26745000000	53	50057000000	6	67184000000	27
CaffeicAcid	S1_8489323	1	8489323	0.53429	0.46803	0.00875	0.53429	0.46803	NaN	NaN	1	26745000000	53	50057000000	6	67184000000	27
CaffeicAcid	S1_8517476	1	8517476	0.53429	0.46803	0.00875	0.53429	0.46803	NaN	NaN	1	26745000000	53	50057000000	6	67184000000	27
CaffeicAcid	S1_8522565	1	8522565	0.32815	0.72174	0.01093	0.66411	0.41876	0.00466	0.94582	2	16700000000	52	50892000000	7	58537000000	26
CaffeicAcid	S1_8522792	1	8522792	0.57501	0.63406	0.02869	0.85701	0.43034	0.04256	0.83737	3	29225000000	51	50825000000	8	58004000000	21
CaffeicAcid	S1_8563955	1	8563955	0.40922	0.74704	0.02061	0.36921	0.69307	0.49638	0.4843	3	20997000000	51	51309000000	8	54919000000	17
CaffeicAcid	S1_8564045	1	8564045	0.40922	0.74704	0.02061	0.36921	0.69307	0.49638	0.4843	3	20997000000	51	51309000000	8	54919000000	17
CaffeicAcid	S1_8564066	1	8564066	0.57022	0.5689	0.01882	0.57022	0.5689	NaN	NaN	2	28755000000	52	50428000000	7	61982000000	24
CaffeicAcid	S1_8569694	1	8569694	0.53429	0.46803	0.00875	0.53429	0.46803	NaN	NaN	1	26745000000	53	50057000000	6	67184000000	27
CaffeicAcid	S1_8577566	1	8577566	0.53429	0.46803	0.00875	0.53429	0.46803	NaN	NaN	1	26745000000	53	50057000000	6	67184000000	27
CaffeicAcid	S1_8580076	1	8580076	0.53429	0.46803	0.00875	0.53429	0.46803	NaN	NaN	1	26745000000	53	50057000000	6	67184000000	27
CaffeicAcid	S1_8580130	1	8580130	0.43537	0.64936	0.01444	0.1702	0.6816	0.70151	0.40611	2	22067000000	52	50685000000	7	60071000000	20
CaffeicAcid	S1_8600533	1	8600533	0.53429	0.46803	0.00875	0.53429	0.46803	NaN	NaN	1	26745000000	53	50057000000	6	67184000000	27
CaffeicAcid	S1_8600557	1	8600557	0.53429	0.46803	0.00875	0.53429	0.46803	NaN	NaN	1	26745000000	53	50057000000	6	67184000000	27
CaffeicAcid	S1_8616565	1	8616565	0.53429	0.46803	0.00875	0.53429	0.46803	NaN	NaN	1	26745000000	53	50057000000	6	67184000000	27
CaffeicAcid	S1_8631135	1	8631135	0.47117	0.7037	0.02365	0.39093	0.6784	0.6371	0.42846	3	24090000000	51	51127000000	8	56079000000	19
CaffeicAcid	S1_8655134	1	8655134	0.36925	0.69305	0.01228	0.13465	0.71512	0.60484	0.44026	2	18762000000	52	50812000000	7	59127000000	19
CaffeicAcid	S1_8666942	1	8666942	2.29166	0.11122	0.07103	2.29166	0.11122	NaN	NaN	2	108530000000	52	47360000000	7	84775000000	24
CaffeicAcid	S1_8668995	1	8668995	0.71603	0.54698	0.03544	0.9241	0.40331	0.32393	0.57175	3	36103000000	51	50421000000	8	60584000000	26
CaffeicAcid	S1_8671540	1	8671540	0.75818	0.52278	0.03744	0.55272	0.57873	1.1656	0.28539	3	38137000000	51	50301000000	8	61347000000	26
CaffeicAcid	S1_8685106	1	8685106	0.53429	0.46803	0.00875	0.53429	0.46803	NaN	NaN	1	26745000000	53	50057000000	6	67184000000	27
CaffeicAcid	S1_8687860	1	8687860	4.11226	0.02198	0.11975	2.56382	0.11528	5.44565	0.02352	2	182980000000	52	44496000000	7	106050000000	27
CaffeicAcid	S1_8687887	1	8687887	0.24688	0.62134	0.00407	0.24688	0.62134	NaN	NaN	1	12425000000	53	50327000000	6	64798000000	26
CaffeicAcid	S1_8693568	1	8693568	0.74045	0.39339	0.01208	0.74045	0.39339	NaN	NaN	1	36923000000	53	49865000000	6	68881000000	24
CaffeicAcid	S1_8693596	1	8693596	0.74045	0.39339	0.01208	0.74045	0.39339	NaN	NaN	1	36923000000	53	49865000000	6	68881000000	24
CaffeicAcid	S1_8693634	1	8693634	0.74045	0.39339	0.01208	0.74045	0.39339	NaN	NaN	1	36923000000	53	49865000000	6	68881000000	24
CaffeicAcid	S1_8715048	1	8715048	0.5726	0.56757	0.01889	0.5726	0.56757	NaN	NaN	2	28873000000	52	50423000000	7	62015000000	26
CaffeicAcid	S1_8715062	1	8715062	0.5726	0.56757	0.01889	0.5726	0.56757	NaN	NaN	2	28873000000	52	50423000000	7	62015000000	26
CaffeicAcid	S1_8715158	1	8715158	0.52122	0.59687	0.01723	0.52122	0.59687	NaN	NaN	2	26332000000	52	50521000000	7	61289000000	25
CaffeicAcid	S1_8735871	1	8735871	0.20789	0.89047	0.01059	0.3172	0.72958	0.00146	0.96966	3	10792000000	51	51910000000	8	51092000000	27
CaffeicAcid	S1_8737620	1	8737620	0.53429	0.46803	0.00875	0.53429	0.46803	NaN	NaN	1	26745000000	53	50057000000	6	67184000000	27
CaffeicAcid	S1_8737634	1	8737634	0.53429	0.46803	0.00875	0.53429	0.46803	NaN	NaN	1	26745000000	53	50057000000	6	67184000000	27
CaffeicAcid	S1_8737826	1	8737826	0.53429	0.46803	0.00875	0.53429	0.46803	NaN	NaN	1	26745000000	53	50057000000	6	67184000000	27
CaffeicAcid	S1_8738606	1	8738606	0.69326	0.5045	0.02277	0.69326	0.5045	NaN	NaN	2	34799000000	52	50196000000	7	63708000000	23
CaffeicAcid	S1_8742669	1	8742669	0.53429	0.46803	0.00875	0.53429	0.46803	NaN	NaN	1	26745000000	53	50057000000	6	67184000000	27
CaffeicAcid	S1_8742695	1	8742695	0.53429	0.46803	0.00875	0.53429	0.46803	NaN	NaN	1	26745000000	53	50057000000	6	67184000000	27
CaffeicAcid	S1_8745187	1	8745187	0.14952	0.92953	0.00764	0.16124	0.85151	0.13146	0.71842	3	7788000000	51	52086000000	8	49966000000	25
CaffeicAcid	S1_8746853	1	8746853	0.53429	0.46803	0.00875	0.53429	0.46803	NaN	NaN	1	26745000000	53	50057000000	6	67184000000	27
CaffeicAcid	S1_8770315	1	8770315	0.61313	0.54552	0.0202	0.61313	0.54552	NaN	NaN	2	30869000000	52	50347000000	7	62586000000	26
CaffeicAcid	S1_8770415	1	8770415	0.44948	0.64041	0.0149	0.18318	0.67039	0.71677	0.40109	2	22770000000	52	50658000000	7	60272000000	18
CaffeicAcid	S1_8770450	1	8770450	0.53429	0.46803	0.00875	0.53429	0.46803	NaN	NaN	1	26745000000	53	50057000000	6	67184000000	27
CaffeicAcid	S1_8819886	1	8819886	1.31308	0.28028	0.06287	2.00613	0.14479	0.00383	0.95088	3	64048000000	51	48777000000	8	71063000000	16
CaffeicAcid	S1_8820165	1	8820165	0.4411	0.7246	0.02218	0.38597	0.68172	0.55792	0.45853	3	22591000000	51	51215000000	8	55517000000	20
CaffeicAcid	S1_8820464	1	8820464	0.28812	0.83376	0.01461	0.24177	0.78611	0.38653	0.5369	3	14887000000	51	51669000000	8	52628000000	19
CaffeicAcid	S1_8820567	1	8820567	0.64517	0.52872	0.02123	0.64517	0.52872	NaN	NaN	2	32443000000	52	50286000000	7	63035000000	23
CaffeicAcid	S1_8822406	1	8822406	1.45258	0.2433	0.0464	1.45258	0.2433	NaN	NaN	2	70896000000	52	48807000000	7	74022000000	28
CaffeicAcid	S1_8822622	1	8822622	0.21848	0.88313	0.01113	0.21794	0.8049	0.22605	0.6365	3	11334000000	51	51878000000	8	51296000000	27
CaffeicAcid	S1_8822637	1	8822637	0.21848	0.88313	0.01113	0.21794	0.8049	0.22605	0.6365	3	11334000000	51	51878000000	8	51296000000	27
CaffeicAcid	S1_8822642	1	8822642	0.21848	0.88313	0.01113	0.21794	0.8049	0.22605	0.6365	3	11334000000	51	51878000000	8	51296000000	27
CaffeicAcid	S1_8835297	1	8835297	0.20369	0.81636	0.00682	0.1391	0.71067	0.2702	0.6054	2	10415000000	52	51133000000	7	56742000000	20
CaffeicAcid	S1_8835356	1	8835356	0.53429	0.46803	0.00875	0.53429	0.46803	NaN	NaN	1	26745000000	53	50057000000	6	67184000000	27
CaffeicAcid	S1_8845799	1	8845799	0.53429	0.46803	0.00875	0.53429	0.46803	NaN	NaN	1	26745000000	53	50057000000	6	67184000000	27
CaffeicAcid	S1_8845889	1	8845889	0.31433	0.5774	0.00517	0.31433	0.5774	NaN	NaN	1	15800000000	53	50263000000	6	65360000000	23
CaffeicAcid	S1_8845939	1	8845939	0.89377	0.34875	0.01454	0.89377	0.34875	NaN	NaN	1	44441000000	53	49723000000	6	70134000000	22
CaffeicAcid	S1_8845949	1	8845949	1.71208	0.19636	0.02744	1.71208	0.19636	NaN	NaN	1	83857000000	53	48979000000	6	76703000000	23
CaffeicAcid	S1_8849130	1	8849130	0.44123	0.64563	0.01463	0.81815	0.36982	0.07855	0.78039	2	22359000000	52	50674000000	7	60154000000	26
CaffeicAcid	S1_8860746	1	8860746	0.26083	0.77141	0.00871	0.18011	0.67299	0.34378	0.56019	2	13308000000	52	51022000000	7	57568000000	19
CaffeicAcid	S1_8880693	1	8880693	0.3022	0.74048	0.01007	0.1371	0.71266	0.46868	0.49663	2	15395000000	52	50942000000	7	58164000000	20
CaffeicAcid	S1_8880832	1	8880832	0.3022	0.74048	0.01007	0.1371	0.71266	0.46868	0.49663	2	15395000000	52	50942000000	7	58164000000	20
CaffeicAcid	S1_8883229	1	8883229	0.64297	0.52986	0.02116	0.64297	0.52986	NaN	NaN	2	32335000000	52	50290000000	7	63005000000	26
CaffeicAcid	S1_8883514	1	8883514	0.53429	0.46803	0.00875	0.53429	0.46803	NaN	NaN	1	26745000000	53	50057000000	6	67184000000	27
CaffeicAcid	S1_8883530	1	8883530	0.53429	0.46803	0.00875	0.53429	0.46803	NaN	NaN	1	26745000000	53	50057000000	6	67184000000	27
CaffeicAcid	S1_8883545	1	8883545	0.53429	0.46803	0.00875	0.53429	0.46803	NaN	NaN	1	26745000000	53	50057000000	6	67184000000	27
CaffeicAcid	S1_9072981	1	9072981	0.31474	0.73136	0.01049	0.63611	0.42868	0.00531	0.94218	2	16026000000	52	50918000000	7	58345000000	19
CaffeicAcid	S1_9073016	1	9073016	0.3022	0.74048	0.01007	0.58133	0.44917	0.03367	0.85512	2	15395000000	52	50942000000	7	58164000000	20
CaffeicAcid	S1_9082178	1	9082178	0.20369	0.81636	0.00682	0.1391	0.71067	0.2702	0.6054	2	10415000000	52	51133000000	7	56742000000	20
CaffeicAcid	S1_9082335	1	9082335	0.53429	0.46803	0.00875	0.53429	0.46803	NaN	NaN	1	26745000000	53	50057000000	6	67184000000	27
CaffeicAcid	S1_9082343	1	9082343	0.53429	0.46803	0.00875	0.53429	0.46803	NaN	NaN	1	26745000000	53	50057000000	6	67184000000	27
CaffeicAcid	S1_9118267	1	9118267	1.24491	0.30316	0.05983	1.81415	0.17314	0.16471	0.68655	3	60950000000	51	48959000000	8	69901000000	22
CaffeicAcid	S1_9128035	1	9128035	0.53429	0.46803	0.00875	0.53429	0.46803	NaN	NaN	1	26745000000	53	50057000000	6	67184000000	27
CaffeicAcid	S1_9134161	1	9134161	0.53429	0.46803	0.00875	0.53429	0.46803	NaN	NaN	1	26745000000	53	50057000000	6	67184000000	27
CaffeicAcid	S1_9145377	1	9145377	0.53429	0.46803	0.00875	0.53429	0.46803	NaN	NaN	1	26745000000	53	50057000000	6	67184000000	27
CaffeicAcid	S1_9157701	1	9157701	0.18259	0.83364	0.00611	0.28986	0.59256	0.08035	0.77795	2	9344100000	52	51175000000	7	56436000000	20
CaffeicAcid	S1_9183165	1	9183165	0.3946	0.67595	0.01311	0.3946	0.67595	NaN	NaN	2	20032000000	52	50763000000	7	59489000000	27
CaffeicAcid	S1_9196023	1	9196023	0.61313	0.54552	0.0202	0.61313	0.54552	NaN	NaN	2	30869000000	52	50347000000	7	62586000000	26
CaffeicAcid	S1_9202067	1	9202067	1.08368	0.36439	0.05255	1.65506	0.20099	0.0043	0.94799	3	53529000000	51	49396000000	8	67119000000	16
CaffeicAcid	S1_9202100	1	9202100	1.80365	0.17485	0.05688	1.80365	0.17485	NaN	NaN	2	86919000000	52	48191000000	7	78600000000	25
CaffeicAcid	S1_9202560	1	9202560	0.53429	0.46803	0.00875	0.53429	0.46803	NaN	NaN	1	26745000000	53	50057000000	6	67184000000	27
CaffeicAcid	S1_9202571	1	9202571	0.53429	0.46803	0.00875	0.53429	0.46803	NaN	NaN	1	26745000000	53	50057000000	6	67184000000	27
CaffeicAcid	S1_9227108	1	9227108	0.90822	0.40954	0.0296	0.90822	0.40954	NaN	NaN	2	45225000000	52	49795000000	7	66687000000	28
CaffeicAcid	S1_9227242	1	9227242	1.07992	0.36595	0.05237	0.57104	0.56844	2.07407	0.15593	3	53354000000	51	49406000000	8	67053000000	20
CaffeicAcid	S1_9231123	1	9231123	0.92304	0.40372	0.03006	0.24279	0.62423	1.60054	0.21147	2	45937000000	52	49767000000	7	66891000000	20
CaffeicAcid	S1_9231127	1	9231127	0.90719	0.40995	0.02956	0.90719	0.40995	NaN	NaN	2	45175000000	52	49796000000	7	66673000000	29
CaffeicAcid	S1_9235850	1	9235850	1.07553	0.30441	0.01744	1.07553	0.30441	NaN	NaN	1	53299000000	53	49556000000	6	71610000000	29
CaffeicAcid	S1_9237353	1	9237353	1.07553	0.30441	0.01744	1.07553	0.30441	NaN	NaN	1	53299000000	53	49556000000	6	71610000000	29
CaffeicAcid	S1_9237428	1	9237428	1.07553	0.30441	0.01744	1.07553	0.30441	NaN	NaN	1	53299000000	53	49556000000	6	71610000000	29
CaffeicAcid	S1_9237442	1	9237442	0.92304	0.40372	0.03006	0.24279	0.62423	1.60054	0.21147	2	45937000000	52	49767000000	7	66891000000	20
CaffeicAcid	S1_9237475	1	9237475	1.07553	0.30441	0.01744	1.07553	0.30441	NaN	NaN	1	53299000000	53	49556000000	6	71610000000	29
CaffeicAcid	S1_9269791	1	9269791	0.58262	0.56204	0.01922	0.58262	0.56204	NaN	NaN	2	29366000000	52	50404000000	7	62156000000	28
CaffeicAcid	S1_9291349	1	9291349	1.07553	0.30441	0.01744	1.07553	0.30441	NaN	NaN	1	53299000000	53	49556000000	6	71610000000	29
CaffeicAcid	S1_9291385	1	9291385	0.90716	0.40996	0.02956	0.30922	0.5805	1.50217	0.22586	2	45173000000	52	49796000000	7	66673000000	20
CaffeicAcid	S1_9293353	1	9293353	0.66782	0.5757	0.03314	0.142	0.86796	1.71554	0.19614	3	33764000000	51	50558000000	8	59707000000	19
CaffeicAcid	S1_9293360	1	9293360	0.66782	0.5757	0.03314	0.142	0.86796	1.71554	0.19614	3	33764000000	51	50558000000	8	59707000000	19
CaffeicAcid	S1_9294368	1	9294368	1.07553	0.30441	0.01744	1.07553	0.30441	NaN	NaN	1	53299000000	53	49556000000	6	71610000000	29
CaffeicAcid	S1_9403377	1	9403377	1.07992	0.36595	0.05237	0.57104	0.56844	2.07407	0.15593	3	53354000000	51	49406000000	8	67053000000	20
CaffeicAcid	S1_9403396	1	9403396	0.90822	0.40954	0.0296	0.90822	0.40954	NaN	NaN	2	45225000000	52	49795000000	7	66687000000	28
CaffeicAcid	S1_9432671	1	9432671	1.27518	0.26388	0.0206	1.27518	0.26388	NaN	NaN	1	62960000000	53	49374000000	6	73220000000	28
CaffeicAcid	S1_9448472	1	9448472	0.6847	0.50873	0.0225	0.6847	0.50873	NaN	NaN	2	34380000000	52	50212000000	7	63589000000	27
CaffeicAcid	S1_9453300	1	9453300	0.59576	0.62067	0.02969	0.89163	0.41616	0.03704	0.84815	3	30244000000	51	50765000000	8	58387000000	27
CaffeicAcid	S1_9453335	1	9453335	0.59576	0.62067	0.02969	0.89163	0.41616	0.03704	0.84815	3	30244000000	51	50765000000	8	58387000000	27
CaffeicAcid	S1_9458484	1	9458484	1.07553	0.30441	0.01744	1.07553	0.30441	NaN	NaN	1	53299000000	53	49556000000	6	71610000000	29
CaffeicAcid	S1_9479466	1	9479466	1.07553	0.30441	0.01744	1.07553	0.30441	NaN	NaN	1	53299000000	53	49556000000	6	71610000000	29
CaffeicAcid	S1_9479468	1	9479468	0.90822	0.40954	0.0296	1.70847	0.19683	0.13584	0.71395	2	45225000000	52	49795000000	7	66687000000	28
CaffeicAcid	S1_9480581	1	9480581	1.29393	0.28654	0.06202	1.3941	0.25717	1.08881	0.30166	3	63180000000	51	48828000000	8	70738000000	23
CaffeicAcid	S1_9480650	1	9480650	0.84599	0.47514	0.04157	0.83156	0.44108	0.87873	0.35297	3	42345000000	51	50054000000	8	62924000000	24
CaffeicAcid	S1_9486889	1	9486889	1.48082	0.23078	0.07026	0.28931	0.74998	3.83232	0.05576	3	71574000000	51	48334000000	8	73885000000	23
CaffeicAcid	S1_9490569	1	9490569	0.69728	0.55802	0.03455	0.22041	0.80293	1.64555	0.20537	3	35195000000	51	50474000000	8	60243000000	19
CaffeicAcid	S1_9495853	1	9495853	0.50537	0.60622	0.01672	0.50537	0.60622	NaN	NaN	2	25547000000	52	50551000000	7	61065000000	26
CaffeicAcid	S1_9498014	1	9498014	1.07553	0.30441	0.01744	1.07553	0.30441	NaN	NaN	1	53299000000	53	49556000000	6	71610000000	29
CaffeicAcid	S1_9506570	1	9506570	0.76944	0.51647	0.03797	0.31901	0.72828	1.66216	0.20313	3	38679000000	51	50269000000	8	61550000000	19
CaffeicAcid	S1_9526259	1	9526259	1.07553	0.30441	0.01744	1.07553	0.30441	NaN	NaN	1	53299000000	53	49556000000	6	71610000000	29
CaffeicAcid	S1_9526283	1	9526283	1.07553	0.30441	0.01744	1.07553	0.30441	NaN	NaN	1	53299000000	53	49556000000	6	71610000000	29
CaffeicAcid	S1_9551035	1	9551035	0.45901	0.63444	0.01521	0.88457	0.35122	0.04933	0.82511	2	23244000000	52	50640000000	7	60407000000	9
CaffeicAcid	S1_9551065	1	9551065	0.45901	0.63444	0.01521	0.88457	0.35122	0.04933	0.82511	2	23244000000	52	50640000000	7	60407000000	9
CaffeicAcid	S1_9551110	1	9551110	0.37553	0.68877	0.01248	0.59842	0.44262	0.1621	0.68889	2	19077000000	52	50800000000	7	59216000000	8
CaffeicAcid	S1_9575914	1	9575914	0.53966	0.65729	0.02698	0.82507	0.44386	0.00053697	0.9816	3	27483000000	51	50928000000	8	57351000000	20
CaffeicAcid	S1_9576018	1	9576018	0.55085	0.64988	0.02752	0.84205	0.43662	0.0008077	0.97744	3	28036000000	51	50895000000	8	57559000000	20
CaffeicAcid	S1_9598232	1	9598232	2.89774	0.04391	0.1277	1.15427	0.32323	6.15578	0.01644	3	130090000000	51	44892000000	8	95827000000	9
CaffeicAcid	S1_9603252	1	9603252	0.92304	0.40372	0.03006	0.24279	0.62423	1.60054	0.21147	2	45937000000	52	49767000000	7	66891000000	20
CaffeicAcid	S1_9603294	1	9603294	0.74566	0.52988	0.03684	0.4134	0.66355	1.40377	0.24159	3	37534000000	51	50336000000	8	61120000000	14
CaffeicAcid	S1_9640519	1	9640519	1.07553	0.30441	0.01744	1.07553	0.30441	NaN	NaN	1	53299000000	53	49556000000	6	71610000000	29
CaffeicAcid	S1_9646638	1	9646638	1.07553	0.30441	0.01744	1.07553	0.30441	NaN	NaN	1	53299000000	53	49556000000	6	71610000000	29
CaffeicAcid	S1_9646672	1	9646672	1.07553	0.30441	0.01744	1.07553	0.30441	NaN	NaN	1	53299000000	53	49556000000	6	71610000000	29
CaffeicAcid	S1_9672282	1	9672282	0.59294	0.62248	0.02955	0.6061	0.54928	0.57648	0.45119	3	30105000000	51	50773000000	8	58335000000	23
CaffeicAcid	S1_9676750	1	9676750	0.55119	0.5796	0.0182	0.55119	0.5796	NaN	NaN	2	27815000000	52	50464000000	7	61713000000	28
CaffeicAcid	S1_9705249	1	9705249	1.07553	0.30441	0.01744	1.07553	0.30441	NaN	NaN	1	53299000000	53	49556000000	6	71610000000	29
CaffeicAcid	S1_9716009	1	9716009	1.07553	0.30441	0.01744	1.07553	0.30441	NaN	NaN	1	53299000000	53	49556000000	6	71610000000	29
CaffeicAcid	S1_9721967	1	9721967	1.07553	0.30441	0.01744	1.07553	0.30441	NaN	NaN	1	53299000000	53	49556000000	6	71610000000	29
CaffeicAcid	S1_9761588	1	9761588	1.07553	0.30441	0.01744	1.07553	0.30441	NaN	NaN	1	53299000000	53	49556000000	6	71610000000	29
CaffeicAcid	S1_9766304	1	9766304	0.16393	0.84924	0.00549	0.16393	0.84924	NaN	NaN	2	8394800000	52	51211000000	7	56164000000	27
CaffeicAcid	S1_9766369	1	9766369	0.16393	0.84924	0.00549	0.16393	0.84924	NaN	NaN	2	8394800000	52	51211000000	7	56164000000	27
CaffeicAcid	S1_9767345	1	9767345	0.71942	0.49182	0.02361	0.71942	0.49182	NaN	NaN	2	36076000000	52	50146000000	7	64073000000	27
CaffeicAcid	S1_9776171	1	9776171	0.09266	0.91166	0.00311	0.09266	0.91166	NaN	NaN	2	4758000000	52	51351000000	7	55125000000	25
CaffeicAcid	S1_9801812	1	9801812	1.07553	0.30441	0.01744	1.07553	0.30441	NaN	NaN	1	53299000000	53	49556000000	6	71610000000	29
CaffeicAcid	S1_9801974	1	9801974	1.07553	0.30441	0.01744	1.07553	0.30441	NaN	NaN	1	53299000000	53	49556000000	6	71610000000	29
CaffeicAcid	S1_9807322	1	9807322	1.07553	0.30441	0.01744	1.07553	0.30441	NaN	NaN	1	53299000000	53	49556000000	6	71610000000	29
CaffeicAcid	S1_9807334	1	9807334	1.07553	0.30441	0.01744	1.07553	0.30441	NaN	NaN	1	53299000000	53	49556000000	6	71610000000	29
CaffeicAcid	S1_9871729	1	9871729	0.90716	0.40996	0.02956	0.30922	0.5805	1.50217	0.22586	2	45173000000	52	49796000000	7	66673000000	20
CaffeicAcid	S1_9873354	1	9873354	0.58292	0.56187	0.01923	0.58292	0.56187	NaN	NaN	2	29382000000	52	50404000000	7	62161000000	25
CaffeicAcid	S1_9879917	1	9879917	0.18914	0.82824	0.00633	0.18914	0.82824	NaN	NaN	2	9676800000	52	51162000000	7	56531000000	28
CaffeicAcid	S1_9879929	1	9879929	0.38587	0.76363	0.01946	0.41645	0.66156	0.33535	0.56508	3	19825000000	51	51378000000	8	54480000000	27
CaffeicAcid	S1_9880092	1	9880092	0.18914	0.82824	0.00633	0.18914	0.82824	NaN	NaN	2	9676800000	52	51162000000	7	56531000000	28
CaffeicAcid	S1_9887835	1	9887835	0.54323	0.58413	0.01795	0.54323	0.58413	NaN	NaN	2	27422000000	52	50479000000	7	61601000000	29
CaffeicAcid	S1_9887902	1	9887902	0.54323	0.58413	0.01795	0.54323	0.58413	NaN	NaN	2	27422000000	52	50479000000	7	61601000000	29
CaffeicAcid	S1_9890975	1	9890975	1.07553	0.30441	0.01744	1.07553	0.30441	NaN	NaN	1	53299000000	53	49556000000	6	71610000000	29
CaffeicAcid	S1_9928216	1	9928216	1.36269	0.26496	0.04367	2.07812	0.15531	0.66056	0.42007	2	66727000000	52	48967000000	7	72831000000	29
CaffeicAcid	S1_9928286	1	9928286	0.7064	0.49809	0.02319	0.62825	0.43153	0.78708	0.37907	2	35441000000	52	50171000000	7	63892000000	20
CaffeicAcid	S1_9928334	1	9928334	0.7064	0.49809	0.02319	0.62825	0.43153	0.78708	0.37907	2	35441000000	52	50171000000	7	63892000000	20
CaffeicAcid	S1_9932035	1	9932035	1.51541	0.22375	0.02437	1.51541	0.22375	NaN	NaN	1	74491000000	53	49156000000	6	75142000000	30
CaffeicAcid	S1_9945834	1	9945834	0.92304	0.40372	0.03006	0.24279	0.62423	1.60054	0.21147	2	45937000000	52	49767000000	7	66891000000	20
CaffeicAcid	S1_9945920	1	9945920	1.07553	0.30441	0.01744	1.07553	0.30441	NaN	NaN	1	53299000000	53	49556000000	6	71610000000	29
CaffeicAcid	S1_9945932	1	9945932	1.07553	0.30441	0.01744	1.07553	0.30441	NaN	NaN	1	53299000000	53	49556000000	6	71610000000	29
CaffeicAcid	S1_9954962	1	9954962	1.81302	0.17332	0.05716	1.81302	0.17332	NaN	NaN	2	87342000000	52	48175000000	7	78721000000	23
CaffeicAcid	S1_9958762	1	9958762	1.07553	0.30441	0.01744	1.07553	0.30441	NaN	NaN	1	53299000000	53	49556000000	6	71610000000	29
CaffeicAcid	S1_9958775	1	9958775	1.07553	0.30441	0.01744	1.07553	0.30441	NaN	NaN	1	53299000000	53	49556000000	6	71610000000	29
CaffeicAcid	S1_9970537	1	9970537	0.84616	0.47505	0.04158	0.12704	0.88097	2.27816	0.13738	3	42353000000	51	50053000000	8	62928000000	27
CaffeicAcid	S1_9977488	1	9977488	1.07553	0.30441	0.01744	1.07553	0.30441	NaN	NaN	1	53299000000	53	49556000000	6	71610000000	29
CaffeicAcid	S1_10035225	1	10035225	0.99025	0.3242	0.01608	0.99025	0.3242	NaN	NaN	1	49150000000	53	49634000000	6	70919000000	30
CaffeicAcid	S1_10035313	1	10035313	0.99025	0.3242	0.01608	0.99025	0.3242	NaN	NaN	1	49150000000	53	49634000000	6	70919000000	30
CaffeicAcid	S1_10107520	1	10107520	0.7186	0.54548	0.03556	1.09883	0.34087	0.00039961	0.98413	3	36227000000	51	50413000000	8	60630000000	19
CaffeicAcid	S1_10108920	1	10108920	1.07553	0.30441	0.01744	1.07553	0.30441	NaN	NaN	1	53299000000	53	49556000000	6	71610000000	29
CaffeicAcid	S1_10143681	1	10143681	1.07553	0.30441	0.01744	1.07553	0.30441	NaN	NaN	1	53299000000	53	49556000000	6	71610000000	29
CaffeicAcid	S1_10143757	1	10143757	1.07553	0.30441	0.01744	1.07553	0.30441	NaN	NaN	1	53299000000	53	49556000000	6	71610000000	29
CaffeicAcid	S1_10146344	1	10146344	1.07553	0.30441	0.01744	1.07553	0.30441	NaN	NaN	1	53299000000	53	49556000000	6	71610000000	29
CaffeicAcid	S1_10154317	1	10154317	0.02393	0.87765	0.00039571	0.02393	0.87765	NaN	NaN	1	1209300000	53	50539000000	6	62928000000	30
CaffeicAcid	S1_10154371	1	10154371	1.07553	0.30441	0.01744	1.07553	0.30441	NaN	NaN	1	53299000000	53	49556000000	6	71610000000	29
CaffeicAcid	S1_10162252	1	10162252	1.07553	0.30441	0.01744	1.07553	0.30441	NaN	NaN	1	53299000000	53	49556000000	6	71610000000	29
CaffeicAcid	S1_10169824	1	10169824	0.0002617	0.99974	8.8256e-06	0.0002617	0.99974	NaN	NaN	2	13486000	52	51533000000	7	53770000000	27
CaffeicAcid	S1_10176714	1	10176714	1.07553	0.30441	0.01744	1.07553	0.30441	NaN	NaN	1	53299000000	53	49556000000	6	71610000000	29
CaffeicAcid	S1_10198792	1	10198792	2.90423	0.04358	0.12794	4.09955	0.02222	0.57985	0.44988	3	130330000000	51	44878000000	8	95921000000	29
CaffeicAcid	S1_10198802	1	10198802	2.90423	0.04358	0.12794	4.09955	0.02222	0.57985	0.44988	3	130330000000	51	44878000000	8	95921000000	29
CaffeicAcid	S1_10206756	1	10206756	0.96642	0.4158	0.04717	0.32924	0.72096	2.22526	0.14193	3	48048000000	51	49718000000	8	65063000000	24
CaffeicAcid	S1_10213364	1	10213364	0.90822	0.40954	0.0296	0.90822	0.40954	NaN	NaN	2	45225000000	52	49795000000	7	66687000000	28
CaffeicAcid	S1_10213658	1	10213658	0.65611	0.52311	0.02158	0.65611	0.52311	NaN	NaN	2	32980000000	52	50265000000	7	63189000000	29
CaffeicAcid	S1_10213833	1	10213833	0.65611	0.52311	0.02158	0.65611	0.52311	NaN	NaN	2	32980000000	52	50265000000	7	63189000000	29
CaffeicAcid	S1_10214100	1	10214100	1.07553	0.30441	0.01744	1.07553	0.30441	NaN	NaN	1	53299000000	53	49556000000	6	71610000000	29
CaffeicAcid	S1_10228692	1	10228692	1.65502	0.20387	0.02655	1.65502	0.20387	NaN	NaN	1	81147000000	53	49031000000	6	76251000000	30
CaffeicAcid	S1_10265895	1	10265895	1.07553	0.30441	0.01744	1.07553	0.30441	NaN	NaN	1	53299000000	53	49556000000	6	71610000000	29
CaffeicAcid	S1_10265904	1	10265904	1.07553	0.30441	0.01744	1.07553	0.30441	NaN	NaN	1	53299000000	53	49556000000	6	71610000000	29
CaffeicAcid	S1_10294724	1	10294724	0.53789	0.5872	0.01777	0.53789	0.5872	NaN	NaN	2	27158000000	52	50489000000	7	61525000000	21
CaffeicAcid	S1_10294752	1	10294752	0.74594	0.47929	0.02446	0.74594	0.47929	NaN	NaN	2	37369000000	52	50097000000	7	64443000000	20
CaffeicAcid	S1_10322897	1	10322897	1.07553	0.30441	0.01744	1.07553	0.30441	NaN	NaN	1	53299000000	53	49556000000	6	71610000000	29
CaffeicAcid	S1_10322941	1	10322941	1.07553	0.30441	0.01744	1.07553	0.30441	NaN	NaN	1	53299000000	53	49556000000	6	71610000000	29
CaffeicAcid	S1_10323051	1	10323051	1.07553	0.30441	0.01744	1.07553	0.30441	NaN	NaN	1	53299000000	53	49556000000	6	71610000000	29
CaffeicAcid	S1_10373179	1	10373179	1.07553	0.30441	0.01744	1.07553	0.30441	NaN	NaN	1	53299000000	53	49556000000	6	71610000000	29
CaffeicAcid	S1_10402518	1	10402518	1.07553	0.30441	0.01744	1.07553	0.30441	NaN	NaN	1	53299000000	53	49556000000	6	71610000000	29
CaffeicAcid	S1_10463568	1	10463568	1.07553	0.30441	0.01744	1.07553	0.30441	NaN	NaN	1	53299000000	53	49556000000	6	71610000000	29
CaffeicAcid	S1_10495585	1	10495585	1.17411	0.31715	0.03789	1.17411	0.31715	NaN	NaN	2	57892000000	52	49307000000	7	70306000000	29
CaffeicAcid	S1_10497764	1	10497764	1.13242	0.29208	0.01834	1.13242	0.29208	NaN	NaN	1	56059000000	53	49504000000	6	72070000000	30
CaffeicAcid	S1_10497835	1	10497835	1.07553	0.30441	0.01744	1.07553	0.30441	NaN	NaN	1	53299000000	53	49556000000	6	71610000000	29
CaffeicAcid	S1_10497897	1	10497897	4.21303	0.02015	0.12227	3.76799	0.05757	4.41526	0.04048	2	186840000000	52	44348000000	7	107150000000	29
CaffeicAcid	S1_10498514	1	10498514	1.07553	0.30441	0.01744	1.07553	0.30441	NaN	NaN	1	53299000000	53	49556000000	6	71610000000	29
CaffeicAcid	S1_10504668	1	10504668	1.07553	0.30441	0.01744	1.07553	0.30441	NaN	NaN	1	53299000000	53	49556000000	6	71610000000	29
CaffeicAcid	S1_10523849	1	10523849	1.07553	0.30441	0.01744	1.07553	0.30441	NaN	NaN	1	53299000000	53	49556000000	6	71610000000	29
CaffeicAcid	S1_10545283	1	10545283	1.07553	0.30441	0.01744	1.07553	0.30441	NaN	NaN	1	53299000000	53	49556000000	6	71610000000	29
CaffeicAcid	S1_10579475	1	10579475	0.67247	0.51483	0.02211	0.67247	0.51483	NaN	NaN	2	33781000000	52	50235000000	7	63418000000	25
CaffeicAcid	S1_10610746	1	10610746	2.13779	0.10688	0.09795	0.606	0.54934	5.10569	0.02815	3	99781000000	51	46675000000	8	84463000000	21
CaffeicAcid	S1_10613518	1	10613518	1.07553	0.30441	0.01744	1.07553	0.30441	NaN	NaN	1	53299000000	53	49556000000	6	71610000000	29
CaffeicAcid	S1_10613573	1	10613573	1.07553	0.30441	0.01744	1.07553	0.30441	NaN	NaN	1	53299000000	53	49556000000	6	71610000000	29
CaffeicAcid	S1_10613593	1	10613593	1.07553	0.30441	0.01744	1.07553	0.30441	NaN	NaN	1	53299000000	53	49556000000	6	71610000000	29
CaffeicAcid	S1_10622144	1	10622144	1.07553	0.30441	0.01744	1.07553	0.30441	NaN	NaN	1	53299000000	53	49556000000	6	71610000000	29
CaffeicAcid	S1_10678823	1	10678823	1.07553	0.30441	0.01744	1.07553	0.30441	NaN	NaN	1	53299000000	53	49556000000	6	71610000000	29
CaffeicAcid	S1_10679154	1	10679154	0.26942	0.76488	0.00899	0.26942	0.76488	NaN	NaN	2	13742000000	52	51005000000	7	57692000000	25
CaffeicAcid	S1_10688372	1	10688372	1.07553	0.30441	0.01744	1.07553	0.30441	NaN	NaN	1	53299000000	53	49556000000	6	71610000000	29
CaffeicAcid	S1_10688573	1	10688573	0.98666	0.37969	0.03206	0.00541	0.94164	1.96781	0.16662	2	48987000000	52	49650000000	7	67762000000	26
CaffeicAcid	S1_10702459	1	10702459	1.07553	0.30441	0.01744	1.07553	0.30441	NaN	NaN	1	53299000000	53	49556000000	6	71610000000	29
CaffeicAcid	S1_10702485	1	10702485	1.07553	0.30441	0.01744	1.07553	0.30441	NaN	NaN	1	53299000000	53	49556000000	6	71610000000	29
CaffeicAcid	S1_10702566	1	10702566	1.07553	0.30441	0.01744	1.07553	0.30441	NaN	NaN	1	53299000000	53	49556000000	6	71610000000	29
CaffeicAcid	S1_10702606	1	10702606	1.07553	0.30441	0.01744	1.07553	0.30441	NaN	NaN	1	53299000000	53	49556000000	6	71610000000	29
CaffeicAcid	S1_10702649	1	10702649	1.07553	0.30441	0.01744	1.07553	0.30441	NaN	NaN	1	53299000000	53	49556000000	6	71610000000	29
CaffeicAcid	S1_10736442	1	10736442	1.33463	0.25316	0.02154	1.33463	0.25316	NaN	NaN	1	65824000000	53	49320000000	6	73697000000	30
CaffeicAcid	S1_10736448	1	10736448	1.33463	0.25316	0.02154	1.33463	0.25316	NaN	NaN	1	65824000000	53	49320000000	6	73697000000	30
CaffeicAcid	S1_10745501	1	10745501	1.07553	0.30441	0.01744	1.07553	0.30441	NaN	NaN	1	53299000000	53	49556000000	6	71610000000	29
CaffeicAcid	S1_10745553	1	10745553	1.07553	0.30441	0.01744	1.07553	0.30441	NaN	NaN	1	53299000000	53	49556000000	6	71610000000	29
CaffeicAcid	S1_10757321	1	10757321	0.90822	0.40954	0.0296	0.90822	0.40954	NaN	NaN	2	45225000000	52	49795000000	7	66687000000	28
CaffeicAcid	S1_10757342	1	10757342	0.90822	0.40954	0.0296	0.90822	0.40954	NaN	NaN	2	45225000000	52	49795000000	7	66687000000	28
CaffeicAcid	S1_10757465	1	10757465	0.90822	0.40954	0.0296	0.90822	0.40954	NaN	NaN	2	45225000000	52	49795000000	7	66687000000	28
CaffeicAcid	S1_10757533	1	10757533	0.90822	0.40954	0.0296	0.90822	0.40954	NaN	NaN	2	45225000000	52	49795000000	7	66687000000	28
CaffeicAcid	S1_10762837	1	10762837	0.61134	0.61075	0.03044	0.90701	0.41002	0.05305	0.81876	3	31008000000	51	50720000000	8	58673000000	26
CaffeicAcid	S1_10762904	1	10762904	0.61134	0.61075	0.03044	0.90701	0.41002	0.05305	0.81876	3	31008000000	51	50720000000	8	58673000000	26
CaffeicAcid	S1_10900766	1	10900766	1.1626	0.32067	0.03753	1.1626	0.32067	NaN	NaN	2	57349000000	52	49328000000	7	70151000000	23
CaffeicAcid	S1_10930712	1	10930712	0.65611	0.52311	0.02158	0.65611	0.52311	NaN	NaN	2	32980000000	52	50265000000	7	63189000000	29
CaffeicAcid	S1_10973852	1	10973852	0.53377	0.58957	0.01764	0.53377	0.58957	NaN	NaN	2	26954000000	52	50497000000	7	61467000000	27
CaffeicAcid	S1_10973924	1	10973924	1.99403	0.14642	0.06246	1.99403	0.14642	NaN	NaN	2	95440000000	52	47863000000	7	81035000000	27
CaffeicAcid	S1_11024950	1	11024950	0.90822	0.40954	0.0296	0.90822	0.40954	NaN	NaN	2	45225000000	52	49795000000	7	66687000000	28
CaffeicAcid	S1_11046858	1	11046858	0.8585	0.42972	0.02803	0.8585	0.42972	NaN	NaN	2	42828000000	52	49887000000	7	66002000000	27
CaffeicAcid	S1_11046933	1	11046933	0.8585	0.42972	0.02803	0.8585	0.42972	NaN	NaN	2	42828000000	52	49887000000	7	66002000000	27
CaffeicAcid	S1_11047030	1	11047030	1.6122	0.20926	0.0512	1.6122	0.20926	NaN	NaN	2	78232000000	52	48525000000	7	76118000000	26
CaffeicAcid	S1_11047109	1	11047109	0.82127	0.4455	0.02685	0.82127	0.4455	NaN	NaN	2	41027000000	52	49956000000	7	65488000000	27
CaffeicAcid	S1_11062589	1	11062589	0.90822	0.40954	0.0296	0.90822	0.40954	NaN	NaN	2	45225000000	52	49795000000	7	66687000000	28
CaffeicAcid	S1_11062645	1	11062645	1.07553	0.30441	0.01744	1.07553	0.30441	NaN	NaN	1	53299000000	53	49556000000	6	71610000000	29
CaffeicAcid	S1_11062722	1	11062722	0.90822	0.40954	0.0296	0.90822	0.40954	NaN	NaN	2	45225000000	52	49795000000	7	66687000000	28
CaffeicAcid	S1_11070503	1	11070503	0.65611	0.52311	0.02158	0.65611	0.52311	NaN	NaN	2	32980000000	52	50265000000	7	63189000000	29
CaffeicAcid	S1_11070568	1	11070568	0.65611	0.52311	0.02158	0.65611	0.52311	NaN	NaN	2	32980000000	52	50265000000	7	63189000000	29
CaffeicAcid	S1_11192460	1	11192460	1.92645	0.15592	0.06049	1.92645	0.15592	NaN	NaN	2	92429000000	52	47979000000	7	80174000000	21
[truncated: 122,605 more rows]
