# Supplementary material for: Identification of QTLs linked to bioactive flavonoids and glycosides in the apricot fruit (Prunus armeniaca L.)
Source: BMC Genomics. 2026 May 30;27:626. doi: 10.1186/s12864-026-12989-0 (PMC13386964; doi:10.1186/s12864-026-12989-0)
Supplement: Supplementary file 5 — Supplementary Material 5: Table S5. Candidate genes associated with myricitrin, rutin, epicatechin, and vanilloyl glucose identified within QTL regions and functionally annotated using eggNOG-mapper. [file 12864_2026_12989_MOESM5_ESM.xlsx]

## Sheet: BxC Myricitrin
Genome of 'Currot' (NCBI database)							Functional annotation (eggNOG-mapper)
Accession	Begin	End	Chromosome	Gene Type	Protein accession	Protein length	#query	seed_ortholog	evalue	score	eggNOG_OGs	max_annot_lvl	COG_category	Description	PFAMs
OZ177843.1	18497614	18500463	7	protein-coding	CAL8171012.1	698	CAL8171012.1_Currot	3760.EMJ04109	1.69e-66	233	2CMI3@1|root,2QQDR@2759|Eukaryota,37TKE@33090|Viridiplantae,3GHTZ@35493|Streptophyta,4JS77@91835|fabids	35493|Streptophyta	S	UPF0481 protein At3g47200-like	DUF247
OZ177843.1	18501292	18502928	7	protein-coding	CAL8171013.1	118	CAL8171013.1_Currot	102107.XP_008225078.1	3e-21	95.1	COG0044@1|root,KOG2584@2759|Eukaryota,37NPN@33090|Viridiplantae,3GFDW@35493|Streptophyta,4JI9E@91835|fabids	35493|Streptophyta	F	allantoinase	Amidohydro_1
OZ177843.1	18503687	18504001	7	protein-coding	CAL8171014.1	72	CAL8171014.1_Currot	102107.XP_008226325.1	1.92e-19	85.1	COG0666@1|root,KOG4177@2759|Eukaryota,3894H@33090|Viridiplantae	33090|Viridiplantae	M	Ankyrin repeat	Ank_2
OZ177843.1	18506500	18506682	7	protein-coding	CAL8171015.1	60	CAL8171015.1_Currot	102107.XP_008226325.1	5.9e-20	85.9	COG0666@1|root,KOG4177@2759|Eukaryota,3894H@33090|Viridiplantae	33090|Viridiplantae	M	Ankyrin repeat	Ank_2
OZ177843.1	18512378	18514684	7	protein-coding	CAL8171016.1	259	CAL8171016.1_Currot	3760.EMJ15029	3.3e-94	293	COG0044@1|root,KOG2584@2759|Eukaryota,37NPN@33090|Viridiplantae,3GFDW@35493|Streptophyta,4JI9E@91835|fabids	35493|Streptophyta	F	allantoinase	Amidohydro_1
OZ177843.1	18515041	18515663	7	protein-coding	CAL8171017.1	93	CAL8171017.1_Currot	102107.XP_008225078.1	4.04e-07	53.9	COG0044@1|root,KOG2584@2759|Eukaryota,37NPN@33090|Viridiplantae,3GFDW@35493|Streptophyta,4JI9E@91835|fabids	35493|Streptophyta	F	allantoinase	Amidohydro_1
OZ177843.1	18516773	18517439	7	protein-coding	CAL8171018.1	64	CAL8171018.1_Currot	102107.XP_008226325.1	3.68e-15	73.6	COG0666@1|root,KOG4177@2759|Eukaryota,3894H@33090|Viridiplantae	33090|Viridiplantae	M	Ankyrin repeat	Ank_2
OZ177843.1	18518960	18525482	7	protein-coding	CAL8171019.1	385	CAL8171019.1_Currot	3760.EMJ15029	8.57e-78	255	COG0044@1|root,KOG2584@2759|Eukaryota,37NPN@33090|Viridiplantae,3GFDW@35493|Streptophyta,4JI9E@91835|fabids	35493|Streptophyta	F	allantoinase	Amidohydro_1
OZ177843.1	18525338	18526462	7	protein-coding	CAL8171020.1	93	CAL8171020.1_Currot	102107.XP_008225078.1	4.04e-07	53.9	COG0044@1|root,KOG2584@2759|Eukaryota,37NPN@33090|Viridiplantae,3GFDW@35493|Streptophyta,4JI9E@91835|fabids	35493|Streptophyta	F	allantoinase	Amidohydro_1
OZ177843.1	18525339	18526313	7	protein-coding	CAL8171021.1	88	CAL8171021.1_Currot	102107.XP_008225078.1	3.37e-07	53.9	COG0044@1|root,KOG2584@2759|Eukaryota,37NPN@33090|Viridiplantae,3GFDW@35493|Streptophyta,4JI9E@91835|fabids	35493|Streptophyta	F	allantoinase	Amidohydro_1
OZ177843.1	18525839	18526313	7	protein-coding	CAL8171022.1	88	CAL8171022.1_Currot	102107.XP_008225078.1	3.37e-07	53.9	COG0044@1|root,KOG2584@2759|Eukaryota,37NPN@33090|Viridiplantae,3GFDW@35493|Streptophyta,4JI9E@91835|fabids	35493|Streptophyta	F	allantoinase	Amidohydro_1
OZ177843.1	18528148	18528330	7	protein-coding	CAL8171023.1	60	CAL8171023.1_Currot	102107.XP_008226325.1	5.9e-20	85.9	COG0666@1|root,KOG4177@2759|Eukaryota,3894H@33090|Viridiplantae	33090|Viridiplantae	M	Ankyrin repeat	Ank_2
OZ177843.1	18539616	18541573	7	protein-coding	CAL8171026.1	438	CAL8171026.1_Currot	3760.EMJ04109	3.26e-257	712	2CMI3@1|root,2QQDR@2759|Eukaryota,37TKE@33090|Viridiplantae,3GHTZ@35493|Streptophyta,4JS77@91835|fabids	35493|Streptophyta	S	UPF0481 protein At3g47200-like	DUF247
OZ177843.1	18543216	18544073	7	protein-coding	CAL8171027.1	285	CAL8171027.1_Currot	102107.XP_008223641.1	1.98e-74	250	COG2801@1|root,KOG0017@2759|Eukaryota,37R6P@33090|Viridiplantae,3G8BW@35493|Streptophyta,4JN0G@91835|fabids	35493|Streptophyta	L	Uncharacterized protein K02A2.6-like	RVT_1,RVT_3,rve
OZ177843.1	18547477	18549108	7	protein-coding	CAL8171028.1	449	CAL8171028.1_Currot	102107.XP_008241878.1	1.72e-239	668	2CMI3@1|root,2QQDR@2759|Eukaryota,37TKE@33090|Viridiplantae,3GHTZ@35493|Streptophyta,4JS77@91835|fabids	35493|Streptophyta	S	UPF0481 protein At3g47200-like	DUF247
OZ177843.1	18550873	18552718	7	protein-coding	CAL8171029.1	548	CAL8171029.1_Currot	3760.EMJ11844	6.76e-138	408	COG2801@1|root,KOG0017@2759|Eukaryota,37RIF@33090|Viridiplantae,3GJ2P@35493|Streptophyta,4JSUG@91835|fabids	35493|Streptophyta	L	Cysteine-rich RLK (RECEPTOR-like protein kinase) 8	Retrotran_gag_2
OZ177843.1	18554812	18556178	7	protein-coding	CAL8171031.1	145	CAL8171031.1_Currot	3760.EMJ11920	1.7e-18	87	COG0631@1|root,KOG1379@2759|Eukaryota,37U5H@33090|Viridiplantae,3GHV5@35493|Streptophyta	35493|Streptophyta	T	Protein phosphatase 2C 55	SpoIIE
OZ177843.1	18560522	18561614	7	protein-coding	CAL8171033.1	133	CAL8171033.1_Currot	102107.XP_008233910.1	6.07e-72	236	COG5253@1|root,KOG0229@2759|Eukaryota,37IC8@33090|Viridiplantae,3GA6J@35493|Streptophyta,4JNRP@91835|fabids	35493|Streptophyta	T	phosphatidylinositol 4-phosphate 5-kinase	MORN,PIP5K
OZ177843.1	18563068	18564707	7	protein-coding	CAL8171034.1	431	CAL8171034.1_Currot	102107.XP_008241878.1	4.22e-233	651	2CMI3@1|root,2QQDR@2759|Eukaryota,37TKE@33090|Viridiplantae,3GHTZ@35493|Streptophyta,4JS77@91835|fabids	35493|Streptophyta	S	UPF0481 protein At3g47200-like	DUF247
OZ177843.1	18565212	18567206	7	protein-coding	CAL8171035.1	345	CAL8171035.1_Currot	225117.XP_009356712.1	1.41e-154	450	2CMI3@1|root,2QQDR@2759|Eukaryota,37TKE@33090|Viridiplantae,3GHTZ@35493|Streptophyta,4JS77@91835|fabids	35493|Streptophyta	S	UPF0481 protein At3g47200-like	DUF247
OZ177843.1	18571007	18571933	7	protein-coding	CAL8171038.1	141	CAL8171038.1_Currot	102107.XP_008241877.1	4.14e-75	232	2CMI3@1|root,2QQDR@2759|Eukaryota,37TKE@33090|Viridiplantae,3GHTZ@35493|Streptophyta,4JS77@91835|fabids	35493|Streptophyta	S	UPF0481 protein At3g47200-like	DUF247
OZ177843.1	18571441	18572355	7	protein-coding	CAL8171039.1	137	CAL8171039.1_Currot	102107.XP_008241878.1	8.05e-71	226	2CMI3@1|root,2QQDR@2759|Eukaryota,37TKE@33090|Viridiplantae,3GHTZ@35493|Streptophyta,4JS77@91835|fabids	35493|Streptophyta	S	UPF0481 protein At3g47200-like	DUF247
OZ177843.1	18575611	18576540	7	protein-coding	CAL8171041.1	142	CAL8171041.1_Currot	102107.XP_008241878.1	9.15e-62	203	2CMI3@1|root,2QQDR@2759|Eukaryota,37TKE@33090|Viridiplantae,3GHTZ@35493|Streptophyta,4JS77@91835|fabids	35493|Streptophyta	S	UPF0481 protein At3g47200-like	DUF247
OZ177843.1	18585038	18590663	7	protein-coding	CAL8171045.1	383	CAL8171045.1_Currot	102107.XP_008241879.1	1.06e-276	756	COG0515@1|root,KOG0192@2759|Eukaryota,37P7S@33090|Viridiplantae,3GG2H@35493|Streptophyta,4JGV2@91835|fabids	35493|Streptophyta	T	Serine threonine-protein kinase	Pkinase_Tyr
OZ177843.1	18591581	18595856	7	protein-coding	CAL8171046.1	359	CAL8171046.1_Currot	3760.EMJ03507	3.44e-198	555	28N11@1|root,2QVYY@2759|Eukaryota,37SJM@33090|Viridiplantae,3GEB6@35493|Streptophyta,4JHDA@91835|fabids	35493|Streptophyta	K	G-box-binding factor	MFMR,MFMR_assoc,bZIP_1
OZ177843.1	18595880	18599284	7	protein-coding	CAL8171050.1	188	CAL8171050.1_Currot	102107.XP_008241641.1	9.68e-134	379	COG5052@1|root,KOG1725@2759|Eukaryota,37TWP@33090|Viridiplantae,3GI5G@35493|Streptophyta,4JP6J@91835|fabids	35493|Streptophyta	U	HVA22-like protein	TB2_DP1_HVA22
OZ177843.1	18599887	18602049	7	protein-coding	CAL8171052.1	553	CAL8171052.1_Currot	3760.EMJ04956	0	1063	28K9J@1|root,2QVNG@2759|Eukaryota,37SEG@33090|Viridiplantae,3GEZT@35493|Streptophyta,4JNAS@91835|fabids	35493|Streptophyta	K	Belongs to the GRAS family	GRAS
OZ177843.1	18605769	18609359	7	protein-coding	CAL8171053.1	677	CAL8171053.1_Currot	102107.XP_008241881.1	5.98e-314	872	2CMV2@1|root,2QS4V@2759|Eukaryota,37KH6@33090|Viridiplantae,3GA1E@35493|Streptophyta,4JM1N@91835|fabids	35493|Streptophyta	S	Cupin	Cupin_1
OZ177843.1	18609492	18613037	7	protein-coding	CAL8171055.1	438	CAL8171055.1_Currot	102107.XP_008241643.1	0	868	COG0631@1|root,KOG1379@2759|Eukaryota,37HU6@33090|Viridiplantae,3GEN2@35493|Streptophyta,4JSFQ@91835|fabids	35493|Streptophyta	T	phosphatase 2c	PP2C_2,SpoIIE
OZ177843.1	18613491	18615832	7	protein-coding	CAL8171057.1	508	CAL8171057.1_Currot	3760.EMJ04104	0	914	2CU5R@1|root,2RJEV@2759|Eukaryota,37T9C@33090|Viridiplantae,3GHP4@35493|Streptophyta,4JUQM@91835|fabids	35493|Streptophyta	S	F-box domain	F-box,F-box-like
OZ177843.1	18620391	18621092	7	protein-coding	CAL8171058.1	66	CAL8171058.1_Currot	3760.EMJ05266	2.4e-33	123	COG0124@1|root,KOG1035@2759|Eukaryota,37P2F@33090|Viridiplantae,3GEET@35493|Streptophyta,4JDVR@91835|fabids	35493|Streptophyta	T	Serine threonine-protein kinase	Pkinase
OZ177843.1	18626514	18630487	7	protein-coding	CAL8171059.1	519	CAL8171059.1_Currot	3760.EMJ05524	8.48e-312	857	KOG1721@1|root,KOG1721@2759|Eukaryota,37NQH@33090|Viridiplantae,3GA8B@35493|Streptophyta,4JJZK@91835|fabids	35493|Streptophyta	S	ZINC FINGER protein	zf-C2H2
OZ177843.1	18636586	18644743	7	protein-coding	CAL8171060.1	698	CAL8171060.1_Currot	3760.EMJ03134	0	1254	KOG2354@1|root,KOG2354@2759|Eukaryota,37MRP@33090|Viridiplantae,3GEIH@35493|Streptophyta,4JF62@91835|fabids	35493|Streptophyta	K	DNA-directed RNA polymerase III subunit	Sin_N
OZ177843.1	18645428	18651582	7	protein-coding	CAL8171062.1	601	CAL8171062.1_Currot	3760.EMJ04963	1.27e-299	833	KOG0120@1|root,KOG0120@2759|Eukaryota,37QJ2@33090|Viridiplantae,3G8XP@35493|Streptophyta,4JE24@91835|fabids	35493|Streptophyta	A	Splicing factor U2af large subunit	RRM_1
OZ177843.1	18651696	18653741	7	protein-coding	CAL8171065.1	405	CAL8171065.1_Currot	102107.XP_008241647.1	5.08e-281	769	KOG4197@1|root,KOG4197@2759|Eukaryota,37RYV@33090|Viridiplantae,3GHE0@35493|Streptophyta,4JKS1@91835|fabids	35493|Streptophyta	S	Pentatricopeptide repeat-containing protein At4g36680	PPR,PPR_1,PPR_2,PPR_3
OZ177843.1	18657203	18658753	7	protein-coding	CAL8171066.1	349	CAL8171066.1_Currot	102107.XP_008241648.1	1.14e-168	480	28KGU@1|root,2QSY1@2759|Eukaryota,37PN8@33090|Viridiplantae,3GD83@35493|Streptophyta,4JTES@91835|fabids	35493|Streptophyta	S	Transcriptional repressor, ovate	Ovate
OZ177843.1	18665566	18667796	7	protein-coding	CAL8171067.1	507	CAL8171067.1_Currot	102107.XP_008241649.1	0	959	KOG0254@1|root,KOG0254@2759|Eukaryota,37N9Q@33090|Viridiplantae,3GCM9@35493|Streptophyta,4JDTR@91835|fabids	35493|Streptophyta	U	Belongs to the major facilitator superfamily. Sugar transporter (TC 2.A.1.1) family	Sugar_tr
OZ177843.1	18670671	18672858	7	protein-coding	CAL8171068.1	371	CAL8171068.1_Currot	102107.XP_008241650.1	4.98e-273	746	2CMY1@1|root,2QSMQ@2759|Eukaryota,37JZ2@33090|Viridiplantae,3GAQX@35493|Streptophyta,4JJ8B@91835|fabids	35493|Streptophyta	S	Protein of unknown function (DUF620)	DUF620
OZ177843.1	18673635	18674812	7	protein-coding	CAL8171069.1	96	CAL8171069.1_Currot	102107.XP_008241651.1	2.87e-55	173	2E12T@1|root,2S8FC@2759|Eukaryota,37WQR@33090|Viridiplantae,3GM59@35493|Streptophyta,4JQZW@91835|fabids	35493|Streptophyta	-	-	-
OZ177843.1	18678202	18681430	7	protein-coding	CAL8171070.1	177	CAL8171070.1_Currot	102107.XP_008241652.1	2.91e-116	333	28Q27@1|root,2QWQZ@2759|Eukaryota,37SDY@33090|Viridiplantae,3GF5E@35493|Streptophyta,4JT0W@91835|fabids	35493|Streptophyta	S	Protein of unknown function (DUF1195)	DUF1195
OZ177843.1	18681913	18684769	7	protein-coding	CAL8171071.1	535	CAL8171071.1_Currot	3760.EMJ04825	0	1013	COG1405@1|root,KOG1597@2759|Eukaryota,37KHA@33090|Viridiplantae,3GEVP@35493|Streptophyta,4JHN3@91835|fabids	35493|Streptophyta	K	Transcription initiation factor	TFIIB
OZ177843.1	18685444	18689308	7	protein-coding	CAL8171072.1	466	CAL8171072.1_Currot	3760.EMJ03237	1.03e-194	556	KOG2739@1|root,KOG2739@2759|Eukaryota,37RRX@33090|Viridiplantae,3GG8R@35493|Streptophyta,4JJXV@91835|fabids	35493|Streptophyta	D	Acidic leucine-rich nuclear phosphoprotein 32-related	LRR_4,LRR_9
OZ177843.1	18689256	18690232	7	protein-coding	CAL8171075.1	197	CAL8171075.1_Currot	102107.XP_008241655.1	9.4e-74	226	COG2340@1|root,KOG3017@2759|Eukaryota,37UMV@33090|Viridiplantae,3GIPS@35493|Streptophyta,4JPJT@91835|fabids	35493|Streptophyta	S	peptidase inhibitor activity	-
OZ177843.1	18691309	18693791	7	protein-coding	CAL8171076.1	418	CAL8171076.1_Currot	102107.XP_008241656.1	2.85e-274	751	2CV1D@1|root,2RQDC@2759|Eukaryota,37RI5@33090|Viridiplantae,3GGRY@35493|Streptophyta,4JSVZ@91835|fabids	35493|Streptophyta	S	F-Box protein	F-box
OZ177843.1	18694264	18697469	7	protein-coding	CAL8171077.1	544	CAL8171077.1_Currot	102107.XP_008241659.1	8.85e-311	856	2CV1D@1|root,2RQDC@2759|Eukaryota,37RI5@33090|Viridiplantae,3GGRY@35493|Streptophyta,4JSNV@91835|fabids	35493|Streptophyta	S	f-box protein	F-box
OZ177843.1	18698367	18706292	7	protein-coding	CAL8171078.1	1134	CAL8171078.1_Currot	3760.EMJ05812	0	946	COG0515@1|root,KOG1187@2759|Eukaryota,37SVM@33090|Viridiplantae,3GBA0@35493|Streptophyta,4JE6D@91835|fabids	35493|Streptophyta	T	proline-rich receptor-like protein kinase	Pkinase,Pkinase_Tyr
OZ177843.1	18707440	18713015	7	protein-coding	CAL8171079.1	524	CAL8171079.1_Currot	102107.XP_008241662.1	5.95e-248	695	COG0724@1|root,KOG0113@2759|Eukaryota,37MZZ@33090|Viridiplantae,3GD4Q@35493|Streptophyta,4JIE4@91835|fabids	35493|Streptophyta	A	U1 small nuclear ribonucleoprotein 70	RRM_1,U1snRNP70_N
OZ177843.1	18714501	18717892	7	protein-coding	CAL8171080.1	366	CAL8171080.1_Currot	102107.XP_008241663.1	8.12e-252	697	2CM8Y@1|root,2QPN8@2759|Eukaryota,37SM8@33090|Viridiplantae,3GG65@35493|Streptophyta,4JI2M@91835|fabids	35493|Streptophyta	S	Membrane protein-like protein	TauE
OZ177843.1	18718507	18724899	7	protein-coding	CAL8171082.1	854	CAL8171082.1_Currot	102107.XP_008241664.1	0	1441	COG0553@1|root,KOG0385@2759|Eukaryota,37HT7@33090|Viridiplantae,3GE6Y@35493|Streptophyta,4JM71@91835|fabids	35493|Streptophyta	K	ATP-dependent DNA helicase	Helicase_C,SNF2_N
OZ177843.1	18739017	18743188	7	protein-coding	CAL8171086.1	498	CAL8171086.1_Currot	102107.XP_008241665.1	0	991	COG2124@1|root,KOG0157@2759|Eukaryota,37QAN@33090|Viridiplantae,3GFY6@35493|Streptophyta,4JGYF@91835|fabids	35493|Streptophyta	Q	Cytochrome p450	p450
OZ177843.1	18745457	18750736	7	protein-coding	CAL8171088.1	633	CAL8171088.1_Currot	102107.XP_008241667.1	0	1261	COG1053@1|root,KOG2403@2759|Eukaryota,37JZR@33090|Viridiplantae,3G82J@35493|Streptophyta,4JRRR@91835|fabids	35493|Streptophyta	C	Flavoprotein (FP) subunit of succinate dehydrogenase (SDH) that is involved in complex II of the mitochondrial electron transport chain and is responsible for transferring electrons from succinate to ubiquinone (coenzyme Q)	FAD_binding_2,Succ_DH_flav_C
OZ177843.1	18756824	18760447	7	protein-coding	CAL8171089.1	602	CAL8171089.1_Currot	3760.EMJ05296	0	1116	28K9J@1|root,2QTXA@2759|Eukaryota,37KW5@33090|Viridiplantae,3G819@35493|Streptophyta,4JHXD@91835|fabids	35493|Streptophyta	K	Belongs to the GRAS family	GRAS
OZ177843.1	18763623	18764573	7	protein-coding	CAL8171090.1	132	CAL8171090.1_Currot	102107.XP_008241670.1	4.85e-79	236	2CIX1@1|root,2S3SE@2759|Eukaryota,37WWB@33090|Viridiplantae,3GK3C@35493|Streptophyta	35493|Streptophyta	-	-	-
OZ177843.1	18764817	18765972	7	protein-coding	CAL8171091.1	85	CAL8171091.1_Currot	3760.EMJ05340	3.74e-49	158	2CIX1@1|root,2S3SE@2759|Eukaryota,37WWB@33090|Viridiplantae,3GK3C@35493|Streptophyta,4JQVF@91835|fabids	35493|Streptophyta	-	-	-
OZ177843.1	18777675	18781411	7	protein-coding	CAL8171094.1	296	CAL8171094.1_Currot	3760.EMJ03581	1.12e-213	590	KOG1470@1|root,KOG1470@2759|Eukaryota,37M33@33090|Viridiplantae,3G7C9@35493|Streptophyta,4JGFY@91835|fabids	35493|Streptophyta	I	CRAL-TRIO domain-containing protein C23B6.04c-like	CRAL_TRIO,CRAL_TRIO_N
OZ177843.1	18781395	18783808	7	protein-coding	CAL8171095.1	154	CAL8171095.1_Currot	3760.EMJ03911	5.69e-105	303	COG5133@1|root,KOG3381@2759|Eukaryota,37TX9@33090|Viridiplantae,3G8VC@35493|Streptophyta,4JRTK@91835|fabids	35493|Streptophyta	S	MIP18 family protein At1g68310-like	FeS_assembly_P
OZ177843.1	18784643	18790381	7	protein-coding	CAL8171096.1	1009	CAL8171096.1_Currot	102107.XP_008241674.1	0	1936	KOG2063@1|root,KOG2063@2759|Eukaryota,37K0S@33090|Viridiplantae,3GB1Y@35493|Streptophyta,4JMPR@91835|fabids	35493|Streptophyta	U	Vam6 Vps39-like protein	CNH,Clathrin,Vps39_1,Vps39_2
OZ177843.1	18789640	18790938	7	protein-coding	CAL8171098.1	265	CAL8171098.1_Currot	102107.XP_008241884.1	1.61e-182	508	KOG2793@1|root,KOG2793@2759|Eukaryota,37QPI@33090|Viridiplantae,3GDGH@35493|Streptophyta,4JFCB@91835|fabids	35493|Streptophyta	A	Protein N-lysine methyltransferase	Methyltransf_16
OZ177843.1	18791225	18793459	7	protein-coding	CAL8171099.1	166	CAL8171099.1_Currot	3760.EMJ03877	8.83e-108	311	COG5030@1|root,KOG0936@2759|Eukaryota,37R46@33090|Viridiplantae,3GDPG@35493|Streptophyta,4JIGC@91835|fabids	35493|Streptophyta	U	Belongs to the adaptor complexes small subunit family	Clat_adaptor_s
OZ177843.1	18793015	18797978	7	protein-coding	CAL8171100.1	569	CAL8171100.1_Currot	102107.XP_008241675.1	0	1145	COG1233@1|root,KOG4254@2759|Eukaryota,37K3E@33090|Viridiplantae,3G9QZ@35493|Streptophyta,4JHCZ@91835|fabids	35493|Streptophyta	H	Pyridine nucleotide-disulfide oxidoreductase domain-containing protein	Amino_oxidase,DAO,NAD_binding_8
OZ177843.1	18797991	18803046	7	protein-coding	CAL8171101.1	566	CAL8171101.1_Currot	3760.EMJ05396	0	1129	COG1233@1|root,KOG4254@2759|Eukaryota,37T8H@33090|Viridiplantae,3GFYW@35493|Streptophyta,4JRIK@91835|fabids	35493|Streptophyta	H	Pyridine nucleotide-disulfide oxidoreductase domain-containing protein 2-like	Amino_oxidase,NAD_binding_8
OZ177843.1	18805439	18806852	7	protein-coding	CAL8171102.1	95	CAL8171102.1_Currot	102107.XP_008241676.1	2.3e-58	181	KOG0724@1|root,KOG0724@2759|Eukaryota,37WSY@33090|Viridiplantae,3GM69@35493|Streptophyta,4JQXI@91835|fabids	35493|Streptophyta	O	SANT SWI3, ADA2, N-CoR and TFIIIB'' DNA-binding domains	Myb_DNA-binding
OZ177843.1	18807025	18807878	7	protein-coding	CAL8171103.1	73	CAL8171103.1_Currot	981085.XP_010089026.1	2.53e-20	86.3	COG0508@1|root,KOG0557@2759|Eukaryota	2759|Eukaryota	C	dihydrolipoyllysine-residue acetyltransferase activity	2-oxoacid_dh,Biotin_lipoyl,E3_binding
OZ177843.1	18807943	18810399	7	protein-coding	CAL8171104.1	202	CAL8171104.1_Currot	102107.XP_008241678.1	1.77e-136	387	COG0424@1|root,KOG1509@2759|Eukaryota,37PFH@33090|Viridiplantae,3G84T@35493|Streptophyta,4JD0R@91835|fabids	35493|Streptophyta	D	Maf-like protein	Maf
OZ177843.1	18810386	18818252	7	protein-coding	CAL8171108.1	1053	CAL8171108.1_Currot	102107.XP_008241681.1	0	2080	KOG2054@1|root,KOG2054@2759|Eukaryota,37KBA@33090|Viridiplantae,3G888@35493|Streptophyta,4JGYM@91835|fabids	35493|Streptophyta	J	Nucleolar protein 6-like	Nrap,Nrap_D2,Nrap_D3,Nrap_D4,Nrap_D5,Nrap_D6
OZ177843.1	18823113	18825045	7	protein-coding	CAL8171109.1	281	CAL8171109.1_Currot	3760.EMJ04151	1.14e-162	459	COG5641@1|root,KOG1601@2759|Eukaryota,37TBV@33090|Viridiplantae,3G8DB@35493|Streptophyta,4JPHE@91835|fabids	35493|Streptophyta	K	GATA transcription factor	GATA
OZ177843.1	18828568	18831122	7	protein-coding	CAL8171110.1	315	CAL8171110.1_Currot	102107.XP_008241683.1	1.29e-228	629	COG0596@1|root,KOG1454@2759|Eukaryota,37Q3Q@33090|Viridiplantae,3GEFN@35493|Streptophyta,4JJ4S@91835|fabids	35493|Streptophyta	S	epoxide hydrolase	Abhydrolase_1
OZ177843.1	18831397	18834081	7	protein-coding	CAL8171111.1	263	CAL8171111.1_Currot	102107.XP_008241684.1	3.51e-180	502	COG0122@1|root,KOG1918@2759|Eukaryota,37QQ8@33090|Viridiplantae,3GCIN@35493|Streptophyta,4JRXW@91835|fabids	35493|Streptophyta	L	DNA-3-methyladenine glycosylase	HhH-GPD
OZ177843.1	18840181	18844394	7	protein-coding	CAL8171113.1	330	CAL8171113.1_Currot	3760.EMJ05224	1.42e-176	499	28T27@1|root,2QZSB@2759|Eukaryota,37J32@33090|Viridiplantae,3GGC1@35493|Streptophyta,4JNVH@91835|fabids	35493|Streptophyta	K	Zinc-finger homeodomain protein	ZF-HD_dimer
OZ177843.1	18842839	18846509	7	protein-coding	CAL8171115.1	452	CAL8171115.1_Currot	102107.XP_008241685.1	9.57e-110	345	KOG4744@1|root,KOG4744@2759|Eukaryota,37UGD@33090|Viridiplantae,3GJ66@35493|Streptophyta,4JR8Z@91835|fabids	35493|Streptophyta	S	Late embryogenesis abundant protein D-29-like	LEA_4
OZ177843.1	18862980	18867650	7	protein-coding	CAL8171118.1	626	CAL8171118.1_Currot	3760.EMJ04809	0	1116	COG1223@1|root,KOG0742@2759|Eukaryota,37RXF@33090|Viridiplantae,3GDPV@35493|Streptophyta,4JJV8@91835|fabids	35493|Streptophyta	O	Belongs to the AAA ATPase family	AAA,DUF3523
OZ177843.1	18869697	18871140	7	protein-coding	CAL8171122.1	81	CAL8171122.1_Currot	102107.XP_008241690.1	2.52e-51	162	KOG0724@1|root,KOG0724@2759|Eukaryota,37VXT@33090|Viridiplantae,3GK58@35493|Streptophyta,4JUFR@91835|fabids	35493|Streptophyta	O	atrl6,rl6,rsm3	Myb_DNA-binding
OZ177843.1	18877950	18884573	7	protein-coding	CAL8171123.1	757	CAL8171123.1_Currot	102107.XP_008241694.1	0	1216	KOG0167@1|root,KOG0167@2759|Eukaryota,37M14@33090|Viridiplantae,3GE80@35493|Streptophyta,4JDYN@91835|fabids	35493|Streptophyta	S	RING-type E3 ubiquitin transferase	KAP,U-box
OZ177843.1	18884800	18886890	7	protein-coding	CAL8171126.1	192	CAL8171126.1_Currot	102107.XP_008241695.1	2.11e-139	393	COG5156@1|root,KOG3437@2759|Eukaryota,37REP@33090|Viridiplantae,3GAI6@35493|Streptophyta,4JKSC@91835|fabids	35493|Streptophyta	DO	Component of the anaphase promoting complex cyclosome (APC C), a cell cycle-regulated E3 ubiquitin-protein ligase complex that controls progression through mitosis and the G1 phase of the cell cycle	ANAPC10
OZ177843.1	18886977	18889912	7	protein-coding	CAL8171127.1	412	CAL8171127.1_Currot	102107.XP_008241696.1	4.56e-308	838	KOG2502@1|root,KOG2502@2759|Eukaryota,37NTJ@33090|Viridiplantae,3GC4T@35493|Streptophyta,4JFNW@91835|fabids	35493|Streptophyta	S	Tubby-like F-box protein	F-box,Tub
OZ177843.1	18893047	18895577	7	protein-coding	CAL8171129.1	587	CAL8171129.1_Currot	102107.XP_008241697.1	0	1172	COG2132@1|root,KOG1263@2759|Eukaryota,37KUQ@33090|Viridiplantae,3GCUA@35493|Streptophyta,4JFDN@91835|fabids	35493|Streptophyta	Q	Lignin degradation and detoxification of lignin-derived products	Cu-oxidase,Cu-oxidase_2,Cu-oxidase_3
OZ177843.1	18895708	18898062	7	protein-coding	CAL8171131.1	444	CAL8171131.1_Currot	102107.XP_008241698.1	0	874	COG5184@1|root,KOG1426@2759|Eukaryota,37NK9@33090|Viridiplantae,3GG8N@35493|Streptophyta,4JDN5@91835|fabids	35493|Streptophyta	DZ	Regulator of chromosome condensation (RCC1) repeat	RCC1,RCC1_2
OZ177843.1	18898501	18901487	7	protein-coding	CAL8171132.1	319	CAL8171132.1_Currot	102107.XP_008241700.1	9.11e-236	647	COG0676@1|root,KOG1594@2759|Eukaryota,37KPR@33090|Viridiplantae,3GD5F@35493|Streptophyta,4JK9C@91835|fabids	35493|Streptophyta	G	Belongs to the glucose-6-phosphate 1-epimerase family	Aldose_epim
OZ177843.1	18901817	18902911	7	protein-coding	CAL8171134.1	300	CAL8171134.1_Currot	3760.EMJ05632	7.5e-189	527	COG5074@1|root,KOG0810@2759|Eukaryota,37NF5@33090|Viridiplantae,3GD40@35493|Streptophyta,4JRPJ@91835|fabids	35493|Streptophyta	U	Syntaxin	CTP_transf_like,SNARE,Syntaxin
OZ177843.1	18904419	18907355	7	protein-coding	CAL8171135.1	174	CAL8171135.1_Currot	102107.XP_008241891.1	1.2e-109	328	COG1019@1|root,COG5074@1|root,KOG0810@2759|Eukaryota,KOG3351@2759|Eukaryota,37NF5@33090|Viridiplantae,3GD40@35493|Streptophyta,4JRPJ@91835|fabids	35493|Streptophyta	U	Syntaxin	CTP_transf_like,SNARE,Syntaxin
OZ177843.1	18907437	18909804	7	protein-coding	CAL8171136.1	390	CAL8171136.1_Currot	3760.EMJ03375	4.34e-271	743	KOG2521@1|root,KOG2521@2759|Eukaryota,37HT4@33090|Viridiplantae,3GCKN@35493|Streptophyta,4JNCB@91835|fabids	35493|Streptophyta	S	Transmembrane protein 53	DUF829
OZ177843.1	18910058	18912897	7	protein-coding	CAL8171137.1	378	CAL8171137.1_Currot	102107.XP_008241704.1	1.19e-279	763	COG0596@1|root,KOG1454@2759|Eukaryota,37QM6@33090|Viridiplantae,3GCQ0@35493|Streptophyta,4JG7E@91835|fabids	35493|Streptophyta	S	Alpha/beta hydrolase family	Abhydrolase_1,Abhydrolase_6
OZ177843.1	18913889	18918056	7	protein-coding	CAL8171138.1	795	CAL8171138.1_Currot	102107.XP_008241892.1	0	1407	COG0470@1|root,KOG2035@2759|Eukaryota,37SSR@33090|Viridiplantae,3GB5U@35493|Streptophyta,4JEUQ@91835|fabids	35493|Streptophyta	DL	Replication factor C subunit	DNA_pol3_delta2,NmrA
OZ177843.1	18917724	18920107	7	protein-coding	CAL8171139.1	182	CAL8171139.1_Currot	102107.XP_008241706.1	1.09e-127	363	COG5249@1|root,KOG1688@2759|Eukaryota,37MCH@33090|Viridiplantae,3GAEC@35493|Streptophyta,4JTFS@91835|fabids	35493|Streptophyta	U	Rer1 family	Rer1
OZ177843.1	18923332	18929180	7	protein-coding	CAL8171140.1	561	CAL8171140.1_Currot	3760.EMJ05910	1.21e-185	529	COG0663@1|root,2QTES@2759|Eukaryota,37HVB@33090|Viridiplantae,3G7BJ@35493|Streptophyta,4JTRC@91835|fabids	35493|Streptophyta	S	Gamma carbonic anhydrase 1	Hexapep
OZ177843.1	18932981	18939523	7	protein-coding	CAL8171141.1	1551	CAL8171141.1_Currot	102107.XP_008241709.1	0	2117	KOG0431@1|root,KOG0431@2759|Eukaryota,37QFM@33090|Viridiplantae,3GB3D@35493|Streptophyta,4JGPQ@91835|fabids	35493|Streptophyta	S	Auxilin-like protein 1	-
OZ177843.1	18940072	18942290	7	protein-coding	CAL8171142.1	527	CAL8171142.1_Currot	102107.XP_008241710.1	0	1018	KOG4197@1|root,KOG4197@2759|Eukaryota,37SNR@33090|Viridiplantae,3GA6W@35493|Streptophyta,4JD9T@91835|fabids	35493|Streptophyta	S	Pentatricopeptide repeat-containing protein	PPR,PPR_2
OZ177843.1	18943329	18947978	7	protein-coding	CAL8171143.1	472	CAL8171143.1_Currot	102107.XP_008241712.1	3.33e-304	833	28HHF@1|root,2QPVC@2759|Eukaryota,37MAR@33090|Viridiplantae,3GDKE@35493|Streptophyta,4JJYI@91835|fabids	35493|Streptophyta	-	-	-
OZ177843.1	18948524	18952095	7	protein-coding	CAL8171144.1	439	CAL8171144.1_Currot	102107.XP_008241713.1	2.26e-287	788	COG1159@1|root,KOG1423@2759|Eukaryota,37HUS@33090|Viridiplantae,3GAPM@35493|Streptophyta,4JMIT@91835|fabids	35493|Streptophyta	DT	Belongs to the TRAFAC class TrmE-Era-EngA-EngB-Septin- like GTPase superfamily. Era GTPase family	KH_2,MMR_HSR1
OZ177843.1	18953271	18956039	7	protein-coding	CAL8171145.1	433	CAL8171145.1_Currot	102107.XP_008241714.1	0	880	COG3934@1|root,2QS4Q@2759|Eukaryota,37PFM@33090|Viridiplantae,3GCR2@35493|Streptophyta,4JHRI@91835|fabids	35493|Streptophyta	G	Belongs to the glycosyl hydrolase 5 (cellulase A) family	Cellulase
OZ177843.1	18956643	18959276	7	protein-coding	CAL8171146.1	710	CAL8171146.1_Currot	3760.EMJ04070	0	1321	KOG4197@1|root,KOG4197@2759|Eukaryota,37RIP@33090|Viridiplantae,3GC8T@35493|Streptophyta,4JJJ0@91835|fabids	35493|Streptophyta	U	Pentatricopeptide repeat-containing protein	PPR,PPR_2
OZ177843.1	18958992	18961271	7	protein-coding	CAL8171147.1	296	CAL8171147.1_Currot	102107.XP_008241715.1	2.66e-194	541	COG0671@1|root,KOG3146@2759|Eukaryota,37MC6@33090|Viridiplantae,3GHI6@35493|Streptophyta,4JP9E@91835|fabids	35493|Streptophyta	I	Lipid phosphate phosphatase epsilon	PAP2
OZ177843.1	18966289	18967496	7	protein-coding	CAL8171149.1	254	CAL8171149.1_Currot	102107.XP_008241716.1	1.49e-156	442	2BG8F@1|root,2S18U@2759|Eukaryota,37VHY@33090|Viridiplantae,3GJUX@35493|Streptophyta,4JQMT@91835|fabids	35493|Streptophyta	-	-	DUF4408
OZ177843.1	18972185	18974114	7	protein-coding	CAL8171150.1	361	CAL8171150.1_Currot	102107.XP_008241717.1	5.92e-260	712	28IIJ@1|root,2QQAF@2759|Eukaryota,37QW9@33090|Viridiplantae,3G807@35493|Streptophyta,4JGF4@91835|fabids	35493|Streptophyta	S	SAM dependent carboxyl methyltransferase	Methyltransf_7
OZ177843.1	18977788	18979062	7	protein-coding	CAL8171152.1	117	CAL8171152.1_Currot	102107.XP_008241718.1	5.46e-59	184	KOG1603@1|root,KOG1603@2759|Eukaryota,37WIP@33090|Viridiplantae,3GJV0@35493|Streptophyta,4JQJ5@91835|fabids	35493|Streptophyta	S	Heavy-metal-associated domain	HMA
OZ177843.1	18980009	18984502	7	protein-coding	CAL8171153.1	755	CAL8171153.1_Currot	102107.XP_008241720.1	0	1442	COG5564@1|root,2QQGA@2759|Eukaryota,37QMQ@33090|Viridiplantae,3GAZU@35493|Streptophyta,4JG77@91835|fabids	35493|Streptophyta	S	Uncharacterised protein family (UPF0261)	PEP_hydrolase,UPF0261
OZ177843.1	18983800	18987557	7	protein-coding	CAL8171154.1	491	CAL8171154.1_Currot	102107.XP_008241894.1	0	963	COG2124@1|root,KOG0157@2759|Eukaryota,37IM7@33090|Viridiplantae,3G9I4@35493|Streptophyta,4JH03@91835|fabids	35493|Streptophyta	Q	Belongs to the cytochrome P450 family	p450
OZ177843.1	18990108	18993181	7	protein-coding	CAL8171155.1	497	CAL8171155.1_Currot	102107.XP_008241721.1	7.53e-316	865	COG0465@1|root,KOG0743@2759|Eukaryota,37QVY@33090|Viridiplantae,3GF73@35493|Streptophyta,4JN21@91835|fabids	35493|Streptophyta	O	Belongs to the AAA ATPase family	AAA,AAA_assoc
OZ177843.1	18994241	18997458	7	protein-coding	CAL8171156.1	500	CAL8171156.1_Currot	102107.XP_008241723.1	0	976	COG0465@1|root,KOG0743@2759|Eukaryota,37R4A@33090|Viridiplantae,3GAV9@35493|Streptophyta,4JJ8Q@91835|fabids	35493|Streptophyta	O	Belongs to the AAA ATPase family	AAA,AAA_assoc
OZ177843.1	18997029	19000182	7	protein-coding	CAL8171157.1	561	CAL8171157.1_Currot	102107.XP_008241722.1	0	1118	28IKC@1|root,2QQX9@2759|Eukaryota,37J7D@33090|Viridiplantae,3GEZJ@35493|Streptophyta,4JG9F@91835|fabids	35493|Streptophyta	S	HECT-like Ubiquitin-conjugating enzyme (E2)-binding	HECT_2
OZ177843.1	19001290	19003578	7	protein-coding	CAL8171158.1	571	CAL8171158.1_Currot	3760.EMJ05124	1.68e-260	724	COG0465@1|root,KOG0743@2759|Eukaryota	2759|Eukaryota	O	respiratory chain complex III assembly	AAA,AAA_assoc
OZ177843.1	19003507	19005732	7	protein-coding	CAL8171159.1	475	CAL8171159.1_Currot	102107.XP_008241725.1	0	870	COG0465@1|root,KOG0743@2759|Eukaryota,383RJ@33090|Viridiplantae,3GNNF@35493|Streptophyta	35493|Streptophyta	O	Belongs to the AAA ATPase family	AAA,AAA_assoc
OZ177843.1	19007306	19009226	7	protein-coding	CAL8171160.1	505	CAL8171160.1_Currot	102107.XP_008241896.1	1.61e-299	825	COG0465@1|root,KOG0743@2759|Eukaryota,383RJ@33090|Viridiplantae,3GNNF@35493|Streptophyta	35493|Streptophyta	O	Belongs to the AAA ATPase family	AAA,AAA_assoc
OZ177843.1	19013272	19015156	7	protein-coding	CAL8171161.1	422	CAL8171161.1_Currot	3760.EMJ05641	3.54e-294	804	COG0465@1|root,KOG0743@2759|Eukaryota	2759|Eukaryota	O	respiratory chain complex III assembly	AAA,AAA_assoc
OZ177843.1	19016306	19018213	7	protein-coding	CAL8171162.1	430	CAL8171162.1_Currot	102107.XP_008241897.1	6.22e-275	773	COG0465@1|root,KOG0743@2759|Eukaryota,37QVY@33090|Viridiplantae,3GF73@35493|Streptophyta	35493|Streptophyta	O	Belongs to the AAA ATPase family	AAA,AAA_assoc
OZ177843.1	19025046	19027011	7	protein-coding	CAL8171163.1	430	CAL8171163.1_Currot	102107.XP_008241726.1	2.92e-295	807	COG0465@1|root,KOG0743@2759|Eukaryota,37R4A@33090|Viridiplantae,3GAV9@35493|Streptophyta,4JHVV@91835|fabids	35493|Streptophyta	O	Belongs to the AAA ATPase family	AAA,AAA_assoc
OZ177843.1	19028917	19031889	7	protein-coding	CAL8171164.1	848	CAL8171164.1_Currot	102107.XP_008241727.1	0	1535	KOG4658@1|root,KOG4658@2759|Eukaryota,37QRV@33090|Viridiplantae,3G7YR@35493|Streptophyta,4JTND@91835|fabids	35493|Streptophyta	T	Belongs to the disease resistance NB-LRR family	NB-ARC
OZ177843.1	19033426	19037850	7	protein-coding	CAL8171165.1	586	CAL8171165.1_Currot	102107.XP_008241728.1	0	1125	KOG1471@1|root,KOG1471@2759|Eukaryota,37M0B@33090|Viridiplantae,3GAN4@35493|Streptophyta,4JNFP@91835|fabids	35493|Streptophyta	I	Phosphatidylinositol phosphatidylcholine transfer protein	CRAL_TRIO,CRAL_TRIO_N
OZ177843.1	19039048	19042126	7	protein-coding	CAL8171166.1	368	CAL8171166.1_Currot	102107.XP_008241731.1	7.71e-280	763	KOG0660@1|root,KOG0660@2759|Eukaryota,37RGV@33090|Viridiplantae,3GAMS@35493|Streptophyta,4JI7M@91835|fabids	35493|Streptophyta	T	mitogen-activated protein kinase	Pkinase
OZ177843.1	19044939	19045910	7	protein-coding	CAL8171167.1	156	CAL8171167.1_Currot	102107.XP_008241732.1	1.18e-98	287	2CXWT@1|root,2S0BS@2759|Eukaryota,37UQ4@33090|Viridiplantae,3GIX2@35493|Streptophyta,4JTUH@91835|fabids	35493|Streptophyta	K	Ocs element-binding factor 1-like	bZIP_1
OZ177843.1	19046923	19051559	7	protein-coding	CAL8171168.1	497	CAL8171168.1_Currot	102107.XP_008241733.1	2.27e-310	851	KOG0270@1|root,KOG0270@2759|Eukaryota,37HSM@33090|Viridiplantae,3GET6@35493|Streptophyta,4JHXV@91835|fabids	35493|Streptophyta	S	Periodic tryptophan protein 1 homolog	WD40
OZ177843.1	19054296	19054957	7	protein-coding	CAL8171169.1	116	CAL8171169.1_Currot	102107.XP_008224461.1	7.65e-37	139	COG5059@1|root,KOG0243@2759|Eukaryota,37PAD@33090|Viridiplantae,3GF3D@35493|Streptophyta,4JE3S@91835|fabids	35493|Streptophyta	Z	Belongs to the TRAFAC class myosin-kinesin ATPase superfamily. Kinesin family	Kinesin
OZ177843.1	19055248	19055406	7	protein-coding	CAL8171170.1	52	CAL8171170.1_Currot	3760.EMJ14392	1.76e-22	95.5	COG5059@1|root,KOG0243@2759|Eukaryota,37PAD@33090|Viridiplantae,3GF3D@35493|Streptophyta,4JE3S@91835|fabids	35493|Streptophyta	Z	Belongs to the TRAFAC class myosin-kinesin ATPase superfamily. Kinesin family	Kinesin
OZ177843.1	19055416	19055814	7	protein-coding	CAL8171171.1	132	CAL8171171.1_Currot	3760.EMJ26529	3.57e-63	214	COG5059@1|root,KOG0243@2759|Eukaryota,37PAD@33090|Viridiplantae,3GF3D@35493|Streptophyta,4JE3S@91835|fabids	35493|Streptophyta	Z	Belongs to the TRAFAC class myosin-kinesin ATPase superfamily. Kinesin family	Kinesin
OZ177843.1	19055860	19056066	7	protein-coding	CAL8171172.1	68	CAL8171172.1_Currot	102107.XP_008224461.1	3.05e-38	141	COG5059@1|root,KOG0243@2759|Eukaryota,37PAD@33090|Viridiplantae,3GF3D@35493|Streptophyta,4JE3S@91835|fabids	35493|Streptophyta	Z	Belongs to the TRAFAC class myosin-kinesin ATPase superfamily. Kinesin family	Kinesin
OZ177843.1	19062825	19063898	7	protein-coding	CAL8171174.1	286	CAL8171174.1_Currot	102107.XP_008241900.1	4.35e-63	218	2D1F3@1|root,2SU3T@2759|Eukaryota,381CG@33090|Viridiplantae,3GM7V@35493|Streptophyta,4JV08@91835|fabids	35493|Streptophyta	S	Dehydrin	Dehydrin
OZ177843.1	19064970	19066765	7	protein-coding	CAL8171175.1	376	CAL8171175.1_Currot	3760.EMJ05537	1.19e-60	209	2D1F3@1|root,2SU3T@2759|Eukaryota,381CG@33090|Viridiplantae,3GM7V@35493|Streptophyta,4JV08@91835|fabids	35493|Streptophyta	S	Dehydrin	Dehydrin
OZ177843.1	19067591	19068801	7	protein-coding	CAL8171176.1	213	CAL8171176.1_Currot	102107.XP_008241734.1	1.26e-81	249	2D1F3@1|root,2S4VW@2759|Eukaryota,37W4D@33090|Viridiplantae,3GK7S@35493|Streptophyta	35493|Streptophyta	S	Belongs to the plant dehydrin family	Dehydrin
OZ177843.1	19068816	19071177	7	protein-coding	CAL8171177.1	654	CAL8171177.1_Currot	3760.EMJ04971	0	1239	KOG4197@1|root,KOG4197@2759|Eukaryota,37NMW@33090|Viridiplantae,3G918@35493|Streptophyta,4JDA4@91835|fabids	35493|Streptophyta	S	Pentatricopeptide repeat-containing protein	DYW_deaminase,PPR,PPR_2
OZ177843.1	19071948	19074485	7	protein-coding	CAL8171178.1	678	CAL8171178.1_Currot	102107.XP_008241736.1	0	1355	28VNW@1|root,2R2EI@2759|Eukaryota,37SA0@33090|Viridiplantae,3GGT4@35493|Streptophyta,4JRZY@91835|fabids	35493|Streptophyta	S	protein FAR1-RELATED SEQUENCE	FAR1,MULE,PEARLI-4,SWIM
OZ177843.1	19075584	19078628	7	protein-coding	CAL8171180.1	668	CAL8171180.1_Currot	102107.XP_008241738.1	0	1357	28VNW@1|root,2R2EI@2759|Eukaryota,37SA0@33090|Viridiplantae,3GGT4@35493|Streptophyta,4JRZY@91835|fabids	35493|Streptophyta	S	protein FAR1-RELATED SEQUENCE	FAR1,MULE,PEARLI-4,SWIM
OZ177843.1	19079651	19080617	7	protein-coding	CAL8171181.1	122	CAL8171181.1_Currot	102107.XP_008241740.1	1.16e-85	252	2AUY1@1|root,2RZV3@2759|Eukaryota,37UXM@33090|Viridiplantae,3GJHP@35493|Streptophyta,4JPUE@91835|fabids	35493|Streptophyta	-	-	-
OZ177843.1	19080478	19084633	7	protein-coding	CAL8171182.1	466	CAL8171182.1_Currot	102107.XP_008241742.1	0	899	COG0438@1|root,KOG0853@2759|Eukaryota,37M1I@33090|Viridiplantae,3GD4Z@35493|Streptophyta,4JT25@91835|fabids	35493|Streptophyta	M	Glycosyl-transferase family 4	Glyco_trans_4_5,Glycos_transf_1
OZ177843.1	19085785	19090339	7	protein-coding	CAL8171183.1	413	CAL8171183.1_Currot	3760.EMJ05534	1.04e-302	827	28JRF@1|root,2QS4W@2759|Eukaryota,37KVA@33090|Viridiplantae,3GGEN@35493|Streptophyta,4JDS4@91835|fabids	35493|Streptophyta	-	-	-
OZ177843.1	19091616	19093418	7	protein-coding	CAL8171186.1	336	CAL8171186.1_Currot	102107.XP_008241745.1	2.31e-233	643	28ITV@1|root,2QR5A@2759|Eukaryota,37KU8@33090|Viridiplantae,3GB9P@35493|Streptophyta,4JG0U@91835|fabids	35493|Streptophyta	Q	Belongs to the peroxidase family. Classical plant (class III) peroxidase subfamily	peroxidase
OZ177843.1	19094775	19096128	7	protein-coding	CAL8171187.1	192	CAL8171187.1_Currot	102107.XP_008241746.1	2.16e-123	353	COG0222@1|root,KOG1715@2759|Eukaryota,37URG@33090|Viridiplantae,3GID7@35493|Streptophyta,4JPAP@91835|fabids	35493|Streptophyta	J	RIBOSOMAL protein	Ribosomal_L12,Ribosomal_L12_N
OZ177843.1	19097981	19099654	7	protein-coding	CAL8171189.1	357	CAL8171189.1_Currot	3750.XP_008366910.1	8.9e-41	149	2CCKK@1|root,2S91R@2759|Eukaryota,37WX1@33090|Viridiplantae,3GK03@35493|Streptophyta	35493|Streptophyta	K	B3 domain-containing protein	B3
OZ177843.1	19100269	19104844	7	protein-coding	CAL8171190.1	310	CAL8171190.1_Currot	3760.EMJ05246	3.22e-218	602	KOG0764@1|root,KOG0764@2759|Eukaryota,37PPM@33090|Viridiplantae,3GBK7@35493|Streptophyta,4JHPU@91835|fabids	35493|Streptophyta	C	Belongs to the mitochondrial carrier (TC 2.A.29) family	Mito_carr
OZ177843.1	19104010	19106016	7	protein-coding	CAL8171191.1	317	CAL8171191.1_Currot	102107.XP_008241748.1	5.26e-234	643	COG0596@1|root,KOG4178@2759|Eukaryota,37P84@33090|Viridiplantae,3G9C1@35493|Streptophyta,4JRX4@91835|fabids	35493|Streptophyta	I	Bifunctional epoxide hydrolase 2-like	Abhydrolase_1
OZ177843.1	19106599	19108699	7	protein-coding	CAL8171192.1	319	CAL8171192.1_Currot	102107.XP_008241747.1	6.75e-222	612	COG0596@1|root,KOG4178@2759|Eukaryota,37P84@33090|Viridiplantae,3G9C1@35493|Streptophyta,4JRX4@91835|fabids	35493|Streptophyta	I	Bifunctional epoxide hydrolase 2-like	Abhydrolase_1
OZ177843.1	19113091	19116242	7	protein-coding	CAL8171194.1	183	CAL8171194.1_Currot	3760.EMJ05944	1.42e-89	266	COG5078@1|root,KOG0427@2759|Eukaryota,37QBF@33090|Viridiplantae,3GAXC@35493|Streptophyta	35493|Streptophyta	O	Belongs to the ubiquitin-conjugating enzyme family	UQ_con
OZ177843.1	19118059	19123629	7	protein-coding	CAL8171195.1	577	CAL8171195.1_Currot	102107.XP_008241752.1	0	1146	COG0277@1|root,KOG1232@2759|Eukaryota,37IKT@33090|Viridiplantae,3GFK4@35493|Streptophyta,4JGWE@91835|fabids	35493|Streptophyta	C	D-2-hydroxyglutarate dehydrogenase	FAD-oxidase_C,FAD_binding_4
OZ177843.1	19123836	19127112	7	protein-coding	CAL8171196.1	629	CAL8171196.1_Currot	102107.XP_008241761.1	0	1245	COG0621@1|root,KOG2492@2759|Eukaryota,37PJP@33090|Viridiplantae,3GBP7@35493|Streptophyta,4JD87@91835|fabids	35493|Streptophyta	T	TRAM domain	Radical_SAM,TRAM,UPF0004
OZ177843.1	19130713	19135657	7	protein-coding	CAL8171197.1	492	CAL8171197.1_Currot	102107.XP_008241768.1	0	985	COG2124@1|root,KOG0157@2759|Eukaryota,37NN9@33090|Viridiplantae,3G810@35493|Streptophyta,4JF9T@91835|fabids	35493|Streptophyta	Q	Belongs to the cytochrome P450 family	p450
OZ177843.1	19136082	19137828	7	protein-coding	CAL8171203.1	381	CAL8171203.1_Currot	102107.XP_008241767.1	7.73e-249	685	COG0030@1|root,KOG0820@2759|Eukaryota,37R3I@33090|Viridiplantae,3GFDG@35493|Streptophyta,4JHJP@91835|fabids	35493|Streptophyta	A	Belongs to the class I-like SAM-binding methyltransferase superfamily. rRNA adenine N(6)-methyltransferase family	RrnaAD
OZ177843.1	19145546	19151742	7	protein-coding	CAL8171205.1	853	CAL8171205.1_Currot	102107.XP_008241765.1	0	1768	COG1874@1|root,KOG0496@2759|Eukaryota,37MUE@33090|Viridiplantae,3G9Z7@35493|Streptophyta,4JKCK@91835|fabids	35493|Streptophyta	G	beta-galactosidase	Gal_Lectin,Glyco_hydro_35
OZ177843.1	19151766	19154198	7	protein-coding	CAL8171207.1	120	CAL8171207.1_Currot	3760.EMJ03965	7.67e-80	237	COG0526@1|root,KOG0907@2759|Eukaryota,37UQH@33090|Viridiplantae,3GITZ@35493|Streptophyta,4JQC2@91835|fabids	35493|Streptophyta	O	Belongs to the thioredoxin family	Thioredoxin
OZ177843.1	19155107	19157591	7	protein-coding	CAL8171208.1	203	CAL8171208.1_Currot	102107.XP_008241763.1	2.07e-144	408	KOG3150@1|root,KOG3150@2759|Eukaryota,37Q4P@33090|Viridiplantae,3G8HH@35493|Streptophyta,4JFAZ@91835|fabids	35493|Streptophyta	S	RTE1-HOMOLOG-like	DUF778
OZ177843.1	19157708	19164469	7	protein-coding	CAL8171209.1	607	CAL8171209.1_Currot	102107.XP_008241762.1	0	1191	KOG1845@1|root,KOG1845@2759|Eukaryota,37KA8@33090|Viridiplantae,3GCVI@35493|Streptophyta,4JEIV@91835|fabids	35493|Streptophyta	D	MORC family CW-type zinc finger protein	HATPase_c_3
OZ177843.1	19165402	19171397	7	protein-coding	CAL8171212.1	695	CAL8171212.1_Currot	3760.EMJ05823	0	1389	28H9E@1|root,2QPN1@2759|Eukaryota,37MZ8@33090|Viridiplantae,3GEM6@35493|Streptophyta,4JHKF@91835|fabids	35493|Streptophyta	-	-	-
OZ177843.1	19177770	19180146	7	protein-coding	CAL8171213.1	377	CAL8171213.1_Currot	102107.XP_008241770.1	8.62e-159	457	28HPQ@1|root,2QQ15@2759|Eukaryota,37N22@33090|Viridiplantae,3GAZQ@35493|Streptophyta,4JIE7@91835|fabids	35493|Streptophyta	S	Protein SHI RELATED SEQUENCE	DUF702
OZ177843.1	19191051	19195508	7	protein-coding	CAL8171214.1	978	CAL8171214.1_Currot	102107.XP_008241902.1	0	1501	28I6U@1|root,2QQH0@2759|Eukaryota,37KUC@33090|Viridiplantae,3GE1S@35493|Streptophyta,4JJ3K@91835|fabids	35493|Streptophyta	S	Methyltransferase	Methyltransf_29
OZ177843.1	19195114	19197574	7	protein-coding	CAL8171215.1	314	CAL8171215.1_Currot	102107.XP_008241771.1	3.36e-192	536	COG0695@1|root,KOG4690@1|root,KOG1752@2759|Eukaryota,KOG4690@2759|Eukaryota,37VA2@33090|Viridiplantae,3GJGB@35493|Streptophyta,4JQ9Y@91835|fabids	35493|Streptophyta	O	Glutaredoxin	Glutaredoxin,Oxidored-like
OZ177843.1	19199707	19203134	7	protein-coding	CAL8171217.1	491	CAL8171217.1_Currot	102107.XP_008241772.1	0	955	COG1012@1|root,KOG2456@2759|Eukaryota,37IE1@33090|Viridiplantae,3GCHE@35493|Streptophyta,4JFB8@91835|fabids	35493|Streptophyta	C	Belongs to the aldehyde dehydrogenase family	Aldedh
OZ177843.1	19207420	19209512	7	protein-coding	CAL8171218.1	235	CAL8171218.1_Currot	102107.XP_008241773.1	1.54e-163	458	COG5068@1|root,KOG0014@2759|Eukaryota,37JRI@33090|Viridiplantae,3GBZT@35493|Streptophyta,4JP15@91835|fabids	35493|Streptophyta	K	Floral homeotic protein	K-box,SRF-TF
OZ177843.1	19210453	19215749	7	protein-coding	CAL8171219.1	827	CAL8171219.1_Currot	102107.XP_008241775.1	0	1472	KOG2293@1|root,KOG2293@2759|Eukaryota,37MPN@33090|Viridiplantae,3GBDD@35493|Streptophyta,4JNMH@91835|fabids	35493|Streptophyta	KT	N-terminal region of micro-spherule protein	FHA,MCRS_N
OZ177843.1	19216129	19218434	7	protein-coding	CAL8171220.1	427	CAL8171220.1_Currot	102107.XP_008241777.1	2.08e-184	526	COG4886@1|root,KOG0619@2759|Eukaryota,37K6T@33090|Viridiplantae,3G9RB@35493|Streptophyta,4JMGR@91835|fabids	35493|Streptophyta	S	LRR receptor-like serine threonine-protein kinase	LRRNT_2,LRR_1,LRR_8
OZ177843.1	19218897	19221106	7	protein-coding	CAL8171221.1	640	CAL8171221.1_Currot	102107.XP_008241779.1	2.07e-150	456	COG4886@1|root,2QTCQ@2759|Eukaryota,37TB2@33090|Viridiplantae,3GAFE@35493|Streptophyta,4JH8N@91835|fabids	35493|Streptophyta	T	receptor-like protein kinase	LRRNT_2,LRR_1,LRR_8
OZ177843.1	19230777	19233249	7	protein-coding	CAL8171222.1	401	CAL8171222.1_Currot	102107.XP_008241780.1	1.95e-272	747	COG5641@1|root,KOG1601@2759|Eukaryota,37P9X@33090|Viridiplantae,3GCSS@35493|Streptophyta,4JKQV@91835|fabids	35493|Streptophyta	K	Transcriptional activator that specifically binds 5'- GATA-3' or 5'-GAT-3' motifs within gene promoters	GATA
OZ177843.1	19237180	19238178	7	protein-coding	CAL8171224.1	228	CAL8171224.1_Currot	102107.XP_008241904.1	1.96e-32	125	28V18@1|root,2R1SI@2759|Eukaryota,389YU@33090|Viridiplantae,3GPX8@35493|Streptophyta	35493|Streptophyta	-	-	-
OZ177843.1	19245195	19247803	7	protein-coding	CAL8171225.1	517	CAL8171225.1_Currot	102107.XP_008241781.1	0	1032	COG2124@1|root,KOG0156@2759|Eukaryota,37IC2@33090|Viridiplantae,3GE7P@35493|Streptophyta,4JGTW@91835|fabids	35493|Streptophyta	Q	Belongs to the cytochrome P450 family	p450
OZ177843.1	19248921	19251787	7	protein-coding	CAL8171226.1	237	CAL8171226.1_Currot	102107.XP_008241782.1	6.21e-152	429	KOG3156@1|root,KOG3156@2759|Eukaryota,37ICW@33090|Viridiplantae,3G853@35493|Streptophyta,4JIPS@91835|fabids	35493|Streptophyta	S	Protein FMP32, mitochondrial-like	DUF1640
OZ177843.1	19252681	19255168	7	protein-coding	CAL8171227.1	196	CAL8171227.1_Currot	102107.XP_008241784.1	2.35e-138	391	2A447@1|root,2RY6N@2759|Eukaryota,37TXZ@33090|Viridiplantae,3GI3H@35493|Streptophyta,4JPV5@91835|fabids	35493|Streptophyta	-	-	-
OZ177843.1	19256587	19261419	7	protein-coding	CAL8171228.1	712	CAL8171228.1_Currot	102107.XP_008241785.1	0	1164	KOG2385@1|root,KOG2385@2759|Eukaryota,37RRK@33090|Viridiplantae,3G96A@35493|Streptophyta,4JNKY@91835|fabids	35493|Streptophyta	S	Transmembrane and coiled-coil domain-containing protein	DUF726
OZ177843.1	19261964	19269676	7	protein-coding	CAL8171229.1	1436	CAL8171229.1_Currot	102107.XP_008241786.1	0	2684	COG2940@1|root,COG5531@1|root,KOG1862@1|root,KOG1081@2759|Eukaryota,KOG1862@2759|Eukaryota,KOG1946@2759|Eukaryota,37IGA@33090|Viridiplantae,3GGUB@35493|Streptophyta,4JFIC@91835|fabids	35493|Streptophyta	K	zinc finger CCCH domain-containing protein	GYF,Plus-3,SWIB,zf-CCCH
OZ177843.1	19274764	19280162	7	protein-coding	CAL8171230.1	402	CAL8171230.1_Currot	102107.XP_008241787.1	1.07e-310	844	KOG2819@1|root,KOG2819@2759|Eukaryota,37RTK@33090|Viridiplantae,3GF66@35493|Streptophyta,4JHZR@91835|fabids	35493|Streptophyta	S	UPF0183 protein	UPF0183
OZ177843.1	19280705	19283426	7	protein-coding	CAL8171233.1	295	CAL8171233.1_Currot	102107.XP_008241788.1	7.41e-198	550	2CMSA@1|root,2QRPN@2759|Eukaryota,37NP3@33090|Viridiplantae,3G8MM@35493|Streptophyta,4JEV7@91835|fabids	35493|Streptophyta	S	Protein CHAPERONE-LIKE PROTEIN OF POR1-like	CPP1-like
OZ177843.1	19285130	19286084	7	protein-coding	CAL8171235.1	164	CAL8171235.1_Currot	3760.EMJ04387	3.74e-94	285	COG3588@1|root,KOG1557@2759|Eukaryota,37J8J@33090|Viridiplantae,3GCU6@35493|Streptophyta,4JH8K@91835|fabids	35493|Streptophyta	G	fructose-bisphosphate aldolase	Glycolytic
OZ177843.1	19286659	19288521	7	protein-coding	CAL8171236.1	425	CAL8171236.1_Currot	3760.EMJ03246	5.11e-276	761	COG0465@1|root,KOG0743@2759|Eukaryota,37R4A@33090|Viridiplantae,3GAV9@35493|Streptophyta	35493|Streptophyta	O	Belongs to the AAA ATPase family	AAA,AAA_assoc
OZ177843.1	19287985	19292321	7	protein-coding	CAL8171237.1	489	CAL8171237.1_Currot	102107.XP_008241793.1	0	1001	KOG2182@1|root,KOG2182@2759|Eukaryota,37NS5@33090|Viridiplantae,3GB0U@35493|Streptophyta,4JH9V@91835|fabids	35493|Streptophyta	O	serine protease	Peptidase_S28
OZ177843.1	19292449	19294983	7	protein-coding	CAL8171239.1	228	CAL8171239.1_Currot	102107.XP_008241795.1	9.95e-132	375	2C9EQ@1|root,2QRS5@2759|Eukaryota,37TBA@33090|Viridiplantae,3GHM9@35493|Streptophyta,4JGPB@91835|fabids	35493|Streptophyta	S	salt tolerance-like protein	zf-B_box
OZ177843.1	19296322	19298942	7	protein-coding	CAL8171240.1	607	CAL8171240.1_Currot	102107.XP_008241796.1	1.48e-180	531	KOG4197@1|root,KOG4197@2759|Eukaryota,37T08@33090|Viridiplantae,3GCH7@35493|Streptophyta,4JJZQ@91835|fabids	35493|Streptophyta	S	Pentatricopeptide repeat-containing protein	PPR_1,PPR_2,PPR_3,PPR_long
OZ177843.1	19299001	19300190	7	protein-coding	CAL8171241.1	213	CAL8171241.1_Currot	102107.XP_008241797.1	1.49e-127	364	28K8H@1|root,2QS24@2759|Eukaryota,37R9Y@33090|Viridiplantae,3GE2P@35493|Streptophyta,4JRXH@91835|fabids	35493|Streptophyta	S	lactoylglutathione	Glyoxalase
OZ177843.1	19302944	19305593	7	protein-coding	CAL8171243.1	527	CAL8171243.1_Currot	3760.EMJ04842	6.23e-263	733	COG2124@1|root,KOG0156@2759|Eukaryota,37IC2@33090|Viridiplantae,3GE7P@35493|Streptophyta,4JGTW@91835|fabids	35493|Streptophyta	Q	Belongs to the cytochrome P450 family	p450
OZ177843.1	19309498	19316547	7	protein-coding	CAL8171244.1	963	CAL8171244.1_Currot	102107.XP_008241798.1	0	1833	COG5059@1|root,KOG0242@2759|Eukaryota,37KAA@33090|Viridiplantae,3GB2J@35493|Streptophyta,4JNGE@91835|fabids	35493|Streptophyta	Z	Belongs to the TRAFAC class myosin-kinesin ATPase superfamily. Kinesin family	DUF3490,Kinesin
OZ177843.1	19318232	19323070	7	protein-coding	CAL8171246.1	1135	CAL8171246.1_Currot	3760.EMJ05872	0	991	COG4886@1|root,2QTHE@2759|Eukaryota,37J6I@33090|Viridiplantae,3G7N1@35493|Streptophyta,4JMIK@91835|fabids	35493|Streptophyta	T	Belongs to the protein kinase superfamily. Ser Thr protein kinase family	LRRNT_2,LRR_1,LRR_4,LRR_6,LRR_8,Pkinase,Pkinase_Tyr
OZ177843.1	19324097	19325998	7	protein-coding	CAL8171247.1	166	CAL8171247.1_Currot	102107.XP_008219630.1	1.62e-94	278	COG0636@1|root,KOG0232@2759|Eukaryota,37J2Q@33090|Viridiplantae,3G8P4@35493|Streptophyta	35493|Streptophyta	C	Proton-conducting pore forming subunit of the membrane integral V0 complex of vacuolar ATPase. V-ATPase is responsible for acidifying a variety of intracellular compartments in eukaryotic cells	ATP-synt_C
OZ177843.1	19335127	19337958	7	protein-coding	CAL8171249.1	335	CAL8171249.1_Currot	102107.XP_008241802.1	1.27e-250	686	2CMJ0@1|root,2QQGU@2759|Eukaryota,37KWD@33090|Viridiplantae,3GDIZ@35493|Streptophyta,4JHRT@91835|fabids	35493|Streptophyta	K	NAC domain-containing protein	NAM
OZ177843.1	19342778	19343945	7	protein-coding	CAL8171251.1	190	CAL8171251.1_Currot	3760.EMJ03823	4.87e-68	213	2AQVD@1|root,2RZJS@2759|Eukaryota,37UP9@33090|Viridiplantae,3GIWT@35493|Streptophyta,4JTXK@91835|fabids	35493|Streptophyta	B	Domain in histone families 1 and 5	Linker_histone
OZ177843.1	19346113	19351245	7	protein-coding	CAL8171252.1	924	CAL8171252.1_Currot	102107.XP_008241804.1	0	1399	KOG0117@1|root,KOG0117@2759|Eukaryota,37JV9@33090|Viridiplantae,3GDH7@35493|Streptophyta,4JKGV@91835|fabids	35493|Streptophyta	A	negative regulation of mRNA metabolic process	RRM_1
OZ177843.1	19351590	19354139	7	protein-coding	CAL8171253.1	211	CAL8171253.1_Currot	102107.XP_008241806.1	1.09e-107	315	2CE1S@1|root,2QQB0@2759|Eukaryota,37SRQ@33090|Viridiplantae,3GBHR@35493|Streptophyta,4JH6A@91835|fabids	35493|Streptophyta	-	-	-
OZ177843.1	19353737	19355353	7	protein-coding	CAL8171254.1	371	CAL8171254.1_Currot	3760.EMJ05573	1.37e-270	740	COG1089@1|root,KOG1372@2759|Eukaryota,37HE5@33090|Viridiplantae,3G75T@35493|Streptophyta,4JRKX@91835|fabids	35493|Streptophyta	G	GDP-mannose 4,6 dehydratase	GDP_Man_Dehyd
OZ177843.1	19359004	19363543	7	protein-coding	CAL8171255.1	507	CAL8171255.1_Currot	102107.XP_008241807.1	0	926	28IGF@1|root,2QUGU@2759|Eukaryota,37QCZ@33090|Viridiplantae,3GGJK@35493|Streptophyta,4JGZ8@91835|fabids	35493|Streptophyta	S	zinc finger CCCH domain-containing protein	-
OZ177843.1	19367398	19368219	7	protein-coding	CAL8171256.1	106	CAL8171256.1_Currot	3760.EMJ03989	1.2e-74	223	2CAZI@1|root,2S39J@2759|Eukaryota,37VR1@33090|Viridiplantae,3GJN9@35493|Streptophyta,4JVWV@91835|fabids	35493|Streptophyta	S	Auxin-induced protein	Auxin_inducible
OZ177843.1	19371729	19374504	7	protein-coding	CAL8171257.1	275	CAL8171257.1_Currot	102107.XP_008241810.1	2.72e-199	551	COG5033@1|root,KOG3149@2759|Eukaryota,37QWH@33090|Viridiplantae,3G83Z@35493|Streptophyta,4JF5G@91835|fabids	35493|Streptophyta	K	Transcription initiation factor TFIID subunit	YEATS
OZ177843.1	19374935	19377737	7	protein-coding	CAL8171258.1	347	CAL8171258.1_Currot	3760.EMJ03520	2.25e-222	616	28HGZ@1|root,2QPUW@2759|Eukaryota,37R05@33090|Viridiplantae,3GEKQ@35493|Streptophyta,4JE88@91835|fabids	35493|Streptophyta	S	BEST Arabidopsis thaliana protein match is	-
OZ177843.1	19378826	19381866	7	protein-coding	CAL8171259.1	533	CAL8171259.1_Currot	102107.XP_008241905.1	0	1062	28USZ@1|root,2R1HZ@2759|Eukaryota,37T8B@33090|Viridiplantae,3GGGN@35493|Streptophyta,4JRQG@91835|fabids	35493|Streptophyta	G	Belongs to the glycosyl hydrolase 9 (cellulase E) family	Glyco_hydro_9
OZ177843.1	19382905	19387234	7	protein-coding	CAL8171260.1	323	CAL8171260.1_Currot	102107.XP_008241814.1	8.85e-208	577	KOG4198@1|root,KOG4198@2759|Eukaryota,37RDR@33090|Viridiplantae,3GBBK@35493|Streptophyta,4JIZK@91835|fabids	35493|Streptophyta	S	Zn-finger in Ran binding protein and others	zf-RanBP
OZ177843.1	19386072	19387145	7	protein-coding	CAL8171261.1	190	CAL8171261.1_Currot	102107.XP_008241813.1	3.48e-128	365	2BWZY@1|root,2S2EA@2759|Eukaryota,37VED@33090|Viridiplantae,3GJQN@35493|Streptophyta,4JQ47@91835|fabids	35493|Streptophyta	-	-	DUF2839
OZ177843.1	19390087	19393784	7	protein-coding	CAL8171263.1	505	CAL8171263.1_Currot	102107.XP_008241812.1	0	983	COG3145@1|root,KOG4176@2759|Eukaryota,37IQV@33090|Viridiplantae,3GB59@35493|Streptophyta,4JKHR@91835|fabids	35493|Streptophyta	L	2OG-Fe(II) oxygenase superfamily	2OG-FeII_Oxy_2
OZ177843.1	19398134	19399813	7	protein-coding	CAL8171264.1	304	CAL8171264.1_Currot	102107.XP_008241906.1	1.37e-218	603	2CMU5@1|root,2QRYV@2759|Eukaryota,37TDI@33090|Viridiplantae,3GJEB@35493|Streptophyta,4JKKC@91835|fabids	35493|Streptophyta	K	Homeodomain	Homeobox
OZ177843.1	19401870	19404586	7	protein-coding	CAL8171265.1	331	CAL8171265.1_Currot	102107.XP_008241816.1	2.52e-239	657	KOG1446@1|root,KOG1446@2759|Eukaryota,37RE5@33090|Viridiplantae,3GG4T@35493|Streptophyta,4JJU5@91835|fabids	35493|Streptophyta	ABO	WD repeat-containing protein	WD40
OZ177843.1	19407484	19408832	7	protein-coding	CAL8171266.1	218	CAL8171266.1_Currot	3760.EMJ04525	2.85e-136	387	2A0B1@1|root,2S0WJ@2759|Eukaryota,3802Y@33090|Viridiplantae,3GPTX@35493|Streptophyta,4JU83@91835|fabids	35493|Streptophyta	S	WEB family protein At3g51220-like	-
OZ177843.1	19411011	19434186	7	protein-coding	CAL8171267.1	3902	CAL8171267.1_Currot	102107.XP_008241909.1	0	7484	COG5032@1|root,KOG0889@2759|Eukaryota,37KZ4@33090|Viridiplantae,3GEXY@35493|Streptophyta,4JJF8@91835|fabids	35493|Streptophyta	BDLT	Belongs to the PI3 PI4-kinase family	FAT,FATC,PI3_PI4_kinase
OZ177843.1	19436013	19438175	7	protein-coding	CAL8171271.1	370	CAL8171271.1_Currot	3760.EMJ05560	6.76e-238	657	28IVZ@1|root,2QR7K@2759|Eukaryota,37KTB@33090|Viridiplantae,3GBJ1@35493|Streptophyta,4JE1J@91835|fabids	35493|Streptophyta	S	chalcone-flavanone isomerase family protein	-
OZ177843.1	19443365	19444630	7	protein-coding	CAL8171272.1	108	CAL8171272.1_Currot	3760.EMJ03966	7.76e-70	211	2CYIG@1|root,2S4MI@2759|Eukaryota,37W9X@33090|Viridiplantae,3GK4C@35493|Streptophyta	35493|Streptophyta	S	Gibberellin-regulated protein 11-like	GASA
OZ177843.1	19452065	19453931	7	protein-coding	CAL8171273.1	362	CAL8171273.1_Currot	102107.XP_008241821.1	4.7e-262	717	COG3491@1|root,KOG0143@2759|Eukaryota,37KAW@33090|Viridiplantae,3G7DM@35493|Streptophyta,4JH6D@91835|fabids	35493|Streptophyta	Q	Belongs to the iron ascorbate-dependent oxidoreductase family	2OG-FeII_Oxy,DIOX_N
OZ177843.1	19461631	19466539	7	protein-coding	CAL8171274.1	557	CAL8171274.1_Currot	3760.EMJ05771	0	1037	KOG0032@1|root,KOG0032@2759|Eukaryota,37M37@33090|Viridiplantae,3GAZX@35493|Streptophyta,4JGW5@91835|fabids	35493|Streptophyta	T	Calcium-dependent protein kinase	EF-hand_1,EF-hand_5,Pkinase
OZ177843.1	19466406	19468867	7	protein-coding	CAL8171278.1	326	CAL8171278.1_Currot	102107.XP_008241823.1	1.74e-184	518	28K2Z@1|root,2QRHF@2759|Eukaryota,37QWW@33090|Viridiplantae,3GA92@35493|Streptophyta,4JN58@91835|fabids	35493|Streptophyta	K	transcription factor	HLH
OZ177843.1	19468857	19473560	7	protein-coding	CAL8171279.1	608	CAL8171279.1_Currot	102107.XP_008241824.1	0	1177	COG0708@1|root,KOG1294@2759|Eukaryota,37R7N@33090|Viridiplantae,3GG7Y@35493|Streptophyta,4JKE7@91835|fabids	35493|Streptophyta	L	DNA-(Apurinic or apyrimidinic site) lyase	Exo_endo_phos,zf-GRF
OZ177843.1	19476265	19477827	7	protein-coding	CAL8171280.1	155	CAL8171280.1_Currot	102107.XP_008241825.1	7.17e-104	300	COG0484@1|root,KOG0712@2759|Eukaryota,37VM1@33090|Viridiplantae,3GK61@35493|Streptophyta,4JQ0Y@91835|fabids	35493|Streptophyta	O	Chaperone protein DNAj	DnaJ
OZ177843.1	19489847	19492702	7	protein-coding	CAL8171281.1	668	CAL8171281.1_Currot	3760.EMJ05441	0	1194	2CNHU@1|root,2QWEP@2759|Eukaryota,37PJV@33090|Viridiplantae,3GDRG@35493|Streptophyta,4JK1E@91835|fabids	35493|Streptophyta	S	Armadillo beta-catenin repeat family protein	Arm
OZ177843.1	19494450	19495160	7	protein-coding	CAL8171282.1	69	CAL8171282.1_Currot	3760.EMJ04762	1.19e-24	102	2CNHU@1|root,2QWEP@2759|Eukaryota,37PJV@33090|Viridiplantae,3GDRG@35493|Streptophyta,4JK1E@91835|fabids	35493|Streptophyta	S	Armadillo beta-catenin repeat family protein	-
OZ177843.1	19494879	19495601	7	protein-coding	CAL8171283.1	73	CAL8171283.1_Currot	3760.EMJ04762	1.52e-25	105	2CNHU@1|root,2QWEP@2759|Eukaryota,37PJV@33090|Viridiplantae,3GDRG@35493|Streptophyta,4JK1E@91835|fabids	35493|Streptophyta	S	Armadillo beta-catenin repeat family protein	-
OZ177843.1	19499934	19500665	7	protein-coding	CAL8171284.1	76	CAL8171285.1_Currot	3760.EMJ04277	0	923	2CNHU@1|root,2QWEP@2759|Eukaryota,37PJV@33090|Viridiplantae,3GDRG@35493|Streptophyta,4JK1E@91835|fabids	35493|Streptophyta	S	Armadillo beta-catenin repeat family protein	-

## Sheet: BxC Rutin
Genome of 'Currot' (NCBI database)							Functional annotation (eggNOG-mapper)
Accession	Begin	End	Chromosome	Gene Type	Protein accession	Protein length	#query	seed_ortholog	evalue	score	eggNOG_OGs	max_annot_lvl	COG_category	Description	PFAMs
OZ177843.1	18497614	18500463	7	protein-coding	CAL8171012.1	698	CAL8171012.1_Currot	3760.EMJ04109	1.69e-66	233	2CMI3@1|root,2QQDR@2759|Eukaryota,37TKE@33090|Viridiplantae,3GHTZ@35493|Streptophyta,4JS77@91835|fabids	35493|Streptophyta	S	UPF0481 protein At3g47200-like	DUF247
OZ177843.1	18501292	18502928	7	protein-coding	CAL8171013.1	118	CAL8171013.1_Currot	102107.XP_008225078.1	3e-21	95.1	COG0044@1|root,KOG2584@2759|Eukaryota,37NPN@33090|Viridiplantae,3GFDW@35493|Streptophyta,4JI9E@91835|fabids	35493|Streptophyta	F	allantoinase	Amidohydro_1
OZ177843.1	18503687	18504001	7	protein-coding	CAL8171014.1	72	CAL8171014.1_Currot	102107.XP_008226325.1	1.92e-19	85.1	COG0666@1|root,KOG4177@2759|Eukaryota,3894H@33090|Viridiplantae	33090|Viridiplantae	M	Ankyrin repeat	Ank_2
OZ177843.1	18506500	18506682	7	protein-coding	CAL8171015.1	60	CAL8171015.1_Currot	102107.XP_008226325.1	5.9e-20	85.9	COG0666@1|root,KOG4177@2759|Eukaryota,3894H@33090|Viridiplantae	33090|Viridiplantae	M	Ankyrin repeat	Ank_2
OZ177843.1	18512378	18514684	7	protein-coding	CAL8171016.1	259	CAL8171016.1_Currot	3760.EMJ15029	3.3e-94	293	COG0044@1|root,KOG2584@2759|Eukaryota,37NPN@33090|Viridiplantae,3GFDW@35493|Streptophyta,4JI9E@91835|fabids	35493|Streptophyta	F	allantoinase	Amidohydro_1
OZ177843.1	18515041	18515663	7	protein-coding	CAL8171017.1	93	CAL8171017.1_Currot	102107.XP_008225078.1	4.04e-07	53.9	COG0044@1|root,KOG2584@2759|Eukaryota,37NPN@33090|Viridiplantae,3GFDW@35493|Streptophyta,4JI9E@91835|fabids	35493|Streptophyta	F	allantoinase	Amidohydro_1
OZ177843.1	18516773	18517439	7	protein-coding	CAL8171018.1	64	CAL8171018.1_Currot	102107.XP_008226325.1	3.68e-15	73.6	COG0666@1|root,KOG4177@2759|Eukaryota,3894H@33090|Viridiplantae	33090|Viridiplantae	M	Ankyrin repeat	Ank_2
OZ177843.1	18518960	18525482	7	protein-coding	CAL8171019.1	385	CAL8171019.1_Currot	3760.EMJ15029	8.57e-78	255	COG0044@1|root,KOG2584@2759|Eukaryota,37NPN@33090|Viridiplantae,3GFDW@35493|Streptophyta,4JI9E@91835|fabids	35493|Streptophyta	F	allantoinase	Amidohydro_1
OZ177843.1	18525338	18526462	7	protein-coding	CAL8171020.1	93	CAL8171020.1_Currot	102107.XP_008225078.1	4.04e-07	53.9	COG0044@1|root,KOG2584@2759|Eukaryota,37NPN@33090|Viridiplantae,3GFDW@35493|Streptophyta,4JI9E@91835|fabids	35493|Streptophyta	F	allantoinase	Amidohydro_1
OZ177843.1	18525339	18526313	7	protein-coding	CAL8171021.1	88	CAL8171021.1_Currot	102107.XP_008225078.1	3.37e-07	53.9	COG0044@1|root,KOG2584@2759|Eukaryota,37NPN@33090|Viridiplantae,3GFDW@35493|Streptophyta,4JI9E@91835|fabids	35493|Streptophyta	F	allantoinase	Amidohydro_1
OZ177843.1	18525839	18526313	7	protein-coding	CAL8171022.1	88	CAL8171022.1_Currot	102107.XP_008225078.1	3.37e-07	53.9	COG0044@1|root,KOG2584@2759|Eukaryota,37NPN@33090|Viridiplantae,3GFDW@35493|Streptophyta,4JI9E@91835|fabids	35493|Streptophyta	F	allantoinase	Amidohydro_1
OZ177843.1	18528148	18528330	7	protein-coding	CAL8171023.1	60	CAL8171023.1_Currot	102107.XP_008226325.1	5.9e-20	85.9	COG0666@1|root,KOG4177@2759|Eukaryota,3894H@33090|Viridiplantae	33090|Viridiplantae	M	Ankyrin repeat	Ank_2
OZ177843.1	18539616	18541573	7	protein-coding	CAL8171026.1	438	CAL8171026.1_Currot	3760.EMJ04109	3.26e-257	712	2CMI3@1|root,2QQDR@2759|Eukaryota,37TKE@33090|Viridiplantae,3GHTZ@35493|Streptophyta,4JS77@91835|fabids	35493|Streptophyta	S	UPF0481 protein At3g47200-like	DUF247
OZ177843.1	18543216	18544073	7	protein-coding	CAL8171027.1	285	CAL8171027.1_Currot	102107.XP_008223641.1	1.98e-74	250	COG2801@1|root,KOG0017@2759|Eukaryota,37R6P@33090|Viridiplantae,3G8BW@35493|Streptophyta,4JN0G@91835|fabids	35493|Streptophyta	L	Uncharacterized protein K02A2.6-like	RVT_1,RVT_3,rve
OZ177843.1	18547477	18549108	7	protein-coding	CAL8171028.1	449	CAL8171028.1_Currot	102107.XP_008241878.1	1.72e-239	668	2CMI3@1|root,2QQDR@2759|Eukaryota,37TKE@33090|Viridiplantae,3GHTZ@35493|Streptophyta,4JS77@91835|fabids	35493|Streptophyta	S	UPF0481 protein At3g47200-like	DUF247
OZ177843.1	18550873	18552718	7	protein-coding	CAL8171029.1	548	CAL8171029.1_Currot	3760.EMJ11844	6.76e-138	408	COG2801@1|root,KOG0017@2759|Eukaryota,37RIF@33090|Viridiplantae,3GJ2P@35493|Streptophyta,4JSUG@91835|fabids	35493|Streptophyta	L	Cysteine-rich RLK (RECEPTOR-like protein kinase) 8	Retrotran_gag_2
OZ177843.1	18554812	18556178	7	protein-coding	CAL8171031.1	145	CAL8171031.1_Currot	3760.EMJ11920	1.7e-18	87	COG0631@1|root,KOG1379@2759|Eukaryota,37U5H@33090|Viridiplantae,3GHV5@35493|Streptophyta	35493|Streptophyta	T	Protein phosphatase 2C 55	SpoIIE
OZ177843.1	18560522	18561614	7	protein-coding	CAL8171033.1	133	CAL8171033.1_Currot	102107.XP_008233910.1	6.07e-72	236	COG5253@1|root,KOG0229@2759|Eukaryota,37IC8@33090|Viridiplantae,3GA6J@35493|Streptophyta,4JNRP@91835|fabids	35493|Streptophyta	T	phosphatidylinositol 4-phosphate 5-kinase	MORN,PIP5K
OZ177843.1	18563068	18564707	7	protein-coding	CAL8171034.1	431	CAL8171034.1_Currot	102107.XP_008241878.1	4.22e-233	651	2CMI3@1|root,2QQDR@2759|Eukaryota,37TKE@33090|Viridiplantae,3GHTZ@35493|Streptophyta,4JS77@91835|fabids	35493|Streptophyta	S	UPF0481 protein At3g47200-like	DUF247
OZ177843.1	18565212	18567206	7	protein-coding	CAL8171035.1	345	CAL8171035.1_Currot	225117.XP_009356712.1	1.41e-154	450	2CMI3@1|root,2QQDR@2759|Eukaryota,37TKE@33090|Viridiplantae,3GHTZ@35493|Streptophyta,4JS77@91835|fabids	35493|Streptophyta	S	UPF0481 protein At3g47200-like	DUF247
OZ177843.1	18571007	18571933	7	protein-coding	CAL8171038.1	141	CAL8171038.1_Currot	102107.XP_008241877.1	4.14e-75	232	2CMI3@1|root,2QQDR@2759|Eukaryota,37TKE@33090|Viridiplantae,3GHTZ@35493|Streptophyta,4JS77@91835|fabids	35493|Streptophyta	S	UPF0481 protein At3g47200-like	DUF247
OZ177843.1	18571441	18572355	7	protein-coding	CAL8171039.1	137	CAL8171039.1_Currot	102107.XP_008241878.1	8.05e-71	226	2CMI3@1|root,2QQDR@2759|Eukaryota,37TKE@33090|Viridiplantae,3GHTZ@35493|Streptophyta,4JS77@91835|fabids	35493|Streptophyta	S	UPF0481 protein At3g47200-like	DUF247
OZ177843.1	18575611	18576540	7	protein-coding	CAL8171041.1	142	CAL8171041.1_Currot	102107.XP_008241878.1	9.15e-62	203	2CMI3@1|root,2QQDR@2759|Eukaryota,37TKE@33090|Viridiplantae,3GHTZ@35493|Streptophyta,4JS77@91835|fabids	35493|Streptophyta	S	UPF0481 protein At3g47200-like	DUF247
OZ177843.1	18585038	18590663	7	protein-coding	CAL8171045.1	383	CAL8171045.1_Currot	102107.XP_008241879.1	1.06e-276	756	COG0515@1|root,KOG0192@2759|Eukaryota,37P7S@33090|Viridiplantae,3GG2H@35493|Streptophyta,4JGV2@91835|fabids	35493|Streptophyta	T	Serine threonine-protein kinase	Pkinase_Tyr
OZ177843.1	18591581	18595856	7	protein-coding	CAL8171046.1	359	CAL8171046.1_Currot	3760.EMJ03507	3.44e-198	555	28N11@1|root,2QVYY@2759|Eukaryota,37SJM@33090|Viridiplantae,3GEB6@35493|Streptophyta,4JHDA@91835|fabids	35493|Streptophyta	K	G-box-binding factor	MFMR,MFMR_assoc,bZIP_1
OZ177843.1	18595880	18599284	7	protein-coding	CAL8171050.1	188	CAL8171050.1_Currot	102107.XP_008241641.1	9.68e-134	379	COG5052@1|root,KOG1725@2759|Eukaryota,37TWP@33090|Viridiplantae,3GI5G@35493|Streptophyta,4JP6J@91835|fabids	35493|Streptophyta	U	HVA22-like protein	TB2_DP1_HVA22
OZ177843.1	18599887	18602049	7	protein-coding	CAL8171052.1	553	CAL8171052.1_Currot	3760.EMJ04956	0	1063	28K9J@1|root,2QVNG@2759|Eukaryota,37SEG@33090|Viridiplantae,3GEZT@35493|Streptophyta,4JNAS@91835|fabids	35493|Streptophyta	K	Belongs to the GRAS family	GRAS
OZ177843.1	18605769	18609359	7	protein-coding	CAL8171053.1	677	CAL8171053.1_Currot	102107.XP_008241881.1	5.98e-314	872	2CMV2@1|root,2QS4V@2759|Eukaryota,37KH6@33090|Viridiplantae,3GA1E@35493|Streptophyta,4JM1N@91835|fabids	35493|Streptophyta	S	Cupin	Cupin_1
OZ177843.1	18609492	18613037	7	protein-coding	CAL8171055.1	438	CAL8171055.1_Currot	102107.XP_008241643.1	0	868	COG0631@1|root,KOG1379@2759|Eukaryota,37HU6@33090|Viridiplantae,3GEN2@35493|Streptophyta,4JSFQ@91835|fabids	35493|Streptophyta	T	phosphatase 2c	PP2C_2,SpoIIE
OZ177843.1	18613491	18615832	7	protein-coding	CAL8171057.1	508	CAL8171057.1_Currot	3760.EMJ04104	0	914	2CU5R@1|root,2RJEV@2759|Eukaryota,37T9C@33090|Viridiplantae,3GHP4@35493|Streptophyta,4JUQM@91835|fabids	35493|Streptophyta	S	F-box domain	F-box,F-box-like
OZ177843.1	18620391	18621092	7	protein-coding	CAL8171058.1	66	CAL8171058.1_Currot	3760.EMJ05266	2.4e-33	123	COG0124@1|root,KOG1035@2759|Eukaryota,37P2F@33090|Viridiplantae,3GEET@35493|Streptophyta,4JDVR@91835|fabids	35493|Streptophyta	T	Serine threonine-protein kinase	Pkinase
OZ177843.1	18626514	18630487	7	protein-coding	CAL8171059.1	519	CAL8171059.1_Currot	3760.EMJ05524	8.48e-312	857	KOG1721@1|root,KOG1721@2759|Eukaryota,37NQH@33090|Viridiplantae,3GA8B@35493|Streptophyta,4JJZK@91835|fabids	35493|Streptophyta	S	ZINC FINGER protein	zf-C2H2
OZ177843.1	18636586	18644743	7	protein-coding	CAL8171060.1	698	CAL8171060.1_Currot	3760.EMJ03134	0	1254	KOG2354@1|root,KOG2354@2759|Eukaryota,37MRP@33090|Viridiplantae,3GEIH@35493|Streptophyta,4JF62@91835|fabids	35493|Streptophyta	K	DNA-directed RNA polymerase III subunit	Sin_N
OZ177843.1	18645428	18651582	7	protein-coding	CAL8171062.1	601	CAL8171062.1_Currot	3760.EMJ04963	1.27e-299	833	KOG0120@1|root,KOG0120@2759|Eukaryota,37QJ2@33090|Viridiplantae,3G8XP@35493|Streptophyta,4JE24@91835|fabids	35493|Streptophyta	A	Splicing factor U2af large subunit	RRM_1
OZ177843.1	18651696	18653741	7	protein-coding	CAL8171065.1	405	CAL8171065.1_Currot	102107.XP_008241647.1	5.08e-281	769	KOG4197@1|root,KOG4197@2759|Eukaryota,37RYV@33090|Viridiplantae,3GHE0@35493|Streptophyta,4JKS1@91835|fabids	35493|Streptophyta	S	Pentatricopeptide repeat-containing protein At4g36680	PPR,PPR_1,PPR_2,PPR_3
OZ177843.1	18657203	18658753	7	protein-coding	CAL8171066.1	349	CAL8171066.1_Currot	102107.XP_008241648.1	1.14e-168	480	28KGU@1|root,2QSY1@2759|Eukaryota,37PN8@33090|Viridiplantae,3GD83@35493|Streptophyta,4JTES@91835|fabids	35493|Streptophyta	S	Transcriptional repressor, ovate	Ovate
OZ177843.1	18665566	18667796	7	protein-coding	CAL8171067.1	507	CAL8171067.1_Currot	102107.XP_008241649.1	0	959	KOG0254@1|root,KOG0254@2759|Eukaryota,37N9Q@33090|Viridiplantae,3GCM9@35493|Streptophyta,4JDTR@91835|fabids	35493|Streptophyta	U	Belongs to the major facilitator superfamily. Sugar transporter (TC 2.A.1.1) family	Sugar_tr
OZ177843.1	18670671	18672858	7	protein-coding	CAL8171068.1	371	CAL8171068.1_Currot	102107.XP_008241650.1	4.98e-273	746	2CMY1@1|root,2QSMQ@2759|Eukaryota,37JZ2@33090|Viridiplantae,3GAQX@35493|Streptophyta,4JJ8B@91835|fabids	35493|Streptophyta	S	Protein of unknown function (DUF620)	DUF620
OZ177843.1	18673635	18674812	7	protein-coding	CAL8171069.1	96	CAL8171069.1_Currot	102107.XP_008241651.1	2.87e-55	173	2E12T@1|root,2S8FC@2759|Eukaryota,37WQR@33090|Viridiplantae,3GM59@35493|Streptophyta,4JQZW@91835|fabids	35493|Streptophyta	-	-	-
OZ177843.1	18678202	18681430	7	protein-coding	CAL8171070.1	177	CAL8171070.1_Currot	102107.XP_008241652.1	2.91e-116	333	28Q27@1|root,2QWQZ@2759|Eukaryota,37SDY@33090|Viridiplantae,3GF5E@35493|Streptophyta,4JT0W@91835|fabids	35493|Streptophyta	S	Protein of unknown function (DUF1195)	DUF1195
OZ177843.1	18681913	18684769	7	protein-coding	CAL8171071.1	535	CAL8171071.1_Currot	3760.EMJ04825	0	1013	COG1405@1|root,KOG1597@2759|Eukaryota,37KHA@33090|Viridiplantae,3GEVP@35493|Streptophyta,4JHN3@91835|fabids	35493|Streptophyta	K	Transcription initiation factor	TFIIB
OZ177843.1	18685444	18689308	7	protein-coding	CAL8171072.1	466	CAL8171072.1_Currot	3760.EMJ03237	1.03e-194	556	KOG2739@1|root,KOG2739@2759|Eukaryota,37RRX@33090|Viridiplantae,3GG8R@35493|Streptophyta,4JJXV@91835|fabids	35493|Streptophyta	D	Acidic leucine-rich nuclear phosphoprotein 32-related	LRR_4,LRR_9
OZ177843.1	18689256	18690232	7	protein-coding	CAL8171075.1	197	CAL8171075.1_Currot	102107.XP_008241655.1	9.4e-74	226	COG2340@1|root,KOG3017@2759|Eukaryota,37UMV@33090|Viridiplantae,3GIPS@35493|Streptophyta,4JPJT@91835|fabids	35493|Streptophyta	S	peptidase inhibitor activity	-
OZ177843.1	18691309	18693791	7	protein-coding	CAL8171076.1	418	CAL8171076.1_Currot	102107.XP_008241656.1	2.85e-274	751	2CV1D@1|root,2RQDC@2759|Eukaryota,37RI5@33090|Viridiplantae,3GGRY@35493|Streptophyta,4JSVZ@91835|fabids	35493|Streptophyta	S	F-Box protein	F-box
OZ177843.1	18694264	18697469	7	protein-coding	CAL8171077.1	544	CAL8171077.1_Currot	102107.XP_008241659.1	8.85e-311	856	2CV1D@1|root,2RQDC@2759|Eukaryota,37RI5@33090|Viridiplantae,3GGRY@35493|Streptophyta,4JSNV@91835|fabids	35493|Streptophyta	S	f-box protein	F-box
OZ177843.1	18698367	18706292	7	protein-coding	CAL8171078.1	1134	CAL8171078.1_Currot	3760.EMJ05812	0	946	COG0515@1|root,KOG1187@2759|Eukaryota,37SVM@33090|Viridiplantae,3GBA0@35493|Streptophyta,4JE6D@91835|fabids	35493|Streptophyta	T	proline-rich receptor-like protein kinase	Pkinase,Pkinase_Tyr
OZ177843.1	18707440	18713015	7	protein-coding	CAL8171079.1	524	CAL8171079.1_Currot	102107.XP_008241662.1	5.95e-248	695	COG0724@1|root,KOG0113@2759|Eukaryota,37MZZ@33090|Viridiplantae,3GD4Q@35493|Streptophyta,4JIE4@91835|fabids	35493|Streptophyta	A	U1 small nuclear ribonucleoprotein 70	RRM_1,U1snRNP70_N
OZ177843.1	18714501	18717892	7	protein-coding	CAL8171080.1	366	CAL8171080.1_Currot	102107.XP_008241663.1	8.12e-252	697	2CM8Y@1|root,2QPN8@2759|Eukaryota,37SM8@33090|Viridiplantae,3GG65@35493|Streptophyta,4JI2M@91835|fabids	35493|Streptophyta	S	Membrane protein-like protein	TauE
OZ177843.1	18718507	18724899	7	protein-coding	CAL8171082.1	854	CAL8171082.1_Currot	102107.XP_008241664.1	0	1441	COG0553@1|root,KOG0385@2759|Eukaryota,37HT7@33090|Viridiplantae,3GE6Y@35493|Streptophyta,4JM71@91835|fabids	35493|Streptophyta	K	ATP-dependent DNA helicase	Helicase_C,SNF2_N
OZ177843.1	18739017	18743188	7	protein-coding	CAL8171086.1	498	CAL8171086.1_Currot	102107.XP_008241665.1	0	991	COG2124@1|root,KOG0157@2759|Eukaryota,37QAN@33090|Viridiplantae,3GFY6@35493|Streptophyta,4JGYF@91835|fabids	35493|Streptophyta	Q	Cytochrome p450	p450
OZ177843.1	18745457	18750736	7	protein-coding	CAL8171088.1	633	CAL8171088.1_Currot	102107.XP_008241667.1	0	1261	COG1053@1|root,KOG2403@2759|Eukaryota,37JZR@33090|Viridiplantae,3G82J@35493|Streptophyta,4JRRR@91835|fabids	35493|Streptophyta	C	Flavoprotein (FP) subunit of succinate dehydrogenase (SDH) that is involved in complex II of the mitochondrial electron transport chain and is responsible for transferring electrons from succinate to ubiquinone (coenzyme Q)	FAD_binding_2,Succ_DH_flav_C
OZ177843.1	18756824	18760447	7	protein-coding	CAL8171089.1	602	CAL8171089.1_Currot	3760.EMJ05296	0	1116	28K9J@1|root,2QTXA@2759|Eukaryota,37KW5@33090|Viridiplantae,3G819@35493|Streptophyta,4JHXD@91835|fabids	35493|Streptophyta	K	Belongs to the GRAS family	GRAS
OZ177843.1	18763623	18764573	7	protein-coding	CAL8171090.1	132	CAL8171090.1_Currot	102107.XP_008241670.1	4.85e-79	236	2CIX1@1|root,2S3SE@2759|Eukaryota,37WWB@33090|Viridiplantae,3GK3C@35493|Streptophyta	35493|Streptophyta	-	-	-
OZ177843.1	18764817	18765972	7	protein-coding	CAL8171091.1	85	CAL8171091.1_Currot	3760.EMJ05340	3.74e-49	158	2CIX1@1|root,2S3SE@2759|Eukaryota,37WWB@33090|Viridiplantae,3GK3C@35493|Streptophyta,4JQVF@91835|fabids	35493|Streptophyta	-	-	-
OZ177843.1	18777675	18781411	7	protein-coding	CAL8171094.1	296	CAL8171094.1_Currot	3760.EMJ03581	1.12e-213	590	KOG1470@1|root,KOG1470@2759|Eukaryota,37M33@33090|Viridiplantae,3G7C9@35493|Streptophyta,4JGFY@91835|fabids	35493|Streptophyta	I	CRAL-TRIO domain-containing protein C23B6.04c-like	CRAL_TRIO,CRAL_TRIO_N
OZ177843.1	18781395	18783808	7	protein-coding	CAL8171095.1	154	CAL8171095.1_Currot	3760.EMJ03911	5.69e-105	303	COG5133@1|root,KOG3381@2759|Eukaryota,37TX9@33090|Viridiplantae,3G8VC@35493|Streptophyta,4JRTK@91835|fabids	35493|Streptophyta	S	MIP18 family protein At1g68310-like	FeS_assembly_P
OZ177843.1	18784643	18790381	7	protein-coding	CAL8171096.1	1009	CAL8171096.1_Currot	102107.XP_008241674.1	0	1936	KOG2063@1|root,KOG2063@2759|Eukaryota,37K0S@33090|Viridiplantae,3GB1Y@35493|Streptophyta,4JMPR@91835|fabids	35493|Streptophyta	U	Vam6 Vps39-like protein	CNH,Clathrin,Vps39_1,Vps39_2
OZ177843.1	18789640	18790938	7	protein-coding	CAL8171098.1	265	CAL8171098.1_Currot	102107.XP_008241884.1	1.61e-182	508	KOG2793@1|root,KOG2793@2759|Eukaryota,37QPI@33090|Viridiplantae,3GDGH@35493|Streptophyta,4JFCB@91835|fabids	35493|Streptophyta	A	Protein N-lysine methyltransferase	Methyltransf_16
OZ177843.1	18791225	18793459	7	protein-coding	CAL8171099.1	166	CAL8171099.1_Currot	3760.EMJ03877	8.83e-108	311	COG5030@1|root,KOG0936@2759|Eukaryota,37R46@33090|Viridiplantae,3GDPG@35493|Streptophyta,4JIGC@91835|fabids	35493|Streptophyta	U	Belongs to the adaptor complexes small subunit family	Clat_adaptor_s
OZ177843.1	18793015	18797978	7	protein-coding	CAL8171100.1	569	CAL8171100.1_Currot	102107.XP_008241675.1	0	1145	COG1233@1|root,KOG4254@2759|Eukaryota,37K3E@33090|Viridiplantae,3G9QZ@35493|Streptophyta,4JHCZ@91835|fabids	35493|Streptophyta	H	Pyridine nucleotide-disulfide oxidoreductase domain-containing protein	Amino_oxidase,DAO,NAD_binding_8
OZ177843.1	18797991	18803046	7	protein-coding	CAL8171101.1	566	CAL8171101.1_Currot	3760.EMJ05396	0	1129	COG1233@1|root,KOG4254@2759|Eukaryota,37T8H@33090|Viridiplantae,3GFYW@35493|Streptophyta,4JRIK@91835|fabids	35493|Streptophyta	H	Pyridine nucleotide-disulfide oxidoreductase domain-containing protein 2-like	Amino_oxidase,NAD_binding_8
OZ177843.1	18805439	18806852	7	protein-coding	CAL8171102.1	95	CAL8171102.1_Currot	102107.XP_008241676.1	2.3e-58	181	KOG0724@1|root,KOG0724@2759|Eukaryota,37WSY@33090|Viridiplantae,3GM69@35493|Streptophyta,4JQXI@91835|fabids	35493|Streptophyta	O	SANT SWI3, ADA2, N-CoR and TFIIIB'' DNA-binding domains	Myb_DNA-binding
OZ177843.1	18807025	18807878	7	protein-coding	CAL8171103.1	73	CAL8171103.1_Currot	981085.XP_010089026.1	2.53e-20	86.3	COG0508@1|root,KOG0557@2759|Eukaryota	2759|Eukaryota	C	dihydrolipoyllysine-residue acetyltransferase activity	2-oxoacid_dh,Biotin_lipoyl,E3_binding
OZ177843.1	18807943	18810399	7	protein-coding	CAL8171104.1	202	CAL8171104.1_Currot	102107.XP_008241678.1	1.77e-136	387	COG0424@1|root,KOG1509@2759|Eukaryota,37PFH@33090|Viridiplantae,3G84T@35493|Streptophyta,4JD0R@91835|fabids	35493|Streptophyta	D	Maf-like protein	Maf
OZ177843.1	18810386	18818252	7	protein-coding	CAL8171108.1	1053	CAL8171108.1_Currot	102107.XP_008241681.1	0	2080	KOG2054@1|root,KOG2054@2759|Eukaryota,37KBA@33090|Viridiplantae,3G888@35493|Streptophyta,4JGYM@91835|fabids	35493|Streptophyta	J	Nucleolar protein 6-like	Nrap,Nrap_D2,Nrap_D3,Nrap_D4,Nrap_D5,Nrap_D6
OZ177843.1	18823113	18825045	7	protein-coding	CAL8171109.1	281	CAL8171109.1_Currot	3760.EMJ04151	1.14e-162	459	COG5641@1|root,KOG1601@2759|Eukaryota,37TBV@33090|Viridiplantae,3G8DB@35493|Streptophyta,4JPHE@91835|fabids	35493|Streptophyta	K	GATA transcription factor	GATA
OZ177843.1	18828568	18831122	7	protein-coding	CAL8171110.1	315	CAL8171110.1_Currot	102107.XP_008241683.1	1.29e-228	629	COG0596@1|root,KOG1454@2759|Eukaryota,37Q3Q@33090|Viridiplantae,3GEFN@35493|Streptophyta,4JJ4S@91835|fabids	35493|Streptophyta	S	epoxide hydrolase	Abhydrolase_1
OZ177843.1	18831397	18834081	7	protein-coding	CAL8171111.1	263	CAL8171111.1_Currot	102107.XP_008241684.1	3.51e-180	502	COG0122@1|root,KOG1918@2759|Eukaryota,37QQ8@33090|Viridiplantae,3GCIN@35493|Streptophyta,4JRXW@91835|fabids	35493|Streptophyta	L	DNA-3-methyladenine glycosylase	HhH-GPD
OZ177843.1	18840181	18844394	7	protein-coding	CAL8171113.1	330	CAL8171113.1_Currot	3760.EMJ05224	1.42e-176	499	28T27@1|root,2QZSB@2759|Eukaryota,37J32@33090|Viridiplantae,3GGC1@35493|Streptophyta,4JNVH@91835|fabids	35493|Streptophyta	K	Zinc-finger homeodomain protein	ZF-HD_dimer
OZ177843.1	18842839	18846509	7	protein-coding	CAL8171115.1	452	CAL8171115.1_Currot	102107.XP_008241685.1	9.57e-110	345	KOG4744@1|root,KOG4744@2759|Eukaryota,37UGD@33090|Viridiplantae,3GJ66@35493|Streptophyta,4JR8Z@91835|fabids	35493|Streptophyta	S	Late embryogenesis abundant protein D-29-like	LEA_4
OZ177843.1	18862980	18867650	7	protein-coding	CAL8171118.1	626	CAL8171118.1_Currot	3760.EMJ04809	0	1116	COG1223@1|root,KOG0742@2759|Eukaryota,37RXF@33090|Viridiplantae,3GDPV@35493|Streptophyta,4JJV8@91835|fabids	35493|Streptophyta	O	Belongs to the AAA ATPase family	AAA,DUF3523
OZ177843.1	18869697	18871140	7	protein-coding	CAL8171122.1	81	CAL8171122.1_Currot	102107.XP_008241690.1	2.52e-51	162	KOG0724@1|root,KOG0724@2759|Eukaryota,37VXT@33090|Viridiplantae,3GK58@35493|Streptophyta,4JUFR@91835|fabids	35493|Streptophyta	O	atrl6,rl6,rsm3	Myb_DNA-binding
OZ177843.1	18877950	18884573	7	protein-coding	CAL8171123.1	757	CAL8171123.1_Currot	102107.XP_008241694.1	0	1216	KOG0167@1|root,KOG0167@2759|Eukaryota,37M14@33090|Viridiplantae,3GE80@35493|Streptophyta,4JDYN@91835|fabids	35493|Streptophyta	S	RING-type E3 ubiquitin transferase	KAP,U-box
OZ177843.1	18884800	18886890	7	protein-coding	CAL8171126.1	192	CAL8171126.1_Currot	102107.XP_008241695.1	2.11e-139	393	COG5156@1|root,KOG3437@2759|Eukaryota,37REP@33090|Viridiplantae,3GAI6@35493|Streptophyta,4JKSC@91835|fabids	35493|Streptophyta	DO	Component of the anaphase promoting complex cyclosome (APC C), a cell cycle-regulated E3 ubiquitin-protein ligase complex that controls progression through mitosis and the G1 phase of the cell cycle	ANAPC10
OZ177843.1	18886977	18889912	7	protein-coding	CAL8171127.1	412	CAL8171127.1_Currot	102107.XP_008241696.1	4.56e-308	838	KOG2502@1|root,KOG2502@2759|Eukaryota,37NTJ@33090|Viridiplantae,3GC4T@35493|Streptophyta,4JFNW@91835|fabids	35493|Streptophyta	S	Tubby-like F-box protein	F-box,Tub
OZ177843.1	18893047	18895577	7	protein-coding	CAL8171129.1	587	CAL8171129.1_Currot	102107.XP_008241697.1	0	1172	COG2132@1|root,KOG1263@2759|Eukaryota,37KUQ@33090|Viridiplantae,3GCUA@35493|Streptophyta,4JFDN@91835|fabids	35493|Streptophyta	Q	Lignin degradation and detoxification of lignin-derived products	Cu-oxidase,Cu-oxidase_2,Cu-oxidase_3
OZ177843.1	18895708	18898062	7	protein-coding	CAL8171131.1	444	CAL8171131.1_Currot	102107.XP_008241698.1	0	874	COG5184@1|root,KOG1426@2759|Eukaryota,37NK9@33090|Viridiplantae,3GG8N@35493|Streptophyta,4JDN5@91835|fabids	35493|Streptophyta	DZ	Regulator of chromosome condensation (RCC1) repeat	RCC1,RCC1_2
OZ177843.1	18898501	18901487	7	protein-coding	CAL8171132.1	319	CAL8171132.1_Currot	102107.XP_008241700.1	9.11e-236	647	COG0676@1|root,KOG1594@2759|Eukaryota,37KPR@33090|Viridiplantae,3GD5F@35493|Streptophyta,4JK9C@91835|fabids	35493|Streptophyta	G	Belongs to the glucose-6-phosphate 1-epimerase family	Aldose_epim
OZ177843.1	18901817	18902911	7	protein-coding	CAL8171134.1	300	CAL8171134.1_Currot	3760.EMJ05632	7.5e-189	527	COG5074@1|root,KOG0810@2759|Eukaryota,37NF5@33090|Viridiplantae,3GD40@35493|Streptophyta,4JRPJ@91835|fabids	35493|Streptophyta	U	Syntaxin	CTP_transf_like,SNARE,Syntaxin
OZ177843.1	18904419	18907355	7	protein-coding	CAL8171135.1	174	CAL8171135.1_Currot	102107.XP_008241891.1	1.2e-109	328	COG1019@1|root,COG5074@1|root,KOG0810@2759|Eukaryota,KOG3351@2759|Eukaryota,37NF5@33090|Viridiplantae,3GD40@35493|Streptophyta,4JRPJ@91835|fabids	35493|Streptophyta	U	Syntaxin	CTP_transf_like,SNARE,Syntaxin
OZ177843.1	18907437	18909804	7	protein-coding	CAL8171136.1	390	CAL8171136.1_Currot	3760.EMJ03375	4.34e-271	743	KOG2521@1|root,KOG2521@2759|Eukaryota,37HT4@33090|Viridiplantae,3GCKN@35493|Streptophyta,4JNCB@91835|fabids	35493|Streptophyta	S	Transmembrane protein 53	DUF829
OZ177843.1	18910058	18912897	7	protein-coding	CAL8171137.1	378	CAL8171137.1_Currot	102107.XP_008241704.1	1.19e-279	763	COG0596@1|root,KOG1454@2759|Eukaryota,37QM6@33090|Viridiplantae,3GCQ0@35493|Streptophyta,4JG7E@91835|fabids	35493|Streptophyta	S	Alpha/beta hydrolase family	Abhydrolase_1,Abhydrolase_6
OZ177843.1	18913889	18918056	7	protein-coding	CAL8171138.1	795	CAL8171138.1_Currot	102107.XP_008241892.1	0	1407	COG0470@1|root,KOG2035@2759|Eukaryota,37SSR@33090|Viridiplantae,3GB5U@35493|Streptophyta,4JEUQ@91835|fabids	35493|Streptophyta	DL	Replication factor C subunit	DNA_pol3_delta2,NmrA
OZ177843.1	18917724	18920107	7	protein-coding	CAL8171139.1	182	CAL8171139.1_Currot	102107.XP_008241706.1	1.09e-127	363	COG5249@1|root,KOG1688@2759|Eukaryota,37MCH@33090|Viridiplantae,3GAEC@35493|Streptophyta,4JTFS@91835|fabids	35493|Streptophyta	U	Rer1 family	Rer1
OZ177843.1	18923332	18929180	7	protein-coding	CAL8171140.1	561	CAL8171140.1_Currot	3760.EMJ05910	1.21e-185	529	COG0663@1|root,2QTES@2759|Eukaryota,37HVB@33090|Viridiplantae,3G7BJ@35493|Streptophyta,4JTRC@91835|fabids	35493|Streptophyta	S	Gamma carbonic anhydrase 1	Hexapep
OZ177843.1	18932981	18939523	7	protein-coding	CAL8171141.1	1551	CAL8171141.1_Currot	102107.XP_008241709.1	0	2117	KOG0431@1|root,KOG0431@2759|Eukaryota,37QFM@33090|Viridiplantae,3GB3D@35493|Streptophyta,4JGPQ@91835|fabids	35493|Streptophyta	S	Auxilin-like protein 1	-
OZ177843.1	18940072	18942290	7	protein-coding	CAL8171142.1	527	CAL8171142.1_Currot	102107.XP_008241710.1	0	1018	KOG4197@1|root,KOG4197@2759|Eukaryota,37SNR@33090|Viridiplantae,3GA6W@35493|Streptophyta,4JD9T@91835|fabids	35493|Streptophyta	S	Pentatricopeptide repeat-containing protein	PPR,PPR_2
OZ177843.1	18943329	18947978	7	protein-coding	CAL8171143.1	472	CAL8171143.1_Currot	102107.XP_008241712.1	3.33e-304	833	28HHF@1|root,2QPVC@2759|Eukaryota,37MAR@33090|Viridiplantae,3GDKE@35493|Streptophyta,4JJYI@91835|fabids	35493|Streptophyta	-	-	-
OZ177843.1	18948524	18952095	7	protein-coding	CAL8171144.1	439	CAL8171144.1_Currot	102107.XP_008241713.1	2.26e-287	788	COG1159@1|root,KOG1423@2759|Eukaryota,37HUS@33090|Viridiplantae,3GAPM@35493|Streptophyta,4JMIT@91835|fabids	35493|Streptophyta	DT	Belongs to the TRAFAC class TrmE-Era-EngA-EngB-Septin- like GTPase superfamily. Era GTPase family	KH_2,MMR_HSR1
OZ177843.1	18953271	18956039	7	protein-coding	CAL8171145.1	433	CAL8171145.1_Currot	102107.XP_008241714.1	0	880	COG3934@1|root,2QS4Q@2759|Eukaryota,37PFM@33090|Viridiplantae,3GCR2@35493|Streptophyta,4JHRI@91835|fabids	35493|Streptophyta	G	Belongs to the glycosyl hydrolase 5 (cellulase A) family	Cellulase
OZ177843.1	18956643	18959276	7	protein-coding	CAL8171146.1	710	CAL8171146.1_Currot	3760.EMJ04070	0	1321	KOG4197@1|root,KOG4197@2759|Eukaryota,37RIP@33090|Viridiplantae,3GC8T@35493|Streptophyta,4JJJ0@91835|fabids	35493|Streptophyta	U	Pentatricopeptide repeat-containing protein	PPR,PPR_2
OZ177843.1	18958992	18961271	7	protein-coding	CAL8171147.1	296	CAL8171147.1_Currot	102107.XP_008241715.1	2.66e-194	541	COG0671@1|root,KOG3146@2759|Eukaryota,37MC6@33090|Viridiplantae,3GHI6@35493|Streptophyta,4JP9E@91835|fabids	35493|Streptophyta	I	Lipid phosphate phosphatase epsilon	PAP2
OZ177843.1	18966289	18967496	7	protein-coding	CAL8171149.1	254	CAL8171149.1_Currot	102107.XP_008241716.1	1.49e-156	442	2BG8F@1|root,2S18U@2759|Eukaryota,37VHY@33090|Viridiplantae,3GJUX@35493|Streptophyta,4JQMT@91835|fabids	35493|Streptophyta	-	-	DUF4408
OZ177843.1	18972185	18974114	7	protein-coding	CAL8171150.1	361	CAL8171150.1_Currot	102107.XP_008241717.1	5.92e-260	712	28IIJ@1|root,2QQAF@2759|Eukaryota,37QW9@33090|Viridiplantae,3G807@35493|Streptophyta,4JGF4@91835|fabids	35493|Streptophyta	S	SAM dependent carboxyl methyltransferase	Methyltransf_7
OZ177843.1	18977788	18979062	7	protein-coding	CAL8171152.1	117	CAL8171152.1_Currot	102107.XP_008241718.1	5.46e-59	184	KOG1603@1|root,KOG1603@2759|Eukaryota,37WIP@33090|Viridiplantae,3GJV0@35493|Streptophyta,4JQJ5@91835|fabids	35493|Streptophyta	S	Heavy-metal-associated domain	HMA
OZ177843.1	18980009	18984502	7	protein-coding	CAL8171153.1	755	CAL8171153.1_Currot	102107.XP_008241720.1	0	1442	COG5564@1|root,2QQGA@2759|Eukaryota,37QMQ@33090|Viridiplantae,3GAZU@35493|Streptophyta,4JG77@91835|fabids	35493|Streptophyta	S	Uncharacterised protein family (UPF0261)	PEP_hydrolase,UPF0261
OZ177843.1	18983800	18987557	7	protein-coding	CAL8171154.1	491	CAL8171154.1_Currot	102107.XP_008241894.1	0	963	COG2124@1|root,KOG0157@2759|Eukaryota,37IM7@33090|Viridiplantae,3G9I4@35493|Streptophyta,4JH03@91835|fabids	35493|Streptophyta	Q	Belongs to the cytochrome P450 family	p450
OZ177843.1	18990108	18993181	7	protein-coding	CAL8171155.1	497	CAL8171155.1_Currot	102107.XP_008241721.1	7.53e-316	865	COG0465@1|root,KOG0743@2759|Eukaryota,37QVY@33090|Viridiplantae,3GF73@35493|Streptophyta,4JN21@91835|fabids	35493|Streptophyta	O	Belongs to the AAA ATPase family	AAA,AAA_assoc
OZ177843.1	18994241	18997458	7	protein-coding	CAL8171156.1	500	CAL8171156.1_Currot	102107.XP_008241723.1	0	976	COG0465@1|root,KOG0743@2759|Eukaryota,37R4A@33090|Viridiplantae,3GAV9@35493|Streptophyta,4JJ8Q@91835|fabids	35493|Streptophyta	O	Belongs to the AAA ATPase family	AAA,AAA_assoc
OZ177843.1	18997029	19000182	7	protein-coding	CAL8171157.1	561	CAL8171157.1_Currot	102107.XP_008241722.1	0	1118	28IKC@1|root,2QQX9@2759|Eukaryota,37J7D@33090|Viridiplantae,3GEZJ@35493|Streptophyta,4JG9F@91835|fabids	35493|Streptophyta	S	HECT-like Ubiquitin-conjugating enzyme (E2)-binding	HECT_2
OZ177843.1	19001290	19003578	7	protein-coding	CAL8171158.1	571	CAL8171158.1_Currot	3760.EMJ05124	1.68e-260	724	COG0465@1|root,KOG0743@2759|Eukaryota	2759|Eukaryota	O	respiratory chain complex III assembly	AAA,AAA_assoc
OZ177843.1	19003507	19005732	7	protein-coding	CAL8171159.1	475	CAL8171159.1_Currot	102107.XP_008241725.1	0	870	COG0465@1|root,KOG0743@2759|Eukaryota,383RJ@33090|Viridiplantae,3GNNF@35493|Streptophyta	35493|Streptophyta	O	Belongs to the AAA ATPase family	AAA,AAA_assoc
OZ177843.1	19007306	19009226	7	protein-coding	CAL8171160.1	505	CAL8171160.1_Currot	102107.XP_008241896.1	1.61e-299	825	COG0465@1|root,KOG0743@2759|Eukaryota,383RJ@33090|Viridiplantae,3GNNF@35493|Streptophyta	35493|Streptophyta	O	Belongs to the AAA ATPase family	AAA,AAA_assoc
OZ177843.1	19013272	19015156	7	protein-coding	CAL8171161.1	422	CAL8171161.1_Currot	3760.EMJ05641	3.54e-294	804	COG0465@1|root,KOG0743@2759|Eukaryota	2759|Eukaryota	O	respiratory chain complex III assembly	AAA,AAA_assoc
OZ177843.1	19016306	19018213	7	protein-coding	CAL8171162.1	430	CAL8171162.1_Currot	102107.XP_008241897.1	6.22e-275	773	COG0465@1|root,KOG0743@2759|Eukaryota,37QVY@33090|Viridiplantae,3GF73@35493|Streptophyta	35493|Streptophyta	O	Belongs to the AAA ATPase family	AAA,AAA_assoc
OZ177843.1	19025046	19027011	7	protein-coding	CAL8171163.1	430	CAL8171163.1_Currot	102107.XP_008241726.1	2.92e-295	807	COG0465@1|root,KOG0743@2759|Eukaryota,37R4A@33090|Viridiplantae,3GAV9@35493|Streptophyta,4JHVV@91835|fabids	35493|Streptophyta	O	Belongs to the AAA ATPase family	AAA,AAA_assoc
OZ177843.1	19028917	19031889	7	protein-coding	CAL8171164.1	848	CAL8171164.1_Currot	102107.XP_008241727.1	0	1535	KOG4658@1|root,KOG4658@2759|Eukaryota,37QRV@33090|Viridiplantae,3G7YR@35493|Streptophyta,4JTND@91835|fabids	35493|Streptophyta	T	Belongs to the disease resistance NB-LRR family	NB-ARC
OZ177843.1	19033426	19037850	7	protein-coding	CAL8171165.1	586	CAL8171165.1_Currot	102107.XP_008241728.1	0	1125	KOG1471@1|root,KOG1471@2759|Eukaryota,37M0B@33090|Viridiplantae,3GAN4@35493|Streptophyta,4JNFP@91835|fabids	35493|Streptophyta	I	Phosphatidylinositol phosphatidylcholine transfer protein	CRAL_TRIO,CRAL_TRIO_N
OZ177843.1	19039048	19042126	7	protein-coding	CAL8171166.1	368	CAL8171166.1_Currot	102107.XP_008241731.1	7.71e-280	763	KOG0660@1|root,KOG0660@2759|Eukaryota,37RGV@33090|Viridiplantae,3GAMS@35493|Streptophyta,4JI7M@91835|fabids	35493|Streptophyta	T	mitogen-activated protein kinase	Pkinase
OZ177843.1	19044939	19045910	7	protein-coding	CAL8171167.1	156	CAL8171167.1_Currot	102107.XP_008241732.1	1.18e-98	287	2CXWT@1|root,2S0BS@2759|Eukaryota,37UQ4@33090|Viridiplantae,3GIX2@35493|Streptophyta,4JTUH@91835|fabids	35493|Streptophyta	K	Ocs element-binding factor 1-like	bZIP_1
OZ177843.1	19046923	19051559	7	protein-coding	CAL8171168.1	497	CAL8171168.1_Currot	102107.XP_008241733.1	2.27e-310	851	KOG0270@1|root,KOG0270@2759|Eukaryota,37HSM@33090|Viridiplantae,3GET6@35493|Streptophyta,4JHXV@91835|fabids	35493|Streptophyta	S	Periodic tryptophan protein 1 homolog	WD40
OZ177843.1	19054296	19054957	7	protein-coding	CAL8171169.1	116	CAL8171169.1_Currot	102107.XP_008224461.1	7.65e-37	139	COG5059@1|root,KOG0243@2759|Eukaryota,37PAD@33090|Viridiplantae,3GF3D@35493|Streptophyta,4JE3S@91835|fabids	35493|Streptophyta	Z	Belongs to the TRAFAC class myosin-kinesin ATPase superfamily. Kinesin family	Kinesin
OZ177843.1	19055248	19055406	7	protein-coding	CAL8171170.1	52	CAL8171170.1_Currot	3760.EMJ14392	1.76e-22	95.5	COG5059@1|root,KOG0243@2759|Eukaryota,37PAD@33090|Viridiplantae,3GF3D@35493|Streptophyta,4JE3S@91835|fabids	35493|Streptophyta	Z	Belongs to the TRAFAC class myosin-kinesin ATPase superfamily. Kinesin family	Kinesin
OZ177843.1	19055416	19055814	7	protein-coding	CAL8171171.1	132	CAL8171171.1_Currot	3760.EMJ26529	3.57e-63	214	COG5059@1|root,KOG0243@2759|Eukaryota,37PAD@33090|Viridiplantae,3GF3D@35493|Streptophyta,4JE3S@91835|fabids	35493|Streptophyta	Z	Belongs to the TRAFAC class myosin-kinesin ATPase superfamily. Kinesin family	Kinesin
OZ177843.1	19055860	19056066	7	protein-coding	CAL8171172.1	68	CAL8171172.1_Currot	102107.XP_008224461.1	3.05e-38	141	COG5059@1|root,KOG0243@2759|Eukaryota,37PAD@33090|Viridiplantae,3GF3D@35493|Streptophyta,4JE3S@91835|fabids	35493|Streptophyta	Z	Belongs to the TRAFAC class myosin-kinesin ATPase superfamily. Kinesin family	Kinesin
OZ177843.1	19062825	19063898	7	protein-coding	CAL8171174.1	286	CAL8171174.1_Currot	102107.XP_008241900.1	4.35e-63	218	2D1F3@1|root,2SU3T@2759|Eukaryota,381CG@33090|Viridiplantae,3GM7V@35493|Streptophyta,4JV08@91835|fabids	35493|Streptophyta	S	Dehydrin	Dehydrin
OZ177843.1	19064970	19066765	7	protein-coding	CAL8171175.1	376	CAL8171175.1_Currot	3760.EMJ05537	1.19e-60	209	2D1F3@1|root,2SU3T@2759|Eukaryota,381CG@33090|Viridiplantae,3GM7V@35493|Streptophyta,4JV08@91835|fabids	35493|Streptophyta	S	Dehydrin	Dehydrin
OZ177843.1	19067591	19068801	7	protein-coding	CAL8171176.1	213	CAL8171176.1_Currot	102107.XP_008241734.1	1.26e-81	249	2D1F3@1|root,2S4VW@2759|Eukaryota,37W4D@33090|Viridiplantae,3GK7S@35493|Streptophyta	35493|Streptophyta	S	Belongs to the plant dehydrin family	Dehydrin
OZ177843.1	19068816	19071177	7	protein-coding	CAL8171177.1	654	CAL8171177.1_Currot	3760.EMJ04971	0	1239	KOG4197@1|root,KOG4197@2759|Eukaryota,37NMW@33090|Viridiplantae,3G918@35493|Streptophyta,4JDA4@91835|fabids	35493|Streptophyta	S	Pentatricopeptide repeat-containing protein	DYW_deaminase,PPR,PPR_2
OZ177843.1	19071948	19074485	7	protein-coding	CAL8171178.1	678	CAL8171178.1_Currot	102107.XP_008241736.1	0	1355	28VNW@1|root,2R2EI@2759|Eukaryota,37SA0@33090|Viridiplantae,3GGT4@35493|Streptophyta,4JRZY@91835|fabids	35493|Streptophyta	S	protein FAR1-RELATED SEQUENCE	FAR1,MULE,PEARLI-4,SWIM
OZ177843.1	19075584	19078628	7	protein-coding	CAL8171180.1	668	CAL8171180.1_Currot	102107.XP_008241738.1	0	1357	28VNW@1|root,2R2EI@2759|Eukaryota,37SA0@33090|Viridiplantae,3GGT4@35493|Streptophyta,4JRZY@91835|fabids	35493|Streptophyta	S	protein FAR1-RELATED SEQUENCE	FAR1,MULE,PEARLI-4,SWIM
OZ177843.1	19079651	19080617	7	protein-coding	CAL8171181.1	122	CAL8171181.1_Currot	102107.XP_008241740.1	1.16e-85	252	2AUY1@1|root,2RZV3@2759|Eukaryota,37UXM@33090|Viridiplantae,3GJHP@35493|Streptophyta,4JPUE@91835|fabids	35493|Streptophyta	-	-	-
OZ177843.1	19080478	19084633	7	protein-coding	CAL8171182.1	466	CAL8171182.1_Currot	102107.XP_008241742.1	0	899	COG0438@1|root,KOG0853@2759|Eukaryota,37M1I@33090|Viridiplantae,3GD4Z@35493|Streptophyta,4JT25@91835|fabids	35493|Streptophyta	M	Glycosyl-transferase family 4	Glyco_trans_4_5,Glycos_transf_1
OZ177843.1	19085785	19090339	7	protein-coding	CAL8171183.1	413	CAL8171183.1_Currot	3760.EMJ05534	1.04e-302	827	28JRF@1|root,2QS4W@2759|Eukaryota,37KVA@33090|Viridiplantae,3GGEN@35493|Streptophyta,4JDS4@91835|fabids	35493|Streptophyta	-	-	-
OZ177843.1	19091616	19093418	7	protein-coding	CAL8171186.1	336	CAL8171186.1_Currot	102107.XP_008241745.1	2.31e-233	643	28ITV@1|root,2QR5A@2759|Eukaryota,37KU8@33090|Viridiplantae,3GB9P@35493|Streptophyta,4JG0U@91835|fabids	35493|Streptophyta	Q	Belongs to the peroxidase family. Classical plant (class III) peroxidase subfamily	peroxidase
OZ177843.1	19094775	19096128	7	protein-coding	CAL8171187.1	192	CAL8171187.1_Currot	102107.XP_008241746.1	2.16e-123	353	COG0222@1|root,KOG1715@2759|Eukaryota,37URG@33090|Viridiplantae,3GID7@35493|Streptophyta,4JPAP@91835|fabids	35493|Streptophyta	J	RIBOSOMAL protein	Ribosomal_L12,Ribosomal_L12_N
OZ177843.1	19097981	19099654	7	protein-coding	CAL8171189.1	357	CAL8171189.1_Currot	3750.XP_008366910.1	8.9e-41	149	2CCKK@1|root,2S91R@2759|Eukaryota,37WX1@33090|Viridiplantae,3GK03@35493|Streptophyta	35493|Streptophyta	K	B3 domain-containing protein	B3
OZ177843.1	19100269	19104844	7	protein-coding	CAL8171190.1	310	CAL8171190.1_Currot	3760.EMJ05246	3.22e-218	602	KOG0764@1|root,KOG0764@2759|Eukaryota,37PPM@33090|Viridiplantae,3GBK7@35493|Streptophyta,4JHPU@91835|fabids	35493|Streptophyta	C	Belongs to the mitochondrial carrier (TC 2.A.29) family	Mito_carr
OZ177843.1	19104010	19106016	7	protein-coding	CAL8171191.1	317	CAL8171191.1_Currot	102107.XP_008241748.1	5.26e-234	643	COG0596@1|root,KOG4178@2759|Eukaryota,37P84@33090|Viridiplantae,3G9C1@35493|Streptophyta,4JRX4@91835|fabids	35493|Streptophyta	I	Bifunctional epoxide hydrolase 2-like	Abhydrolase_1
OZ177843.1	19106599	19108699	7	protein-coding	CAL8171192.1	319	CAL8171192.1_Currot	102107.XP_008241747.1	6.75e-222	612	COG0596@1|root,KOG4178@2759|Eukaryota,37P84@33090|Viridiplantae,3G9C1@35493|Streptophyta,4JRX4@91835|fabids	35493|Streptophyta	I	Bifunctional epoxide hydrolase 2-like	Abhydrolase_1
OZ177843.1	19113091	19116242	7	protein-coding	CAL8171194.1	183	CAL8171194.1_Currot	3760.EMJ05944	1.42e-89	266	COG5078@1|root,KOG0427@2759|Eukaryota,37QBF@33090|Viridiplantae,3GAXC@35493|Streptophyta	35493|Streptophyta	O	Belongs to the ubiquitin-conjugating enzyme family	UQ_con
OZ177843.1	19118059	19123629	7	protein-coding	CAL8171195.1	577	CAL8171195.1_Currot	102107.XP_008241752.1	0	1146	COG0277@1|root,KOG1232@2759|Eukaryota,37IKT@33090|Viridiplantae,3GFK4@35493|Streptophyta,4JGWE@91835|fabids	35493|Streptophyta	C	D-2-hydroxyglutarate dehydrogenase	FAD-oxidase_C,FAD_binding_4
OZ177843.1	19123836	19127112	7	protein-coding	CAL8171196.1	629	CAL8171196.1_Currot	102107.XP_008241761.1	0	1245	COG0621@1|root,KOG2492@2759|Eukaryota,37PJP@33090|Viridiplantae,3GBP7@35493|Streptophyta,4JD87@91835|fabids	35493|Streptophyta	T	TRAM domain	Radical_SAM,TRAM,UPF0004
OZ177843.1	19130713	19135657	7	protein-coding	CAL8171197.1	492	CAL8171197.1_Currot	102107.XP_008241768.1	0	985	COG2124@1|root,KOG0157@2759|Eukaryota,37NN9@33090|Viridiplantae,3G810@35493|Streptophyta,4JF9T@91835|fabids	35493|Streptophyta	Q	Belongs to the cytochrome P450 family	p450
OZ177843.1	19136082	19137828	7	protein-coding	CAL8171203.1	381	CAL8171203.1_Currot	102107.XP_008241767.1	7.73e-249	685	COG0030@1|root,KOG0820@2759|Eukaryota,37R3I@33090|Viridiplantae,3GFDG@35493|Streptophyta,4JHJP@91835|fabids	35493|Streptophyta	A	Belongs to the class I-like SAM-binding methyltransferase superfamily. rRNA adenine N(6)-methyltransferase family	RrnaAD
OZ177843.1	19145546	19151742	7	protein-coding	CAL8171205.1	853	CAL8171205.1_Currot	102107.XP_008241765.1	0	1768	COG1874@1|root,KOG0496@2759|Eukaryota,37MUE@33090|Viridiplantae,3G9Z7@35493|Streptophyta,4JKCK@91835|fabids	35493|Streptophyta	G	beta-galactosidase	Gal_Lectin,Glyco_hydro_35
OZ177843.1	19151766	19154198	7	protein-coding	CAL8171207.1	120	CAL8171207.1_Currot	3760.EMJ03965	7.67e-80	237	COG0526@1|root,KOG0907@2759|Eukaryota,37UQH@33090|Viridiplantae,3GITZ@35493|Streptophyta,4JQC2@91835|fabids	35493|Streptophyta	O	Belongs to the thioredoxin family	Thioredoxin
OZ177843.1	19155107	19157591	7	protein-coding	CAL8171208.1	203	CAL8171208.1_Currot	102107.XP_008241763.1	2.07e-144	408	KOG3150@1|root,KOG3150@2759|Eukaryota,37Q4P@33090|Viridiplantae,3G8HH@35493|Streptophyta,4JFAZ@91835|fabids	35493|Streptophyta	S	RTE1-HOMOLOG-like	DUF778
OZ177843.1	19157708	19164469	7	protein-coding	CAL8171209.1	607	CAL8171209.1_Currot	102107.XP_008241762.1	0	1191	KOG1845@1|root,KOG1845@2759|Eukaryota,37KA8@33090|Viridiplantae,3GCVI@35493|Streptophyta,4JEIV@91835|fabids	35493|Streptophyta	D	MORC family CW-type zinc finger protein	HATPase_c_3
OZ177843.1	19165402	19171397	7	protein-coding	CAL8171212.1	695	CAL8171212.1_Currot	3760.EMJ05823	0	1389	28H9E@1|root,2QPN1@2759|Eukaryota,37MZ8@33090|Viridiplantae,3GEM6@35493|Streptophyta,4JHKF@91835|fabids	35493|Streptophyta	-	-	-
OZ177843.1	19177770	19180146	7	protein-coding	CAL8171213.1	377	CAL8171213.1_Currot	102107.XP_008241770.1	8.62e-159	457	28HPQ@1|root,2QQ15@2759|Eukaryota,37N22@33090|Viridiplantae,3GAZQ@35493|Streptophyta,4JIE7@91835|fabids	35493|Streptophyta	S	Protein SHI RELATED SEQUENCE	DUF702
OZ177843.1	19191051	19195508	7	protein-coding	CAL8171214.1	978	CAL8171214.1_Currot	102107.XP_008241902.1	0	1501	28I6U@1|root,2QQH0@2759|Eukaryota,37KUC@33090|Viridiplantae,3GE1S@35493|Streptophyta,4JJ3K@91835|fabids	35493|Streptophyta	S	Methyltransferase	Methyltransf_29
OZ177843.1	19195114	19197574	7	protein-coding	CAL8171215.1	314	CAL8171215.1_Currot	102107.XP_008241771.1	3.36e-192	536	COG0695@1|root,KOG4690@1|root,KOG1752@2759|Eukaryota,KOG4690@2759|Eukaryota,37VA2@33090|Viridiplantae,3GJGB@35493|Streptophyta,4JQ9Y@91835|fabids	35493|Streptophyta	O	Glutaredoxin	Glutaredoxin,Oxidored-like
OZ177843.1	19199707	19203134	7	protein-coding	CAL8171217.1	491	CAL8171217.1_Currot	102107.XP_008241772.1	0	955	COG1012@1|root,KOG2456@2759|Eukaryota,37IE1@33090|Viridiplantae,3GCHE@35493|Streptophyta,4JFB8@91835|fabids	35493|Streptophyta	C	Belongs to the aldehyde dehydrogenase family	Aldedh
OZ177843.1	19207420	19209512	7	protein-coding	CAL8171218.1	235	CAL8171218.1_Currot	102107.XP_008241773.1	1.54e-163	458	COG5068@1|root,KOG0014@2759|Eukaryota,37JRI@33090|Viridiplantae,3GBZT@35493|Streptophyta,4JP15@91835|fabids	35493|Streptophyta	K	Floral homeotic protein	K-box,SRF-TF
OZ177843.1	19210453	19215749	7	protein-coding	CAL8171219.1	827	CAL8171219.1_Currot	102107.XP_008241775.1	0	1472	KOG2293@1|root,KOG2293@2759|Eukaryota,37MPN@33090|Viridiplantae,3GBDD@35493|Streptophyta,4JNMH@91835|fabids	35493|Streptophyta	KT	N-terminal region of micro-spherule protein	FHA,MCRS_N
OZ177843.1	19216129	19218434	7	protein-coding	CAL8171220.1	427	CAL8171220.1_Currot	102107.XP_008241777.1	2.08e-184	526	COG4886@1|root,KOG0619@2759|Eukaryota,37K6T@33090|Viridiplantae,3G9RB@35493|Streptophyta,4JMGR@91835|fabids	35493|Streptophyta	S	LRR receptor-like serine threonine-protein kinase	LRRNT_2,LRR_1,LRR_8
OZ177843.1	19218897	19221106	7	protein-coding	CAL8171221.1	640	CAL8171221.1_Currot	102107.XP_008241779.1	2.07e-150	456	COG4886@1|root,2QTCQ@2759|Eukaryota,37TB2@33090|Viridiplantae,3GAFE@35493|Streptophyta,4JH8N@91835|fabids	35493|Streptophyta	T	receptor-like protein kinase	LRRNT_2,LRR_1,LRR_8
OZ177843.1	19230777	19233249	7	protein-coding	CAL8171222.1	401	CAL8171222.1_Currot	102107.XP_008241780.1	1.95e-272	747	COG5641@1|root,KOG1601@2759|Eukaryota,37P9X@33090|Viridiplantae,3GCSS@35493|Streptophyta,4JKQV@91835|fabids	35493|Streptophyta	K	Transcriptional activator that specifically binds 5'- GATA-3' or 5'-GAT-3' motifs within gene promoters	GATA
OZ177843.1	19237180	19238178	7	protein-coding	CAL8171224.1	228	CAL8171224.1_Currot	102107.XP_008241904.1	1.96e-32	125	28V18@1|root,2R1SI@2759|Eukaryota,389YU@33090|Viridiplantae,3GPX8@35493|Streptophyta	35493|Streptophyta	-	-	-
OZ177843.1	19245195	19247803	7	protein-coding	CAL8171225.1	517	CAL8171225.1_Currot	102107.XP_008241781.1	0	1032	COG2124@1|root,KOG0156@2759|Eukaryota,37IC2@33090|Viridiplantae,3GE7P@35493|Streptophyta,4JGTW@91835|fabids	35493|Streptophyta	Q	Belongs to the cytochrome P450 family	p450
OZ177843.1	19248921	19251787	7	protein-coding	CAL8171226.1	237	CAL8171226.1_Currot	102107.XP_008241782.1	6.21e-152	429	KOG3156@1|root,KOG3156@2759|Eukaryota,37ICW@33090|Viridiplantae,3G853@35493|Streptophyta,4JIPS@91835|fabids	35493|Streptophyta	S	Protein FMP32, mitochondrial-like	DUF1640
OZ177843.1	19252681	19255168	7	protein-coding	CAL8171227.1	196	CAL8171227.1_Currot	102107.XP_008241784.1	2.35e-138	391	2A447@1|root,2RY6N@2759|Eukaryota,37TXZ@33090|Viridiplantae,3GI3H@35493|Streptophyta,4JPV5@91835|fabids	35493|Streptophyta	-	-	-
OZ177843.1	19256587	19261419	7	protein-coding	CAL8171228.1	712	CAL8171228.1_Currot	102107.XP_008241785.1	0	1164	KOG2385@1|root,KOG2385@2759|Eukaryota,37RRK@33090|Viridiplantae,3G96A@35493|Streptophyta,4JNKY@91835|fabids	35493|Streptophyta	S	Transmembrane and coiled-coil domain-containing protein	DUF726
OZ177843.1	19261964	19269676	7	protein-coding	CAL8171229.1	1436	CAL8171229.1_Currot	102107.XP_008241786.1	0	2684	COG2940@1|root,COG5531@1|root,KOG1862@1|root,KOG1081@2759|Eukaryota,KOG1862@2759|Eukaryota,KOG1946@2759|Eukaryota,37IGA@33090|Viridiplantae,3GGUB@35493|Streptophyta,4JFIC@91835|fabids	35493|Streptophyta	K	zinc finger CCCH domain-containing protein	GYF,Plus-3,SWIB,zf-CCCH
OZ177843.1	19274764	19280162	7	protein-coding	CAL8171230.1	402	CAL8171230.1_Currot	102107.XP_008241787.1	1.07e-310	844	KOG2819@1|root,KOG2819@2759|Eukaryota,37RTK@33090|Viridiplantae,3GF66@35493|Streptophyta,4JHZR@91835|fabids	35493|Streptophyta	S	UPF0183 protein	UPF0183
OZ177843.1	19280705	19283426	7	protein-coding	CAL8171233.1	295	CAL8171233.1_Currot	102107.XP_008241788.1	7.41e-198	550	2CMSA@1|root,2QRPN@2759|Eukaryota,37NP3@33090|Viridiplantae,3G8MM@35493|Streptophyta,4JEV7@91835|fabids	35493|Streptophyta	S	Protein CHAPERONE-LIKE PROTEIN OF POR1-like	CPP1-like
OZ177843.1	19285130	19286084	7	protein-coding	CAL8171235.1	164	CAL8171235.1_Currot	3760.EMJ04387	3.74e-94	285	COG3588@1|root,KOG1557@2759|Eukaryota,37J8J@33090|Viridiplantae,3GCU6@35493|Streptophyta,4JH8K@91835|fabids	35493|Streptophyta	G	fructose-bisphosphate aldolase	Glycolytic
OZ177843.1	19286659	19288521	7	protein-coding	CAL8171236.1	425	CAL8171236.1_Currot	3760.EMJ03246	5.11e-276	761	COG0465@1|root,KOG0743@2759|Eukaryota,37R4A@33090|Viridiplantae,3GAV9@35493|Streptophyta	35493|Streptophyta	O	Belongs to the AAA ATPase family	AAA,AAA_assoc
OZ177843.1	19287985	19292321	7	protein-coding	CAL8171237.1	489	CAL8171237.1_Currot	102107.XP_008241793.1	0	1001	KOG2182@1|root,KOG2182@2759|Eukaryota,37NS5@33090|Viridiplantae,3GB0U@35493|Streptophyta,4JH9V@91835|fabids	35493|Streptophyta	O	serine protease	Peptidase_S28
OZ177843.1	19292449	19294983	7	protein-coding	CAL8171239.1	228	CAL8171239.1_Currot	102107.XP_008241795.1	9.95e-132	375	2C9EQ@1|root,2QRS5@2759|Eukaryota,37TBA@33090|Viridiplantae,3GHM9@35493|Streptophyta,4JGPB@91835|fabids	35493|Streptophyta	S	salt tolerance-like protein	zf-B_box
OZ177843.1	19296322	19298942	7	protein-coding	CAL8171240.1	607	CAL8171240.1_Currot	102107.XP_008241796.1	1.48e-180	531	KOG4197@1|root,KOG4197@2759|Eukaryota,37T08@33090|Viridiplantae,3GCH7@35493|Streptophyta,4JJZQ@91835|fabids	35493|Streptophyta	S	Pentatricopeptide repeat-containing protein	PPR_1,PPR_2,PPR_3,PPR_long
OZ177843.1	19299001	19300190	7	protein-coding	CAL8171241.1	213	CAL8171241.1_Currot	102107.XP_008241797.1	1.49e-127	364	28K8H@1|root,2QS24@2759|Eukaryota,37R9Y@33090|Viridiplantae,3GE2P@35493|Streptophyta,4JRXH@91835|fabids	35493|Streptophyta	S	lactoylglutathione	Glyoxalase
OZ177843.1	19302944	19305593	7	protein-coding	CAL8171243.1	527	CAL8171243.1_Currot	3760.EMJ04842	6.23e-263	733	COG2124@1|root,KOG0156@2759|Eukaryota,37IC2@33090|Viridiplantae,3GE7P@35493|Streptophyta,4JGTW@91835|fabids	35493|Streptophyta	Q	Belongs to the cytochrome P450 family	p450
OZ177843.1	19309498	19316547	7	protein-coding	CAL8171244.1	963	CAL8171244.1_Currot	102107.XP_008241798.1	0	1833	COG5059@1|root,KOG0242@2759|Eukaryota,37KAA@33090|Viridiplantae,3GB2J@35493|Streptophyta,4JNGE@91835|fabids	35493|Streptophyta	Z	Belongs to the TRAFAC class myosin-kinesin ATPase superfamily. Kinesin family	DUF3490,Kinesin
OZ177843.1	19318232	19323070	7	protein-coding	CAL8171246.1	1135	CAL8171246.1_Currot	3760.EMJ05872	0	991	COG4886@1|root,2QTHE@2759|Eukaryota,37J6I@33090|Viridiplantae,3G7N1@35493|Streptophyta,4JMIK@91835|fabids	35493|Streptophyta	T	Belongs to the protein kinase superfamily. Ser Thr protein kinase family	LRRNT_2,LRR_1,LRR_4,LRR_6,LRR_8,Pkinase,Pkinase_Tyr
OZ177843.1	19324097	19325998	7	protein-coding	CAL8171247.1	166	CAL8171247.1_Currot	102107.XP_008219630.1	1.62e-94	278	COG0636@1|root,KOG0232@2759|Eukaryota,37J2Q@33090|Viridiplantae,3G8P4@35493|Streptophyta	35493|Streptophyta	C	Proton-conducting pore forming subunit of the membrane integral V0 complex of vacuolar ATPase. V-ATPase is responsible for acidifying a variety of intracellular compartments in eukaryotic cells	ATP-synt_C
OZ177843.1	19335127	19337958	7	protein-coding	CAL8171249.1	335	CAL8171249.1_Currot	102107.XP_008241802.1	1.27e-250	686	2CMJ0@1|root,2QQGU@2759|Eukaryota,37KWD@33090|Viridiplantae,3GDIZ@35493|Streptophyta,4JHRT@91835|fabids	35493|Streptophyta	K	NAC domain-containing protein	NAM
OZ177843.1	19342778	19343945	7	protein-coding	CAL8171251.1	190	CAL8171251.1_Currot	3760.EMJ03823	4.87e-68	213	2AQVD@1|root,2RZJS@2759|Eukaryota,37UP9@33090|Viridiplantae,3GIWT@35493|Streptophyta,4JTXK@91835|fabids	35493|Streptophyta	B	Domain in histone families 1 and 5	Linker_histone
OZ177843.1	19346113	19351245	7	protein-coding	CAL8171252.1	924	CAL8171252.1_Currot	102107.XP_008241804.1	0	1399	KOG0117@1|root,KOG0117@2759|Eukaryota,37JV9@33090|Viridiplantae,3GDH7@35493|Streptophyta,4JKGV@91835|fabids	35493|Streptophyta	A	negative regulation of mRNA metabolic process	RRM_1
OZ177843.1	19351590	19354139	7	protein-coding	CAL8171253.1	211	CAL8171253.1_Currot	102107.XP_008241806.1	1.09e-107	315	2CE1S@1|root,2QQB0@2759|Eukaryota,37SRQ@33090|Viridiplantae,3GBHR@35493|Streptophyta,4JH6A@91835|fabids	35493|Streptophyta	-	-	-
OZ177843.1	19353737	19355353	7	protein-coding	CAL8171254.1	371	CAL8171254.1_Currot	3760.EMJ05573	1.37e-270	740	COG1089@1|root,KOG1372@2759|Eukaryota,37HE5@33090|Viridiplantae,3G75T@35493|Streptophyta,4JRKX@91835|fabids	35493|Streptophyta	G	GDP-mannose 4,6 dehydratase	GDP_Man_Dehyd
OZ177843.1	19359004	19363543	7	protein-coding	CAL8171255.1	507	CAL8171255.1_Currot	102107.XP_008241807.1	0	926	28IGF@1|root,2QUGU@2759|Eukaryota,37QCZ@33090|Viridiplantae,3GGJK@35493|Streptophyta,4JGZ8@91835|fabids	35493|Streptophyta	S	zinc finger CCCH domain-containing protein	-
OZ177843.1	19367398	19368219	7	protein-coding	CAL8171256.1	106	CAL8171256.1_Currot	3760.EMJ03989	1.2e-74	223	2CAZI@1|root,2S39J@2759|Eukaryota,37VR1@33090|Viridiplantae,3GJN9@35493|Streptophyta,4JVWV@91835|fabids	35493|Streptophyta	S	Auxin-induced protein	Auxin_inducible
OZ177843.1	19371729	19374504	7	protein-coding	CAL8171257.1	275	CAL8171257.1_Currot	102107.XP_008241810.1	2.72e-199	551	COG5033@1|root,KOG3149@2759|Eukaryota,37QWH@33090|Viridiplantae,3G83Z@35493|Streptophyta,4JF5G@91835|fabids	35493|Streptophyta	K	Transcription initiation factor TFIID subunit	YEATS
OZ177843.1	19374935	19377737	7	protein-coding	CAL8171258.1	347	CAL8171258.1_Currot	3760.EMJ03520	2.25e-222	616	28HGZ@1|root,2QPUW@2759|Eukaryota,37R05@33090|Viridiplantae,3GEKQ@35493|Streptophyta,4JE88@91835|fabids	35493|Streptophyta	S	BEST Arabidopsis thaliana protein match is	-
OZ177843.1	19378826	19381866	7	protein-coding	CAL8171259.1	533	CAL8171259.1_Currot	102107.XP_008241905.1	0	1062	28USZ@1|root,2R1HZ@2759|Eukaryota,37T8B@33090|Viridiplantae,3GGGN@35493|Streptophyta,4JRQG@91835|fabids	35493|Streptophyta	G	Belongs to the glycosyl hydrolase 9 (cellulase E) family	Glyco_hydro_9
OZ177843.1	19382905	19387234	7	protein-coding	CAL8171260.1	323	CAL8171260.1_Currot	102107.XP_008241814.1	8.85e-208	577	KOG4198@1|root,KOG4198@2759|Eukaryota,37RDR@33090|Viridiplantae,3GBBK@35493|Streptophyta,4JIZK@91835|fabids	35493|Streptophyta	S	Zn-finger in Ran binding protein and others	zf-RanBP
OZ177843.1	19386072	19387145	7	protein-coding	CAL8171261.1	190	CAL8171261.1_Currot	102107.XP_008241813.1	3.48e-128	365	2BWZY@1|root,2S2EA@2759|Eukaryota,37VED@33090|Viridiplantae,3GJQN@35493|Streptophyta,4JQ47@91835|fabids	35493|Streptophyta	-	-	DUF2839
OZ177843.1	19390087	19393784	7	protein-coding	CAL8171263.1	505	CAL8171263.1_Currot	102107.XP_008241812.1	0	983	COG3145@1|root,KOG4176@2759|Eukaryota,37IQV@33090|Viridiplantae,3GB59@35493|Streptophyta,4JKHR@91835|fabids	35493|Streptophyta	L	2OG-Fe(II) oxygenase superfamily	2OG-FeII_Oxy_2
OZ177843.1	19398134	19399813	7	protein-coding	CAL8171264.1	304	CAL8171264.1_Currot	102107.XP_008241906.1	1.37e-218	603	2CMU5@1|root,2QRYV@2759|Eukaryota,37TDI@33090|Viridiplantae,3GJEB@35493|Streptophyta,4JKKC@91835|fabids	35493|Streptophyta	K	Homeodomain	Homeobox
OZ177843.1	19401870	19404586	7	protein-coding	CAL8171265.1	331	CAL8171265.1_Currot	102107.XP_008241816.1	2.52e-239	657	KOG1446@1|root,KOG1446@2759|Eukaryota,37RE5@33090|Viridiplantae,3GG4T@35493|Streptophyta,4JJU5@91835|fabids	35493|Streptophyta	ABO	WD repeat-containing protein	WD40
OZ177843.1	19407484	19408832	7	protein-coding	CAL8171266.1	218	CAL8171266.1_Currot	3760.EMJ04525	2.85e-136	387	2A0B1@1|root,2S0WJ@2759|Eukaryota,3802Y@33090|Viridiplantae,3GPTX@35493|Streptophyta,4JU83@91835|fabids	35493|Streptophyta	S	WEB family protein At3g51220-like	-
OZ177843.1	19411011	19434186	7	protein-coding	CAL8171267.1	3902	CAL8171267.1_Currot	102107.XP_008241909.1	0	7484	COG5032@1|root,KOG0889@2759|Eukaryota,37KZ4@33090|Viridiplantae,3GEXY@35493|Streptophyta,4JJF8@91835|fabids	35493|Streptophyta	BDLT	Belongs to the PI3 PI4-kinase family	FAT,FATC,PI3_PI4_kinase
OZ177843.1	19436013	19438175	7	protein-coding	CAL8171271.1	370	CAL8171271.1_Currot	3760.EMJ05560	6.76e-238	657	28IVZ@1|root,2QR7K@2759|Eukaryota,37KTB@33090|Viridiplantae,3GBJ1@35493|Streptophyta,4JE1J@91835|fabids	35493|Streptophyta	S	chalcone-flavanone isomerase family protein	-
OZ177843.1	19443365	19444630	7	protein-coding	CAL8171272.1	108	CAL8171272.1_Currot	3760.EMJ03966	7.76e-70	211	2CYIG@1|root,2S4MI@2759|Eukaryota,37W9X@33090|Viridiplantae,3GK4C@35493|Streptophyta	35493|Streptophyta	S	Gibberellin-regulated protein 11-like	GASA
OZ177843.1	19452065	19453931	7	protein-coding	CAL8171273.1	362	CAL8171273.1_Currot	102107.XP_008241821.1	4.7e-262	717	COG3491@1|root,KOG0143@2759|Eukaryota,37KAW@33090|Viridiplantae,3G7DM@35493|Streptophyta,4JH6D@91835|fabids	35493|Streptophyta	Q	Belongs to the iron ascorbate-dependent oxidoreductase family	2OG-FeII_Oxy,DIOX_N
OZ177843.1	19461631	19466539	7	protein-coding	CAL8171274.1	557	CAL8171274.1_Currot	3760.EMJ05771	0	1037	KOG0032@1|root,KOG0032@2759|Eukaryota,37M37@33090|Viridiplantae,3GAZX@35493|Streptophyta,4JGW5@91835|fabids	35493|Streptophyta	T	Calcium-dependent protein kinase	EF-hand_1,EF-hand_5,Pkinase
OZ177843.1	19466406	19468867	7	protein-coding	CAL8171278.1	326	CAL8171278.1_Currot	102107.XP_008241823.1	1.74e-184	518	28K2Z@1|root,2QRHF@2759|Eukaryota,37QWW@33090|Viridiplantae,3GA92@35493|Streptophyta,4JN58@91835|fabids	35493|Streptophyta	K	transcription factor	HLH
OZ177843.1	19468857	19473560	7	protein-coding	CAL8171279.1	608	CAL8171279.1_Currot	102107.XP_008241824.1	0	1177	COG0708@1|root,KOG1294@2759|Eukaryota,37R7N@33090|Viridiplantae,3GG7Y@35493|Streptophyta,4JKE7@91835|fabids	35493|Streptophyta	L	DNA-(Apurinic or apyrimidinic site) lyase	Exo_endo_phos,zf-GRF
OZ177843.1	19476265	19477827	7	protein-coding	CAL8171280.1	155	CAL8171280.1_Currot	102107.XP_008241825.1	7.17e-104	300	COG0484@1|root,KOG0712@2759|Eukaryota,37VM1@33090|Viridiplantae,3GK61@35493|Streptophyta,4JQ0Y@91835|fabids	35493|Streptophyta	O	Chaperone protein DNAj	DnaJ
OZ177843.1	19489847	19492702	7	protein-coding	CAL8171281.1	668	CAL8171281.1_Currot	3760.EMJ05441	0	1194	2CNHU@1|root,2QWEP@2759|Eukaryota,37PJV@33090|Viridiplantae,3GDRG@35493|Streptophyta,4JK1E@91835|fabids	35493|Streptophyta	S	Armadillo beta-catenin repeat family protein	Arm
OZ177843.1	19494450	19495160	7	protein-coding	CAL8171282.1	69	CAL8171282.1_Currot	3760.EMJ04762	1.19e-24	102	2CNHU@1|root,2QWEP@2759|Eukaryota,37PJV@33090|Viridiplantae,3GDRG@35493|Streptophyta,4JK1E@91835|fabids	35493|Streptophyta	S	Armadillo beta-catenin repeat family protein	-
OZ177843.1	19494879	19495601	7	protein-coding	CAL8171283.1	73	CAL8171283.1_Currot	3760.EMJ04762	1.52e-25	105	2CNHU@1|root,2QWEP@2759|Eukaryota,37PJV@33090|Viridiplantae,3GDRG@35493|Streptophyta,4JK1E@91835|fabids	35493|Streptophyta	S	Armadillo beta-catenin repeat family protein	-
OZ177843.1	19499934	19500665	7	protein-coding	CAL8171284.1	76	CAL8171285.1_Currot	3760.EMJ04277	0	923	2CNHU@1|root,2QWEP@2759|Eukaryota,37PJV@33090|Viridiplantae,3GDRG@35493|Streptophyta,4JK1E@91835|fabids	35493|Streptophyta	S	Armadillo beta-catenin repeat family protein	-

## Sheet: GxC Epicatechin
Genome of 'Currot' (NCBI database)							Functional annotation (eggNOG-mapper)
Accession	Begin	End	Chromosome	Gene Type	Protein accession	Protein length	#query	seed_ortholog	evalue	score	eggNOG_OGs	max_annot_lvl	COG_category	Description	PFAMs
OZ177837.1	37499019	37500415	1	protein-coding	CAL8103010.1	227	CAL8103010.1_Currot	102107.XP_008219949.1	8e-99	293	KOG4210@1|root,KOG4210@2759|Eukaryota,37X73@33090|Viridiplantae,3GKK0@35493|Streptophyta,4JU54@91835|fabids	35493|Streptophyta	K	RNA binding	-
OZ177837.1	37501265	37503642	1	protein-coding	CAL8103013.1	260	CAL8103013.1_Currot	102107.XP_008219948.1	2.73e-126	363	KOG3305@1|root,KOG3305@2759|Eukaryota,37UP3@33090|Viridiplantae,3GIMI@35493|Streptophyta,4JPCA@91835|fabids	35493|Streptophyta	S	peptidyl-tRNA hydrolase	PTH2
OZ177837.1	37502846	37503547	1	protein-coding	CAL8103016.1	66	CAL8103016.1_Currot	102107.XP_008219947.1	1.91e-46	148	2DZTW@1|root,2S7AP@2759|Eukaryota,37WNW@33090|Viridiplantae,3GKSJ@35493|Streptophyta,4JR3S@91835|fabids	35493|Streptophyta	-	-	-
OZ177837.1	37504094	37505737	1	protein-coding	CAL8103019.1	380	CAL8103019.1_Currot	102107.XP_008219946.1	1.64e-223	622	KOG1072@1|root,KOG1072@2759|Eukaryota,37KRI@33090|Viridiplantae,3GGS4@35493|Streptophyta,4JRGP@91835|fabids	35493|Streptophyta	S	f-box protein	F-box,Kelch_1
OZ177837.1	37506780	37507037	1	protein-coding	CAL8103022.1	85	CAL8103022.1_Currot	3760.EMJ25952	1.5e-33	124	KOG1075@1|root,KOG1075@2759|Eukaryota	2759|Eukaryota	E	Ribonuclease H protein	RVT_1,RVT_3,zf-RVT
OZ177837.1	37509517	37514658	1	protein-coding	CAL8103025.1	587	CAL8103025.1_Currot	102107.XP_008220001.1	0	1155	KOG4197@1|root,KOG4197@2759|Eukaryota,37M1Y@33090|Viridiplantae,3GEDW@35493|Streptophyta,4JHS4@91835|fabids	35493|Streptophyta	S	Pentatricopeptide repeat-containing protein	CBS,PPR,PPR_2
OZ177837.1	37514466	37516629	1	protein-coding	CAL8103028.1	235	CAL8103028.1_Currot	3760.EMJ27291	4.78e-139	396	COG0227@1|root,KOG3278@2759|Eukaryota,37SJW@33090|Viridiplantae,3G88E@35493|Streptophyta,4JMYP@91835|fabids	35493|Streptophyta	J	ribosomal protein	Ribosomal_L28
OZ177837.1	37517569	37518437	1	protein-coding	CAL8103031.1	124	CAL8103031.1_Currot	102107.XP_008219943.1	2.84e-77	231	2CVUY@1|root,2S4HE@2759|Eukaryota,37WA1@33090|Viridiplantae,3GM9A@35493|Streptophyta,4JUXU@91835|fabids	35493|Streptophyta	S	Cotton fibre expressed protein	DUF761
OZ177837.1	37518204	37520078	1	protein-coding	CAL8103034.1	457	CAL8103034.1_Currot	3760.EMJ26013	3.41e-202	575	2CYSE@1|root,2S64D@2759|Eukaryota,37W48@33090|Viridiplantae,3GK3F@35493|Streptophyta,4JQF4@91835|fabids	35493|Streptophyta	S	domain-containing protein	CaM_binding
OZ177837.1	37525574	37531290	1	protein-coding	CAL8103037.1	547	CAL8103037.1_Currot	102107.XP_008219940.1	0	1014	KOG0800@1|root,KOG0800@2759|Eukaryota,37P10@33090|Viridiplantae,3G8M1@35493|Streptophyta,4JHV0@91835|fabids	35493|Streptophyta	O	Ring finger domain	zf-RING_2
OZ177837.1	37533484	37535238	1	protein-coding	CAL8103043.1	417	CAL8103043.1_Currot	3760.EMJ23854	2.13e-295	806	28MBI@1|root,2QTUY@2759|Eukaryota,37HN4@33090|Viridiplantae,3GFTB@35493|Streptophyta,4JHQG@91835|fabids	35493|Streptophyta	S	Transcriptional regulator of RNA polII, SAGA, subunit	SAGA-Tad1
OZ177837.1	37538238	37545630	1	protein-coding	CAL8103046.1	356	CAL8103046.1_Currot	102107.XP_008219937.1	1.75e-254	698	2CN84@1|root,2QUFG@2759|Eukaryota,37I2J@33090|Viridiplantae,3GFVG@35493|Streptophyta,4JEYS@91835|fabids	35493|Streptophyta	S	Cenp-O kinetochore centromere component	CENP-O
OZ177837.1	37544976	37546261	1	protein-coding	CAL8103055.1	117	CAL8103055.1_Currot	102107.XP_008219935.1	8.72e-80	236	2CF1K@1|root,2RZ76@2759|Eukaryota,37UM7@33090|Viridiplantae,3GIJC@35493|Streptophyta,4JPJE@91835|fabids	35493|Streptophyta	S	glyoxalase I family protein	Glyoxalase
OZ177837.1	37547934	37549791	1	protein-coding	CAL8103058.1	324	CAL8103058.1_Currot	102107.XP_008219934.1	3.97e-231	636	2C0PQ@1|root,2QUMM@2759|Eukaryota,37IA7@33090|Viridiplantae,3GEDG@35493|Streptophyta,4JEY7@91835|fabids	35493|Streptophyta	Q	Belongs to the peroxidase family. Classical plant (class III) peroxidase subfamily	peroxidase
OZ177837.1	37549978	37558275	1	protein-coding	CAL8103061.1	955	CAL8103061.1_Currot	3760.EMJ26549	0	1803	COG0474@1|root,KOG0205@2759|Eukaryota,37I59@33090|Viridiplantae,3GG2J@35493|Streptophyta,4JHWB@91835|fabids	35493|Streptophyta	P	Plasma membrane ATPase	Cation_ATPase_N,E1-E2_ATPase,Hydrolase
OZ177837.1	37566778	37570143	1	protein-coding	CAL8103073.1	366	CAL8103073.1_Currot	102107.XP_008219932.1	7.6e-270	738	COG1310@1|root,KOG1554@2759|Eukaryota,37J43@33090|Viridiplantae,3GF7N@35493|Streptophyta	35493|Streptophyta	OT	COP9 signalosome complex subunit	JAB
OZ177837.1	37571619	37578178	1	protein-coding	CAL8103079.1	638	CAL8103079.1_Currot	102107.XP_008219930.1	0	1081	2CF4F@1|root,2QPXJ@2759|Eukaryota,37M9F@33090|Viridiplantae,3GFE1@35493|Streptophyta,4JHM9@91835|fabids	35493|Streptophyta	-	-	-
OZ177837.1	37580134	37583373	1	protein-coding	CAL8103085.1	408	CAL8103085.1_Currot	3760.EMJ23953	5.01e-294	802	KOG2785@1|root,KOG2785@2759|Eukaryota,37NV2@33090|Viridiplantae,3GDW0@35493|Streptophyta,4JDWX@91835|fabids	35493|Streptophyta	S	ZINC FINGER protein	zf-C2H2_2,zf-C2H2_jaz,zf-met
OZ177837.1	37584964	37586842	1	protein-coding	CAL8103088.1	313	CAL8103088.1_Currot	102107.XP_008219926.1	6.58e-226	622	28P94@1|root,2QT18@2759|Eukaryota,37JVK@33090|Viridiplantae,3G793@35493|Streptophyta,4JN88@91835|fabids	35493|Streptophyta	S	Protein of unknown function (DUF1644)	DUF1644
OZ177837.1	37589916	37595855	1	protein-coding	CAL8103091.1	768	CAL8103091.1_Currot	102107.XP_008219924.1	0	1391	COG5256@1|root,KOG0458@2759|Eukaryota,37MG3@33090|Viridiplantae,3GAG6@35493|Streptophyta,4JDCV@91835|fabids	35493|Streptophyta	J	HBS1-like	GTP_EFTU,GTP_EFTU_D2,GTP_EFTU_D3
OZ177837.1	37597591	37599384	1	protein-coding	CAL8103094.1	298	CAL8103094.1_Currot	102107.XP_008219965.1	4.13e-99	317	COG0308@1|root,KOG1046@2759|Eukaryota,37KDN@33090|Viridiplantae,3GF9G@35493|Streptophyta,4JD8X@91835|fabids	35493|Streptophyta	EO	aminopeptidase	ERAP1_C,Peptidase_M1
OZ177837.1	37599067	37600603	1	protein-coding	CAL8103097.1	179	CAL8103097.1_Currot	102107.XP_008219923.1	1.98e-97	285	COG0308@1|root,KOG1046@2759|Eukaryota,37KDN@33090|Viridiplantae,3GF9G@35493|Streptophyta,4JD8X@91835|fabids	35493|Streptophyta	EO	aminopeptidase	ERAP1_C,Peptidase_M1
OZ177837.1	37600794	37606623	1	protein-coding	CAL8103100.1	683	CAL8103100.1_Currot	3760.EMJ26713	0	1338	COG0661@1|root,KOG1235@2759|Eukaryota,37RQ5@33090|Viridiplantae,3GDII@35493|Streptophyta,4JHTA@91835|fabids	35493|Streptophyta	J	aarF domain-containing protein kinase At4g31390	ABC1
OZ177837.1	37608775	37611619	1	protein-coding	CAL8103103.1	282	CAL8103103.1_Currot	3760.EMJ28654	2.71e-198	550	COG5235@1|root,KOG3108@2759|Eukaryota,37Q34@33090|Viridiplantae,3GCKD@35493|Streptophyta,4JDU3@91835|fabids	35493|Streptophyta	L	Replication protein A 32 kDa subunit	RPA_C,tRNA_anti-codon
OZ177837.1	37614559	37615944	1	protein-coding	CAL8103106.1	294	CAL8103106.1_Currot	57918.XP_004298915.1	1.08e-11	72.4	KOG0800@1|root,KOG0800@2759|Eukaryota	2759|Eukaryota	O	ubiquitin-protein transferase activity	zf-RING_2,zf-rbx1
OZ177837.1	37618758	37619576	1	protein-coding	CAL8103109.1	105	CAL8103109.1_Currot	102107.XP_008219799.1	2.54e-71	214	2BDFH@1|root,2S12G@2759|Eukaryota,37VCM@33090|Viridiplantae,3GJT3@35493|Streptophyta,4JPXU@91835|fabids	35493|Streptophyta	S	Flowering-promoting factor 1-like	-
OZ177837.1	37624946	37626188	1	protein-coding	CAL8103112.1	285	CAL8103112.1_Currot	102107.XP_008219800.1	2.52e-119	350	28IRT@1|root,2RZZR@2759|Eukaryota,37TXN@33090|Viridiplantae,3GI6H@35493|Streptophyta,4JQ39@91835|fabids	35493|Streptophyta	S	Fasciclin-like arabinogalactan protein	Fasciclin
OZ177837.1	37628470	37629786	1	protein-coding	CAL8103115.1	271	CAL8103115.1_Currot	102107.XP_008219801.1	2.63e-133	384	28IRT@1|root,2RZZR@2759|Eukaryota,37TXN@33090|Viridiplantae,3GI6H@35493|Streptophyta,4JQ39@91835|fabids	35493|Streptophyta	S	Fasciclin-like arabinogalactan protein	Fasciclin
OZ177837.1	37632431	37636276	1	protein-coding	CAL8103119.1	238	CAL8103119.1_Currot	102107.XP_008219802.1	3.58e-71	224	2CT59@1|root,2S4B2@2759|Eukaryota,37W4C@33090|Viridiplantae,3GJSN@35493|Streptophyta,4JQN3@91835|fabids	35493|Streptophyta	S	selenoprotein	-
OZ177837.1	37638557	37640413	1	protein-coding	CAL8103121.1	249	CAL8103121.1_Currot	102107.XP_008219804.1	6.08e-169	473	28JTJ@1|root,2QS7D@2759|Eukaryota,37MP8@33090|Viridiplantae,3GFM9@35493|Streptophyta,4JH93@91835|fabids	35493|Streptophyta	S	plastid-lipid-associated protein 8	PAP_fibrillin
OZ177837.1	37640131	37641305	1	protein-coding	CAL8103127.1	125	CAL8103127.1_Currot	3760.EMJ28095	1.09e-73	222	KOG3410@1|root,KOG3410@2759|Eukaryota	2759|Eukaryota	S	apoptotic process	DUF1754
OZ177837.1	37641638	37645296	1	protein-coding	CAL8103129.1	186	CAL8103129.1_Currot	102107.XP_008219805.1	1.88e-130	370	COG1576@1|root,2RXV6@2759|Eukaryota,37U6Q@33090|Viridiplantae,3GI4A@35493|Streptophyta,4JJTM@91835|fabids	35493|Streptophyta	J	RNA methyltransferase	SPOUT_MTase
OZ177837.1	37645347	37649950	1	protein-coding	CAL8103131.1	583	CAL8103131.1_Currot	102107.XP_008219808.1	0	1188	COG0415@1|root,KOG0133@2759|Eukaryota,37QRZ@33090|Viridiplantae,3GFET@35493|Streptophyta,4JJJN@91835|fabids	35493|Streptophyta	LT	Cryptochrome DASH	DNA_photolyase,FAD_binding_7
OZ177837.1	37649998	37654119	1	protein-coding	CAL8103133.1	589	CAL8103133.1_Currot	102107.XP_008219809.1	2.24e-148	447	KOG4197@1|root,KOG4197@2759|Eukaryota,37IFE@33090|Viridiplantae,3G822@35493|Streptophyta,4JE7S@91835|fabids	35493|Streptophyta	S	Pentatricopeptide repeat-containing protein	PPR,PPR_1,PPR_2,PPR_3
OZ177837.1	37659338	37667491	1	protein-coding	CAL8103135.1	1087	CAL8103135.1_Currot	102107.XP_008219811.1	0	2158	COG5077@1|root,KOG1863@2759|Eukaryota,37R78@33090|Viridiplantae,3GDRM@35493|Streptophyta,4JKFT@91835|fabids	35493|Streptophyta	O	Belongs to the peptidase C19 family	DUSP,UCH
OZ177837.1	37667560	37668815	1	protein-coding	CAL8103139.1	145	CAL8103139.1_Currot	102107.XP_008219813.1	2.23e-66	205	2CPQH@1|root,2S66K@2759|Eukaryota,37WHJ@33090|Viridiplantae,3GK71@35493|Streptophyta,4JQK5@91835|fabids	35493|Streptophyta	S	Guanine nucleotide-binding protein subunit gamma	G-gamma
OZ177837.1	37670300	37673181	1	protein-coding	CAL8103141.1	425	CAL8103141.1_Currot	102107.XP_008219814.1	1.6e-273	752	COG0275@1|root,KOG2782@2759|Eukaryota,37I85@33090|Viridiplantae,3G8H7@35493|Streptophyta,4JFJ9@91835|fabids	35493|Streptophyta	M	Ribosomal RNA small subunit methyltransferase	Methyltransf_5
OZ177837.1	37673565	37675605	1	protein-coding	CAL8103145.1	241	CAL8103145.1_Currot	3760.EMJ25004	5.86e-168	469	28PNS@1|root,2QWAV@2759|Eukaryota,37PSP@33090|Viridiplantae,3GFQU@35493|Streptophyta,4JFW6@91835|fabids	35493|Streptophyta	S	Protein of unknown function (DUF1997)	DUF1997
OZ177837.1	37675373	37679516	1	protein-coding	CAL8103148.1	794	CAL8103148.1_Currot	3760.EMJ28202	2.29e-219	644	KOG1869@1|root,KOG1869@2759|Eukaryota,37JPJ@33090|Viridiplantae,3G9MT@35493|Streptophyta,4JGSK@91835|fabids	35493|Streptophyta	A	cwf21 domain	cwf21
OZ177837.1	37682919	37691356	1	protein-coding	CAL8103157.1	649	CAL8103157.1_Currot	3760.EMJ26323	0	1310	KOG0822@1|root,KOG0822@2759|Eukaryota,37QUD@33090|Viridiplantae,3G74F@35493|Streptophyta,4JHPN@91835|fabids	35493|Streptophyta	D	Protein arginine n-methyltransferase	PRMT5,PRMT5_C,PRMT5_TIM
OZ177837.1	37692523	37694881	1	protein-coding	CAL8103163.1	201	CAL8103163.1_Currot	102107.XP_008219822.1	1.64e-136	387	28P78@1|root,2QVU8@2759|Eukaryota,37I18@33090|Viridiplantae,3G85H@35493|Streptophyta,4JGNI@91835|fabids	35493|Streptophyta	S	Protein of unknown function (DUF1218)	DUF1218
OZ177837.1	37701501	37704824	1	protein-coding	CAL8103166.1	491	CAL8103166.1_Currot	102107.XP_008219823.1	0	965	2CMCP@1|root,2QPZ6@2759|Eukaryota,37MG6@33090|Viridiplantae,3GCPV@35493|Streptophyta,4JE61@91835|fabids	35493|Streptophyta	G	Belongs to the glycosyl hydrolase 17 family	Glyco_hydro_17,X8
OZ177837.1	37704854	37708438	1	protein-coding	CAL8103169.1	271	CAL8103169.1_Currot	102107.XP_008219825.1	1.82e-186	519	COG1515@1|root,KOG4417@2759|Eukaryota,37NHV@33090|Viridiplantae,3GG9X@35493|Streptophyta,4JD5S@91835|fabids	35493|Streptophyta	L	endonuclease	Endonuclease_5
OZ177837.1	37708728	37718736	1	protein-coding	CAL8103178.1	1928	CAL8103178.1_Currot	102107.XP_008219826.1	0	3432	KOG1832@1|root,KOG1832@2759|Eukaryota,37IPC@33090|Viridiplantae,3G87U@35493|Streptophyta,4JD8Z@91835|fabids	35493|Streptophyta	D	DDB1- and CUL4-associated factor homolog	LisH
OZ177837.1	37719220	37722855	1	protein-coding	CAL8103184.1	540	CAL8103184.1_Currot	3760.EMJ23501	0	995	COG0017@1|root,KOG0556@2759|Eukaryota,37RJY@33090|Viridiplantae,3GD9K@35493|Streptophyta,4JFWQ@91835|fabids	35493|Streptophyta	J	aspartate--tRNA ligase	tRNA-synt_2,tRNA_anti-codon
OZ177837.1	37726349	37727738	1	protein-coding	CAL8103190.1	328	CAL8103190.1_Currot	3760.EMJ23828	3.81e-228	629	COG0548@1|root,KOG2436@2759|Eukaryota,37ITD@33090|Viridiplantae,3G7E6@35493|Streptophyta,4JK15@91835|fabids	35493|Streptophyta	E	Acetylglutamate kinase	AA_kinase
OZ177837.1	37727912	37732136	1	protein-coding	CAL8103194.1	533	CAL8103194.1_Currot	3760.EMJ26055	6.25e-301	830	28MD9@1|root,2QTWQ@2759|Eukaryota,37MW0@33090|Viridiplantae,3GBRP@35493|Streptophyta,4JGFH@91835|fabids	35493|Streptophyta	-	-	WHIM1
OZ177837.1	37735103	37736101	1	protein-coding	CAL8103197.1	165	CAL8103197.1_Currot	3760.EMJ23112	1.88e-15	78.6	2DN1H@1|root,2S666@2759|Eukaryota,37WGS@33090|Viridiplantae,3GKP6@35493|Streptophyta	35493|Streptophyta	-	-	-
OZ177837.1	37738697	37739854	1	protein-coding	CAL8103200.1	176	CAL8103200.1_Currot	3760.EMJ25499	1.74e-117	337	2E4T8@1|root,2SBNC@2759|Eukaryota,37XJ1@33090|Viridiplantae,3GMJV@35493|Streptophyta,4JV3G@91835|fabids	35493|Streptophyta	-	-	-
OZ177837.1	37751237	37775415	1	protein-coding	CAL8103206.1	2450	CAL8103206.1_Currot	102107.XP_008219830.1	0	4675	KOG1811@1|root,KOG1811@2759|Eukaryota,37JPE@33090|Viridiplantae,3GCKX@35493|Streptophyta,4JMWM@91835|fabids	35493|Streptophyta	S	phosphatidylinositol-3-phosphate binding	-
OZ177837.1	37777268	37783365	1	protein-coding	CAL8103212.1	626	CAL8103212.1_Currot	102107.XP_008219833.1	0	1219	KOG0498@1|root,KOG0498@2759|Eukaryota,37NB1@33090|Viridiplantae,3GAAD@35493|Streptophyta,4JJZE@91835|fabids	35493|Streptophyta	P	Potassium channel	Ion_trans,KHA,cNMP_binding
OZ177837.1	37782488	37783520	1	protein-coding	CAL8103215.1	95	CAL8103215.1_Currot	102107.XP_008219831.1	1.44e-52	166	2DZ0Z@1|root,2S6W2@2759|Eukaryota,37WUN@33090|Viridiplantae,3GKX6@35493|Streptophyta,4JQXC@91835|fabids	35493|Streptophyta	-	-	-
OZ177837.1	37790875	37793461	1	protein-coding	CAL8103218.1	394	CAL8103218.1_Currot	102107.XP_008219834.1	1.11e-283	775	2AMXX@1|root,2QWBW@2759|Eukaryota,37Q8S@33090|Viridiplantae,3GB2P@35493|Streptophyta,4JHDI@91835|fabids	35493|Streptophyta	S	zinc-finger of the FCS-type, C2-C2	zf-FLZ
OZ177837.1	37793518	37796130	1	protein-coding	CAL8103221.1	852	CAL8103221.1_Currot	102107.XP_008219835.1	0	1565	KOG4197@1|root,KOG4197@2759|Eukaryota,37T8F@33090|Viridiplantae,3GGI2@35493|Streptophyta,4JSMR@91835|fabids	35493|Streptophyta	S	Pentatricopeptide repeat-containing protein	DYW_deaminase,PPR,PPR_2
OZ177837.1	37796109	37799388	1	protein-coding	CAL8103224.1	341	CAL8103224.1_Currot	3760.EMJ24503	3.53e-193	540	KOG1940@1|root,KOG1940@2759|Eukaryota,37JMN@33090|Viridiplantae,3G96H@35493|Streptophyta,4JE9G@91835|fabids	35493|Streptophyta	O	RING finger and CHY zinc finger domain-containing protein	zf-CHY,zf-RING_2,zinc_ribbon_6
OZ177837.1	37805324	37807938	1	protein-coding	CAL8103230.1	564	CAL8103230.1_Currot	102107.XP_008219840.1	2.11e-148	445	2CMDV@1|root,2QQ2D@2759|Eukaryota,37IGY@33090|Viridiplantae,3GFTU@35493|Streptophyta	35493|Streptophyta	S	leucine-rich repeat extensin-like protein	LRRNT_2,LRR_1,LRR_8
OZ177837.1	37808972	37812952	1	protein-coding	CAL8103236.1	695	CAL8103236.1_Currot	102107.XP_008219841.1	0	1422	28MET@1|root,2QTYA@2759|Eukaryota,37JD2@33090|Viridiplantae,3GDYB@35493|Streptophyta,4JGI9@91835|fabids	35493|Streptophyta	S	SWIM zinc finger family protein	MULE,SWIM
OZ177837.1	37817918	37819713	1	protein-coding	CAL8103239.1	479	CAL8103239.1_Currot	102107.XP_008219842.1	0	899	arCOG02806@1|root,2QRGR@2759|Eukaryota,37HEW@33090|Viridiplantae,3GCHG@35493|Streptophyta,4JGXX@91835|fabids	35493|Streptophyta	S	Molybdate transporter	MFS_MOT1
OZ177837.1	37822599	37827447	1	protein-coding	CAL8103242.1	731	CAL8103242.1_Currot	3760.EMJ28365	0	1321	COG5347@1|root,KOG0702@2759|Eukaryota,37HPM@33090|Viridiplantae,3GHIC@35493|Streptophyta,4JT9D@91835|fabids	35493|Streptophyta	T	ADP-ribosylation factor GTPase-activating protein	ArfGap
OZ177837.1	37829753	37837178	1	protein-coding	CAL8103248.1	1789	CAL8103248.1_Currot	102107.XP_008219843.1	0	3147	2CMJ3@1|root,2QQH9@2759|Eukaryota,37Q4T@33090|Viridiplantae,3GBVZ@35493|Streptophyta,4JNM1@91835|fabids	35493|Streptophyta	S	Enhancer of polycomb-like	EPL1
OZ177837.1	37839940	37843791	1	protein-coding	CAL8103255.1	349	CAL8103255.1_Currot	3760.EMJ23513	2.15e-182	515	KOG0812@1|root,KOG0812@2759|Eukaryota,37PC6@33090|Viridiplantae,3G71P@35493|Streptophyta,4JFIG@91835|fabids	35493|Streptophyta	U	Belongs to the syntaxin family	SNARE,Syntaxin,Syntaxin-5_N
OZ177837.1	37845137	37847919	1	protein-coding	CAL8103258.1	317	CAL8103258.1_Currot	102107.XP_008219845.1	9.06e-134	389	2CNF4@1|root,2QVT9@2759|Eukaryota,37T48@33090|Viridiplantae,3G7HJ@35493|Streptophyta,4JMQV@91835|fabids	35493|Streptophyta	-	-	-
OZ177837.1	37848455	37862722	1	protein-coding	CAL8103261.1	2175	CAL8103261.1_Currot	102107.XP_008219846.1	0	4242	2CN33@1|root,2QTMX@2759|Eukaryota,37JTR@33090|Viridiplantae,3GE3Z@35493|Streptophyta,4JJNK@91835|fabids	35493|Streptophyta	-	-	TamB
OZ177837.1	37863272	37866490	1	protein-coding	CAL8103264.1	289	CAL8103264.1_Currot	102107.XP_008219847.1	1.11e-205	569	28KZJ@1|root,2QTGE@2759|Eukaryota,37JBX@33090|Viridiplantae,3GDYH@35493|Streptophyta,4JDU6@91835|fabids	35493|Streptophyta	S	psbP domain-containing protein 5	PsbP
OZ177837.1	37866839	37869625	1	protein-coding	CAL8103270.1	189	CAL8103270.1_Currot	102107.XP_008219849.1	3.77e-127	362	2C5GY@1|root,2S2Y2@2759|Eukaryota,37VQB@33090|Viridiplantae,3GJ31@35493|Streptophyta,4JQ5K@91835|fabids	35493|Streptophyta	S	Polyadenylate-binding protein-interacting protein	CUE
OZ177837.1	37870164	37873037	1	protein-coding	CAL8103273.1	334	CAL8103273.1_Currot	102107.XP_008219853.1	2.01e-242	665	COG0484@1|root,KOG0714@2759|Eukaryota,37RT4@33090|Viridiplantae,3G7UU@35493|Streptophyta,4JRQS@91835|fabids	35493|Streptophyta	O	DnaJ homolog subfamily B member	DnaJ,DnaJ_C
OZ177837.1	37872848	37878188	1	protein-coding	CAL8103276.1	439	CAL8103276.1_Currot	102107.XP_008219854.1	2.91e-311	848	KOG0800@1|root,KOG0800@2759|Eukaryota,37P27@33090|Viridiplantae,3GGM5@35493|Streptophyta,4JIAN@91835|fabids	35493|Streptophyta	O	E3 ubiquitin-protein ligase	zf-RING_2
OZ177837.1	37879528	37882781	1	protein-coding	CAL8103279.1	507	CAL8103279.1_Currot	102107.XP_008219855.1	0	990	KOG2085@1|root,KOG2085@2759|Eukaryota,37QKE@33090|Viridiplantae,3G7S3@35493|Streptophyta,4JH0Z@91835|fabids	35493|Streptophyta	T	The B regulatory subunit might modulate substrate selectivity and catalytic activity, and also might direct the localization of the catalytic enzyme to a particular subcellular compartment	B56
OZ177837.1	37884012	37889222	1	protein-coding	CAL8103282.1	495	CAL8103282.1_Currot	102107.XP_008219856.1	0	946	COG5024@1|root,KOG0654@2759|Eukaryota,37R2G@33090|Viridiplantae,3GBUM@35493|Streptophyta,4JD74@91835|fabids	35493|Streptophyta	D	Belongs to the cyclin family	Cyclin_C,Cyclin_N
OZ177837.1	37892241	37894277	1	protein-coding	CAL8103285.1	170	CAL8103285.1_Currot	102107.XP_008219857.1	1.85e-120	343	COG0633@1|root,2RXME@2759|Eukaryota,37TSK@33090|Viridiplantae,3GI68@35493|Streptophyta,4JPMW@91835|fabids	35493|Streptophyta	C	2Fe-2S iron-sulfur cluster binding domain	Fer2
OZ177837.1	37894372	37897925	1	protein-coding	CAL8103291.1	455	CAL8103291.1_Currot	102107.XP_008219858.1	3.16e-132	401	KOG4197@1|root,KOG4197@2759|Eukaryota,37QUM@33090|Viridiplantae,3G8MR@35493|Streptophyta,4JDKW@91835|fabids	35493|Streptophyta	S	Pentatricopeptide repeat-containing protein	PPR,PPR_1,PPR_2,PPR_3
OZ177837.1	37899579	37905257	1	protein-coding	CAL8103294.1	440	CAL8103294.1_Currot	102107.XP_008219861.1	2.08e-300	821	2C228@1|root,2QREB@2759|Eukaryota,37QC8@33090|Viridiplantae,3GED3@35493|Streptophyta,4JIAA@91835|fabids	35493|Streptophyta	S	TIFY 8-like	tify
OZ177837.1	37911955	37913735	1	protein-coding	CAL8103297.1	344	CAL8103297.1_Currot	3760.EMJ28444	8.95e-251	687	COG3491@1|root,KOG0143@2759|Eukaryota,37JPP@33090|Viridiplantae,3G820@35493|Streptophyta,4JIUR@91835|fabids	35493|Streptophyta	Q	Belongs to the iron ascorbate-dependent oxidoreductase family	2OG-FeII_Oxy,DIOX_N
OZ177837.1	37929623	37932169	1	protein-coding	CAL8103300.1	469	CAL8103300.1_Currot	102107.XP_008219470.1	9.54e-135	403	2CXK1@1|root,2RY48@2759|Eukaryota,37TVD@33090|Viridiplantae,3GAE2@35493|Streptophyta,4JPMY@91835|fabids	35493|Streptophyta	S	Plant protein of unknown function	DUF247
OZ177837.1	37935266	37937233	1	protein-coding	CAL8103303.1	343	CAL8103303.1_Currot	102107.XP_008219864.1	6.6e-257	703	COG3491@1|root,KOG0143@2759|Eukaryota,37JPP@33090|Viridiplantae,3G820@35493|Streptophyta,4JIUR@91835|fabids	35493|Streptophyta	Q	Belongs to the iron ascorbate-dependent oxidoreductase family	2OG-FeII_Oxy,DIOX_N
OZ177837.1	37937357	37940765	1	protein-coding	CAL8103306.1	262	CAL8103306.1_Currot	102107.XP_008219865.1	5.93e-167	469	KOG2701@1|root,KOG2701@2759|Eukaryota,37TFM@33090|Viridiplantae,3GDYU@35493|Streptophyta,4JNI6@91835|fabids	35493|Streptophyta	S	Coiled-coil domain-containing protein 93	KOG2701
OZ177837.1	37943517	37947339	1	protein-coding	CAL8103309.1	317	CAL8103309.1_Currot	102107.XP_008219866.1	2.8e-229	631	COG3491@1|root,KOG0143@2759|Eukaryota,37P31@33090|Viridiplantae,3G7RU@35493|Streptophyta,4JH4J@91835|fabids	35493|Streptophyta	Q	Belongs to the iron ascorbate-dependent oxidoreductase family	2OG-FeII_Oxy,DIOX_N
OZ177837.1	37949017	37950243	1	protein-coding	CAL8103315.1	123	CAL8103315.1_Currot	3760.EMJ22796	3.21e-57	186	COG3491@1|root,KOG0143@2759|Eukaryota,37T07@33090|Viridiplantae,3GHTJ@35493|Streptophyta,4JSMI@91835|fabids	35493|Streptophyta	Q	Gibberellin 3-beta-dioxygenase	2OG-FeII_Oxy,DIOX_N
OZ177837.1	37954374	37960492	1	protein-coding	CAL8103318.1	791	CAL8103318.1_Currot	102107.XP_008219867.1	0	1392	KOG0266@1|root,KOG0266@2759|Eukaryota,37I8X@33090|Viridiplantae,3GF23@35493|Streptophyta,4JJ9P@91835|fabids	35493|Streptophyta	S	transcriptional co-repressor	LisH,WD40
OZ177837.1	37971615	37973354	1	protein-coding	CAL8103325.1	409	CAL8103325.1_Currot	102107.XP_008219870.1	2.24e-302	823	COG2072@1|root,KOG1399@2759|Eukaryota,37MPY@33090|Viridiplantae,3G9YN@35493|Streptophyta,4JI1V@91835|fabids	35493|Streptophyta	Q	Monooxygenase	FMO-like,Pyr_redox_3
OZ177837.1	37989797	37990058	1	protein-coding	CAL8103331.1	63	CAL8103331.1_Currot	3760.EMJ25416	1.08e-19	82.8	2D1YN@1|root,2SJU1@2759|Eukaryota,37YN3@33090|Viridiplantae,3GNJA@35493|Streptophyta,4JRMW@91835|fabids	35493|Streptophyta	S	At2g29880-like	Myb_DNA-bind_3
OZ177837.1	37990697	37993709	1	protein-coding	CAL8103334.1	632	CAL8103334.1_Currot	3760.EMJ25463	0	977	COG0515@1|root,2QWDY@2759|Eukaryota,37QJ4@33090|Viridiplantae,3G71R@35493|Streptophyta	35493|Streptophyta	T	Cysteine-rich receptor-like protein kinase	Pkinase,Pkinase_Tyr,Stress-antifung
OZ177837.1	38000996	38002692	1	protein-coding	CAL8103339.1	214	CAL8103339.1_Currot	3760.EMJ13839	5.28e-12	68.2	2D5B7@1|root,2SXZ3@2759|Eukaryota	3760.EMJ13839|-	S	Pfam:UBN2_2	-
OZ177837.1	38002231	38003254	1	protein-coding	CAL8103341.1	121	CAL8103341.1_Currot	4533.OB11G23960.1	4.53e-07	55.1	COG2801@1|root,KOG4658@1|root,KOG0017@2759|Eukaryota,KOG4658@2759|Eukaryota,38226@33090|Viridiplantae,3GV16@35493|Streptophyta,3M2YJ@4447|Liliopsida,3IKZD@38820|Poales	35493|Streptophyta	T	disease resistance protein	NB-ARC,PAH
OZ177837.1	38007416	38007975	1	protein-coding	CAL8103343.1	141	CAL8103343.1_Currot	3760.EMJ22450	1.7e-55	193	28PWY@1|root,2QWJJ@2759|Eukaryota,37NQA@33090|Viridiplantae,3G8IQ@35493|Streptophyta,4JGEH@91835|fabids	35493|Streptophyta	S	source UniProtKB	DUF4216,DUF4218,Transpos_assoc,Transposase_21
OZ177837.1	38024720	38026238	1	protein-coding	CAL8103353.1	214	CAL8103353.1_Currot	102107.XP_008219874.1	4.83e-14	76.3	2DN1H@1|root,2S666@2759|Eukaryota,37WGS@33090|Viridiplantae,3GKP6@35493|Streptophyta	35493|Streptophyta	-	-	-
OZ177837.1	38033745	38037772	1	protein-coding	CAL8103355.1	691	CAL8103355.1_Currot	102107.XP_008219910.1	0	1217	COG0515@1|root,KOG1187@2759|Eukaryota,37MJG@33090|Viridiplantae,3GXU0@35493|Streptophyta	35493|Streptophyta	T	receptor-like protein kinase	CAP,Pkinase,Pkinase_Tyr,Stress-antifung
OZ177837.1	38037819	38042131	1	protein-coding	CAL8103358.1	703	CAL8103358.1_Currot	3760.EMJ27337	0	1139	COG0515@1|root,2QWDY@2759|Eukaryota,37QJ4@33090|Viridiplantae,3G71R@35493|Streptophyta,4JRC0@91835|fabids	35493|Streptophyta	T	Cysteine-rich receptor-like protein kinase	Pkinase,Pkinase_Tyr,Stress-antifung
OZ177837.1	38046830	38049872	1	protein-coding	CAL8103367.1	654	CAL8103367.1_Currot	3760.EMJ27575	0	1192	COG0515@1|root,2QWDY@2759|Eukaryota,37QJ4@33090|Viridiplantae,3G71R@35493|Streptophyta,4JRC0@91835|fabids	35493|Streptophyta	T	Cysteine-rich receptor-like protein kinase	Pkinase,Pkinase_Tyr,Stress-antifung
OZ177837.1	38056152	38056889	1	protein-coding	CAL8103376.1	215	CAL8103376.1_Currot	3760.EMJ27236	1.07e-128	369	2DN1H@1|root,2S666@2759|Eukaryota,37WGS@33090|Viridiplantae,3GKP6@35493|Streptophyta	35493|Streptophyta	-	-	-
OZ177837.1	38060324	38062041	1	protein-coding	CAL8103379.1	253	CAL8103379.1_Currot	102107.XP_008219872.1	5.84e-174	486	2DN1H@1|root,2S666@2759|Eukaryota,37WGS@33090|Viridiplantae,3GKP6@35493|Streptophyta	35493|Streptophyta	-	-	-
OZ177837.1	38064089	38065087	1	protein-coding	CAL8103382.1	165	CAL8103382.1_Currot	3988.XP_002514340.1	7.52e-21	91.3	2E4T8@1|root,2SBNC@2759|Eukaryota,37XJ1@33090|Viridiplantae,3GMJV@35493|Streptophyta,4JV3G@91835|fabids	35493|Streptophyta	-	-	-
OZ177837.1	38067788	38069050	1	protein-coding	CAL8103388.1	253	CAL8103388.1_Currot	3760.EMJ28849	2.85e-149	423	2DN1H@1|root,2S666@2759|Eukaryota,37WGS@33090|Viridiplantae,3GKP6@35493|Streptophyta	35493|Streptophyta	-	-	-
OZ177837.1	38079100	38087771	1	protein-coding	CAL8103394.1	243	CAL8103394.1_Currot	102107.XP_008219874.1	2.67e-165	463	2DN1H@1|root,2S666@2759|Eukaryota,37WGS@33090|Viridiplantae,3GKP6@35493|Streptophyta	35493|Streptophyta	-	-	-
OZ177837.1	38082381	38083991	1	protein-coding	CAL8103400.1	239	CAL8103400.1_Currot	3760.EMJ25003	7.95e-145	411	2DN1H@1|root,2S666@2759|Eukaryota,37WGS@33090|Viridiplantae,3GKP6@35493|Streptophyta	35493|Streptophyta	-	-	-
OZ177837.1	38089008	38090201	1	protein-coding	CAL8103403.1	230	CAL8103403.1_Currot	3760.EMJ25003	4.43e-135	386	2DN1H@1|root,2S666@2759|Eukaryota,37WGS@33090|Viridiplantae,3GKP6@35493|Streptophyta	35493|Streptophyta	-	-	-
OZ177837.1	38093785	38094746	1	protein-coding	CAL8103409.1	239	CAL8103409.1_Currot	102107.XP_008219874.1	1.44e-136	390	2DN1H@1|root,2S666@2759|Eukaryota,37WGS@33090|Viridiplantae,3GKP6@35493|Streptophyta	35493|Streptophyta	-	-	-
OZ177837.1	38102157	38103610	1	protein-coding	CAL8103412.1	291	CAL8103412.1_Currot	3760.EMJ23112	6.69e-169	474	2DN1H@1|root,2S666@2759|Eukaryota,37WGS@33090|Viridiplantae,3GKP6@35493|Streptophyta	35493|Streptophyta	-	-	-
OZ177837.1	38106833	38108152	1	protein-coding	CAL8103415.1	247	CAL8103415.1_Currot	3760.EMJ26166	3.02e-109	323	COG0515@1|root,2QWDY@2759|Eukaryota,37QJ4@33090|Viridiplantae,3G71R@35493|Streptophyta,4JRC0@91835|fabids	35493|Streptophyta	T	Cysteine-rich receptor-like protein kinase	Pkinase,Pkinase_Tyr,Stress-antifung
OZ177837.1	38108072	38109623	1	protein-coding	CAL8103418.1	311	CAL8103418.1_Currot	3760.EMJ26166	8.24e-198	550	COG0515@1|root,2QWDY@2759|Eukaryota,37QJ4@33090|Viridiplantae,3G71R@35493|Streptophyta,4JRC0@91835|fabids	35493|Streptophyta	T	Cysteine-rich receptor-like protein kinase	Pkinase,Pkinase_Tyr,Stress-antifung
OZ177837.1	38111137	38112934	1	protein-coding	CAL8103421.1	168	CAL8103421.1_Currot	3760.EMJ26521	1.91e-52	186	KOG0266@1|root,KOG0266@2759|Eukaryota,37I8X@33090|Viridiplantae,3GF23@35493|Streptophyta,4JJ9P@91835|fabids	35493|Streptophyta	S	transcriptional co-repressor	LisH,WD40
OZ177837.1	38113061	38115459	1	protein-coding	CAL8103424.1	387	CAL8103424.1_Currot	3760.EMJ21965	1.21e-190	543	28II8@1|root,2QQV7@2759|Eukaryota,37R5J@33090|Viridiplantae,3GA74@35493|Streptophyta,4JGAI@91835|fabids	35493|Streptophyta	S	Protein of unknown function (DUF1336)	DUF1336
OZ177837.1	38121089	38124015	1	protein-coding	CAL8103427.1	484	CAL8103427.1_Currot	102107.XP_008219594.1	0	962	COG0814@1|root,KOG1303@2759|Eukaryota,37JD4@33090|Viridiplantae,3G8H9@35493|Streptophyta,4JJ1U@91835|fabids	35493|Streptophyta	E	Amino acid permease	Aa_trans
OZ177837.1	38132475	38135375	1	protein-coding	CAL8103430.1	193	CAL8103430.1_Currot	102107.XP_008219595.1	6.79e-141	397	COG0681@1|root,KOG0171@2759|Eukaryota,37TMT@33090|Viridiplantae,3GDE0@35493|Streptophyta,4JP5K@91835|fabids	35493|Streptophyta	O	Chloroplast processing peptidase-like	Peptidase_S24,Peptidase_S26
OZ177837.1	38135787	38138694	1	protein-coding	CAL8103432.1	697	CAL8103432.1_Currot	102107.XP_008219596.1	0	1418	COG0823@1|root,2QPTW@2759|Eukaryota,37K0C@33090|Viridiplantae,3G81Z@35493|Streptophyta,4JIGN@91835|fabids	35493|Streptophyta	U	WD40-like Beta Propeller Repeat	PD40
OZ177837.1	38138178	38143052	1	protein-coding	CAL8103435.1	874	CAL8103435.1_Currot	102107.XP_008219721.1	0	1534	COG0515@1|root,2QQCZ@2759|Eukaryota,37PZK@33090|Viridiplantae,3GA01@35493|Streptophyta	35493|Streptophyta	T	receptor-like serine threonine-protein kinase	LRR_4,LRR_8,Malectin_like,Pkinase,Pkinase_Tyr
OZ177837.1	38144314	38147994	1	protein-coding	CAL8103438.1	496	CAL8103438.1_Currot	102107.XP_008219598.1	0	961	COG5024@1|root,KOG0654@2759|Eukaryota,37QNA@33090|Viridiplantae,3GFDJ@35493|Streptophyta,4JGK4@91835|fabids	35493|Streptophyta	D	Belongs to the cyclin family	Cyclin_C,Cyclin_N
OZ177837.1	38148782	38153645	1	protein-coding	CAL8103441.1	514	CAL8103441.1_Currot	102107.XP_008219599.1	0	952	COG5024@1|root,KOG0654@2759|Eukaryota,37YYW@33090|Viridiplantae,3GP14@35493|Streptophyta,4JVU3@91835|fabids	35493|Streptophyta	D	Cyclin_C	Cyclin_C,Cyclin_N
OZ177837.1	38158635	38160890	1	protein-coding	CAL8103459.1	520	CAL8103459.1_Currot	102107.XP_008219722.1	0	984	COG2124@1|root,KOG0156@2759|Eukaryota	2759|Eukaryota	Q	iron ion binding	p450
OZ177837.1	38162055	38164063	1	protein-coding	CAL8103465.1	346	CAL8103465.1_Currot	3750.XP_008348691.1	9.32e-27	119	28KI3@1|root,2QSZE@2759|Eukaryota,37IX1@33090|Viridiplantae,3GF82@35493|Streptophyta,4JSU1@91835|fabids	35493|Streptophyta	S	plant mutator transposase zinc finger	FAR1,MULE,SWIM
OZ177837.1	38168687	38169714	1	protein-coding	CAL8103468.1	110	CAL8103468.1_Currot	102107.XP_008219957.1	5.65e-51	177	COG1215@1|root,2QTBF@2759|Eukaryota,37J3S@33090|Viridiplantae,3G8DH@35493|Streptophyta,4JH3S@91835|fabids	35493|Streptophyta	M	xyloglucan glycosyltransferase 5	Glyco_tranf_2_3,Glyco_trans_2_3
OZ177837.1	38168687	38169499	1	protein-coding	CAL8103470.1	103	CAL8103470.1_Currot	102107.XP_008219957.1	2.88e-29	117	COG1215@1|root,2QTBF@2759|Eukaryota,37J3S@33090|Viridiplantae,3G8DH@35493|Streptophyta,4JH3S@91835|fabids	35493|Streptophyta	M	xyloglucan glycosyltransferase 5	Glyco_tranf_2_3,Glyco_trans_2_3
OZ177837.1	38169011	38169715	1	protein-coding	CAL8103472.1	67	CAL8103472.1_Currot	102107.XP_008219957.1	4.3e-29	115	COG1215@1|root,2QTBF@2759|Eukaryota,37J3S@33090|Viridiplantae,3G8DH@35493|Streptophyta,4JH3S@91835|fabids	35493|Streptophyta	M	xyloglucan glycosyltransferase 5	Glyco_tranf_2_3,Glyco_trans_2_3
OZ177837.1	38171204	38172943	1	protein-coding	CAL8103474.1	488	CAL8103474.1_Currot	102107.XP_008219722.1	2.2e-310	852	COG2124@1|root,KOG0156@2759|Eukaryota	2759|Eukaryota	Q	iron ion binding	p450
OZ177837.1	38178054	38182019	1	protein-coding	CAL8103476.1	339	CAL8103476.1_Currot	102107.XP_008219600.1	2.33e-239	658	COG0470@1|root,KOG0989@2759|Eukaryota,37M6A@33090|Viridiplantae,3GAY0@35493|Streptophyta,4JGE6@91835|fabids	35493|Streptophyta	L	Replication factor C subunit	AAA,Rep_fac_C
OZ177837.1	38182966	38184091	1	protein-coding	CAL8103482.1	194	CAL8103482.1_Currot	3760.EMJ27086	7.41e-93	276	2CU2G@1|root,2S4D5@2759|Eukaryota,37W2N@33090|Viridiplantae,3GJ7T@35493|Streptophyta,4JQHV@91835|fabids	35493|Streptophyta	S	BEST Arabidopsis thaliana protein match is hydroxyproline-rich glycoprotein family protein (TAIR AT1G21695.1)	DUF688
OZ177837.1	38184262	38187000	1	protein-coding	CAL8103484.1	449	CAL8103484.1_Currot	102107.XP_008219723.1	4.41e-279	768	KOG4197@1|root,KOG4197@2759|Eukaryota,37MK6@33090|Viridiplantae,3GFIQ@35493|Streptophyta,4JFSB@91835|fabids	35493|Streptophyta	S	Pentatricopeptide repeat-containing protein	PPR,PPR_2,PPR_3
OZ177837.1	38195922	38200637	1	protein-coding	CAL8103486.1	546	CAL8103486.1_Currot	102107.XP_008219602.1	0	1049	COG1914@1|root,KOG1291@2759|Eukaryota,37I3K@33090|Viridiplantae,3GFPG@35493|Streptophyta,4JFT6@91835|fabids	35493|Streptophyta	P	Metal transporter	Nramp
OZ177837.1	38201076	38208175	1	protein-coding	CAL8103489.1	798	CAL8103489.1_Currot	3760.EMJ28642	0	1504	COG5259@1|root,KOG1279@2759|Eukaryota,37NUX@33090|Viridiplantae,3G7SQ@35493|Streptophyta,4JKW4@91835|fabids	35493|Streptophyta	B	SWI SNF complex subunit	Myb_DNA-binding,SWIRM,SWIRM-assoc_1
OZ177837.1	38208707	38210962	1	protein-coding	CAL8103493.1	375	CAL8103493.1_Currot	102107.XP_008219604.1	2.55e-268	734	COG0122@1|root,KOG2875@2759|Eukaryota,37JD3@33090|Viridiplantae,3GE5X@35493|Streptophyta,4JH5C@91835|fabids	35493|Streptophyta	L	N-glycosylase DNA	HhH-GPD,OGG_N
OZ177837.1	38210956	38216735	1	protein-coding	CAL8103495.1	814	CAL8103495.1_Currot	102107.XP_008219605.1	0	1634	COG1874@1|root,KOG0496@2759|Eukaryota,37R16@33090|Viridiplantae,3GCHZ@35493|Streptophyta,4JGRX@91835|fabids	35493|Streptophyta	G	beta-galactosidase	BetaGal_dom4_5,Gal_Lectin,Glyco_hydro_35
OZ177837.1	38219368	38222368	1	protein-coding	CAL8103497.1	204	CAL8103497.1_Currot	3760.EMJ24660	8.48e-145	408	COG0638@1|root,KOG0180@2759|Eukaryota,37PXM@33090|Viridiplantae,3GFE9@35493|Streptophyta,4JDTF@91835|fabids	35493|Streptophyta	O	The proteasome is a multicatalytic proteinase complex which is characterized by its ability to cleave peptides with Arg, Phe, Tyr, Leu, and Glu adjacent to the leaving group at neutral or slightly basic pH	Proteasome
OZ177837.1	38223669	38224442	1	protein-coding	CAL8103500.1	211	CAL8103500.1_Currot	102107.XP_008219608.1	4.5e-123	353	KOG0800@1|root,KOG0800@2759|Eukaryota,37UTM@33090|Viridiplantae,3GJ58@35493|Streptophyta,4JPR3@91835|fabids	35493|Streptophyta	O	E3 ubiquitin ligase BIG	zf-RING_2
OZ177837.1	38228822	38231472	1	protein-coding	CAL8103506.1	297	CAL8103506.1_Currot	3760.EMJ24430	9.52e-206	570	28IZK@1|root,2QVRF@2759|Eukaryota,37NVG@33090|Viridiplantae,3GAI2@35493|Streptophyta,4JIC1@91835|fabids	35493|Streptophyta	K	NAC domain-containing protein	NAM
OZ177837.1	38234406	38245472	1	protein-coding	CAL8103509.1	2136	CAL8103509.1_Currot	102107.XP_008219610.1	0	3689	KOG0167@1|root,KOG0167@2759|Eukaryota,37IQG@33090|Viridiplantae,3G7WJ@35493|Streptophyta,4JDIG@91835|fabids	35493|Streptophyta	S	Protein kinase C conserved region 2 (CalB)	Arm,C2
OZ177837.1	38245447	38249327	1	protein-coding	CAL8103512.1	367	CAL8103512.1_Currot	102107.XP_008219611.1	4.68e-242	667	COG0470@1|root,KOG0990@2759|Eukaryota,37I57@33090|Viridiplantae,3GH87@35493|Streptophyta,4JEMZ@91835|fabids	35493|Streptophyta	L	replication factor C	AAA,Rep_fac_C
OZ177837.1	38250365	38261250	1	protein-coding	CAL8103515.1	1201	CAL8103515.1_Currot	102107.XP_008219612.1	0	2044	COG5059@1|root,KOG0242@2759|Eukaryota,37KHV@33090|Viridiplantae,3GDT3@35493|Streptophyta,4JD4N@91835|fabids	35493|Streptophyta	Z	Belongs to the TRAFAC class myosin-kinesin ATPase superfamily. Kinesin family	Kinesin
OZ177837.1	38260751	38264059	1	protein-coding	CAL8103518.1	419	CAL8103518.1_Currot	102107.XP_008219613.1	3.03e-313	853	KOG1339@1|root,KOG1339@2759|Eukaryota,37M4V@33090|Viridiplantae,3GEPA@35493|Streptophyta,4JS4E@91835|fabids	35493|Streptophyta	O	Belongs to the peptidase A1 family	TAXi_C,TAXi_N
OZ177837.1	38265518	38269532	1	protein-coding	CAL8103521.1	289	CAL8103521.1_Currot	102107.XP_008219615.1	2.21e-196	545	28NX3@1|root,2QVHE@2759|Eukaryota,37SFR@33090|Viridiplantae,3GCQS@35493|Streptophyta,4JKI1@91835|fabids	35493|Streptophyta	S	Small nuclear RNA activating complex (SNAPc), subunit SNAP43	SNAPc_SNAP43
OZ177837.1	38273156	38274950	1	protein-coding	CAL8103530.1	361	CAL8103530.1_Currot	102107.XP_008219618.1	9.02e-255	699	COG0484@1|root,KOG0714@2759|Eukaryota,37N5R@33090|Viridiplantae,3GDAB@35493|Streptophyta,4JI89@91835|fabids	35493|Streptophyta	O	DnaJ homolog subfamily B member	DnaJ,DnaJ_C
OZ177837.1	38274927	38285331	1	protein-coding	CAL8103533.1	491	CAL8103533.1_Currot	102107.XP_008219616.1	0	945	COG1012@1|root,KOG2456@2759|Eukaryota,37N42@33090|Viridiplantae,3GDE5@35493|Streptophyta,4JMP1@91835|fabids	35493|Streptophyta	C	Belongs to the aldehyde dehydrogenase family	Aldedh
OZ177837.1	38289170	38292459	1	protein-coding	CAL8103539.1	420	CAL8103539.1_Currot	3760.EMJ23785	2.47e-291	796	COG0685@1|root,2QS7Q@2759|Eukaryota,37I6A@33090|Viridiplantae,3G7ZZ@35493|Streptophyta,4JMW7@91835|fabids	35493|Streptophyta	E	Belongs to the peroxidase family	peroxidase
OZ177837.1	38292988	38297578	1	protein-coding	CAL8103545.1	1506	CAL8103545.1_Currot	3750.XP_008359393.1	0	1376	COG2801@1|root,KOG0017@2759|Eukaryota,37RIF@33090|Viridiplantae,3G9AM@35493|Streptophyta	35493|Streptophyta	K	cysteine-rich RLK (RECEPTOR-like protein kinase) 8	RVT_2,Retrotran_gag_2,Retrotran_gag_3,Retrotrans_gag,gag_pre-integrs,rve
OZ177837.1	38304432	38310122	1	protein-coding	CAL8103547.1	894	CAL8103547.1_Currot	3760.EMJ28861	0	1529	2CMGW@1|root,2QQB7@2759|Eukaryota,37PWC@33090|Viridiplantae,3GD4T@35493|Streptophyta,4JJ9C@91835|fabids	35493|Streptophyta	S	Protein of unknown function (DUF632)	DUF630,DUF632
OZ177837.1	38311140	38315629	1	protein-coding	CAL8103549.1	499	CAL8103549.1_Currot	102107.XP_008219623.1	0	952	COG0526@1|root,KOG0190@2759|Eukaryota,37R3F@33090|Viridiplantae,3GCU7@35493|Streptophyta,4JRE7@91835|fabids	35493|Streptophyta	O	disulfide-isomerase-like	Thioredoxin,Thioredoxin_6
OZ177837.1	38315959	38317338	1	protein-coding	CAL8103551.1	242	CAL8103551.1_Currot	3760.EMJ28611	8.45e-127	366	2E4I8@1|root,2SBEG@2759|Eukaryota,37WYG@33090|Viridiplantae,3GM19@35493|Streptophyta	35493|Streptophyta	S	Fasciclin-like arabinogalactan protein 20	Fasciclin
OZ177837.1	38317295	38319221	1	protein-coding	CAL8103553.1	238	CAL8103553.1_Currot	102107.XP_008219624.1	1.02e-138	395	COG5641@1|root,KOG1601@2759|Eukaryota,37SJA@33090|Viridiplantae,3G9MX@35493|Streptophyta,4JPAS@91835|fabids	35493|Streptophyta	K	two-component response regulator	Response_reg
OZ177837.1	38322934	38326495	1	protein-coding	CAL8103555.1	422	CAL8103555.1_Currot	102107.XP_008219625.1	5.46e-280	768	COG0113@1|root,KOG2794@2759|Eukaryota,37KWI@33090|Viridiplantae,3GENY@35493|Streptophyta,4JHHG@91835|fabids	35493|Streptophyta	H	Delta-aminolevulinic acid dehydratase	ALAD
OZ177837.1	38326576	38330876	1	protein-coding	CAL8103558.1	481	CAL8103558.1_Currot	102107.XP_008219626.1	0	940	COG1473@1|root,2QQEM@2759|Eukaryota,37SB1@33090|Viridiplantae,3GDFQ@35493|Streptophyta,4JHCK@91835|fabids	35493|Streptophyta	S	Iaa-amino acid hydrolase	M20_dimer,Peptidase_M20
OZ177837.1	38341887	38345353	1	protein-coding	CAL8103567.1	377	CAL8103567.1_Currot	3760.EMJ24422	5.76e-266	729	KOG3178@1|root,KOG3178@2759|Eukaryota,37PBP@33090|Viridiplantae,3GGBD@35493|Streptophyta,4JGV4@91835|fabids	35493|Streptophyta	S	Belongs to the class I-like SAM-binding methyltransferase superfamily. Cation-independent O- methyltransferase family	Dimerisation,Methyltransf_2
OZ177837.1	38345036	38350248	1	protein-coding	CAL8103570.1	401	CAL8103570.1_Currot	102107.XP_008219628.1	1e-244	674	KOG2997@1|root,KOG2997@2759|Eukaryota,37QP2@33090|Viridiplantae,3GFHE@35493|Streptophyta,4JMM7@91835|fabids	35493|Streptophyta	S	f-box protein	F-box,F-box-like
OZ177837.1	38349731	38351010	1	protein-coding	CAL8103573.1	111	CAL8103573.1_Currot	3760.EMJ27108	6.97e-54	171	2BMNI@1|root,2S1MA@2759|Eukaryota,37VYH@33090|Viridiplantae,3GJMR@35493|Streptophyta,4JQ8P@91835|fabids	35493|Streptophyta	S	Acetyltransferase At1g77540-like	Acetyltransf_CG
OZ177837.1	38351632	38353841	1	protein-coding	CAL8103576.1	166	CAL8103576.1_Currot	102107.XP_008219630.1	1.62e-94	278	COG0636@1|root,KOG0232@2759|Eukaryota,37J2Q@33090|Viridiplantae,3G8P4@35493|Streptophyta	35493|Streptophyta	C	Proton-conducting pore forming subunit of the membrane integral V0 complex of vacuolar ATPase. V-ATPase is responsible for acidifying a variety of intracellular compartments in eukaryotic cells	ATP-synt_C
OZ177837.1	38355765	38358456	1	protein-coding	CAL8103579.1	325	CAL8103579.1_Currot	3760.EMJ23873	4.9e-241	661	KOG1987@1|root,KOG1987@2759|Eukaryota,37IB6@33090|Viridiplantae,3GAZC@35493|Streptophyta,4JHD0@91835|fabids	35493|Streptophyta	D	BTB POZ domain-containing protein	BTB
OZ177837.1	38360222	38364210	1	protein-coding	CAL8103582.1	326	CAL8103582.1_Currot	3760.EMJ23872	4.9e-239	656	KOG1987@1|root,KOG1987@2759|Eukaryota,37IB6@33090|Viridiplantae,3GAZC@35493|Streptophyta,4JHD0@91835|fabids	35493|Streptophyta	D	BTB POZ domain-containing protein	BTB
OZ177837.1	38365137	38366486	1	protein-coding	CAL8103585.1	209	CAL8103585.1_Currot	102107.XP_008219633.1	8.95e-126	360	KOG0800@1|root,KOG0800@2759|Eukaryota,37WV3@33090|Viridiplantae,3GKU8@35493|Streptophyta,4JR0H@91835|fabids	35493|Streptophyta	O	E3 ubiquitin-protein ligase	zf-RING_2
OZ177837.1	38367971	38368748	1	protein-coding	CAL8103588.1	111	CAL8103588.1_Currot	3750.XP_008368080.1	1.43e-73	220	2BH1D@1|root,2S1AP@2759|Eukaryota,37VSI@33090|Viridiplantae,3GJY6@35493|Streptophyta,4JQ1T@91835|fabids	35493|Streptophyta	S	zinc-ribbon family	zinc_ribbon_15
OZ177837.1	38368840	38372733	1	protein-coding	CAL8103590.1	542	CAL8103590.1_Currot	102107.XP_008219635.1	0	1114	COG4638@1|root,2QS20@2759|Eukaryota,37QNK@33090|Viridiplantae,3G9D1@35493|Streptophyta,4JM54@91835|fabids	35493|Streptophyta	P	Chlorophyllide a oxygenase	PaO,Rieske
OZ177837.1	38373831	38376363	1	protein-coding	CAL8103597.1	278	CAL8103597.1_Currot	102107.XP_008219636.1	1.25e-201	558	KOG4474@1|root,KOG4474@2759|Eukaryota,37JP4@33090|Viridiplantae,3G9PI@35493|Streptophyta,4JJ43@91835|fabids	35493|Streptophyta	S	TLC domain-containing protein	TRAM_LAG1_CLN8
OZ177837.1	38376577	38382379	1	protein-coding	CAL8103599.1	703	CAL8103599.1_Currot	102107.XP_008219637.1	0	941	28I8T@1|root,2QQJ4@2759|Eukaryota,37NW2@33090|Viridiplantae,3GDU2@35493|Streptophyta,4JKJI@91835|fabids	35493|Streptophyta	S	Filament-like plant protein	FPP
OZ177837.1	38382536	38385317	1	protein-coding	CAL8103603.1	466	CAL8103603.1_Currot	102107.XP_008219724.1	4.38e-206	578	2AAVC@1|root,2RYMX@2759|Eukaryota,37PN9@33090|Viridiplantae,3GHZC@35493|Streptophyta,4JQ4M@91835|fabids	35493|Streptophyta	S	LRR-repeat protein	F-box,FBD
OZ177837.1	38385993	38390598	1	protein-coding	CAL8103606.1	177	CAL8103606.1_Currot	3760.EMJ28585	2.1e-87	271	KOG1844@1|root,KOG1844@2759|Eukaryota,37IEA@33090|Viridiplantae,3GBRB@35493|Streptophyta,4JIZM@91835|fabids	35493|Streptophyta	S	PHD finger protein MALE MEIOCYTE DEATH	PHD
OZ177837.1	38389985	38391221	1	protein-coding	CAL8103612.1	209	CAL8103612.1_Currot	3760.EMJ28585	6.42e-73	235	KOG1844@1|root,KOG1844@2759|Eukaryota,37IEA@33090|Viridiplantae,3GBRB@35493|Streptophyta,4JIZM@91835|fabids	35493|Streptophyta	S	PHD finger protein MALE MEIOCYTE DEATH	PHD
OZ177837.1	38393373	38395052	1	protein-coding	CAL8103615.1	465	CAL8103615.1_Currot	3760.EMJ23049	6.78e-226	630	2AAVC@1|root,2RYMX@2759|Eukaryota,37PN9@33090|Viridiplantae,3GHZC@35493|Streptophyta,4JQ4M@91835|fabids	35493|Streptophyta	S	LRR-repeat protein	F-box,FBD
OZ177837.1	38396648	38399633	1	protein-coding	CAL8103618.1	755	CAL8103618.1_Currot	102107.XP_008219641.1	0	1441	COG0515@1|root,KOG1187@2759|Eukaryota,37MEY@33090|Viridiplantae,3GARC@35493|Streptophyta,4JTMY@91835|fabids	35493|Streptophyta	T	receptor-like protein kinase At1g67000	GUB_WAK_bind,Pkinase,Pkinase_Tyr,WAK_assoc
OZ177837.1	38408796	38411910	1	protein-coding	CAL8103624.1	279	CAL8103624.1_Currot	102107.XP_008219642.1	1.67e-186	520	2CN31@1|root,2QTMT@2759|Eukaryota,37KQP@33090|Viridiplantae,3GBW6@35493|Streptophyta,4JKC2@91835|fabids	35493|Streptophyta	S	Photosystem II 22 kDa protein	Chloroa_b-bind
OZ177837.1	38412995	38414755	1	protein-coding	CAL8103627.1	163	CAL8103627.1_Currot	102107.XP_008219643.1	8.22e-114	326	2AWBH@1|root,2RZYC@2759|Eukaryota,37UP0@33090|Viridiplantae,3GIM8@35493|Streptophyta,4JPJG@91835|fabids	35493|Streptophyta	S	protein At4g08330, chloroplastic-like	-
OZ177837.1	38415329	38426050	1	protein-coding	CAL8103630.1	390	CAL8103630.1_Currot	102107.XP_008219728.1	8.62e-254	730	28K72@1|root,2QQ4G@2759|Eukaryota,37TAV@33090|Viridiplantae,3GEFQ@35493|Streptophyta,4JS9I@91835|fabids	35493|Streptophyta	S	Belongs to the 'GDSL' lipolytic enzyme family	Lipase_GDSL
OZ177837.1	38431881	38432645	1	protein-coding	CAL8103633.1	87	CAL8103633.1_Currot	102107.XP_008219728.1	1.02e-40	149	28K72@1|root,2QQ4G@2759|Eukaryota,37TAV@33090|Viridiplantae,3GEFQ@35493|Streptophyta,4JS9I@91835|fabids	35493|Streptophyta	S	Belongs to the 'GDSL' lipolytic enzyme family	Lipase_GDSL
OZ177837.1	38438197	38441198	1	protein-coding	CAL8103636.1	281	CAL8103636.1_Currot	102107.XP_008219728.1	1.1e-149	456	28K72@1|root,2QQ4G@2759|Eukaryota,37TAV@33090|Viridiplantae,3GEFQ@35493|Streptophyta,4JS9I@91835|fabids	35493|Streptophyta	S	Belongs to the 'GDSL' lipolytic enzyme family	Lipase_GDSL
OZ177837.1	38439891	38441199	1	protein-coding	CAL8103639.1	183	CAL8103639.1_Currot	3760.EMJ23044	5.4e-113	333	28K72@1|root,2QQ4G@2759|Eukaryota,37TAV@33090|Viridiplantae,3GEFQ@35493|Streptophyta,4JS9I@91835|fabids	35493|Streptophyta	S	Belongs to the 'GDSL' lipolytic enzyme family	Lipase_GDSL
OZ177837.1	38443078	38445969	1	protein-coding	CAL8103642.1	388	CAL8103642.1_Currot	102107.XP_008219729.1	8.46e-285	777	28K72@1|root,2QQ4G@2759|Eukaryota,37TAV@33090|Viridiplantae,3GEFQ@35493|Streptophyta,4JS9I@91835|fabids	35493|Streptophyta	S	Belongs to the 'GDSL' lipolytic enzyme family	Lipase_GDSL
OZ177837.1	38452342	38456403	1	protein-coding	CAL8103645.1	889	CAL8103645.1_Currot	102107.XP_008219644.1	0	1590	28JVX@1|root,2QSA1@2759|Eukaryota,37IVU@33090|Viridiplantae,3G7Y2@35493|Streptophyta,4JHPJ@91835|fabids	35493|Streptophyta	S	N-terminal C2 in EEIG1 and EHBP1 proteins	NT-C2
OZ177837.1	38456905	38459614	1	protein-coding	CAL8103648.1	211	CAL8103648.1_Currot	102107.XP_008219645.1	1.98e-142	402	COG2801@1|root,KOG0017@2759|Eukaryota,37U6T@33090|Viridiplantae,3GI2U@35493|Streptophyta,4JPNA@91835|fabids	35493|Streptophyta	L	Protein of unknown function (DUF740)	DUF740
OZ177837.1	38479814	38486718	1	protein-coding	CAL8103666.1	695	CAL8103666.1_Currot	3760.EMJ28180	0	1373	COG1022@1|root,KOG1180@2759|Eukaryota,37KCQ@33090|Viridiplantae,3G9YS@35493|Streptophyta,4JDWI@91835|fabids	35493|Streptophyta	I	Long chain acyl-CoA synthetase 9	AMP-binding
OZ177837.1	38487571	38494153	1	protein-coding	CAL8103672.1	441	CAL8103672.1_Currot	3760.EMJ23419	1.65e-302	827	COG0457@1|root,KOG0553@2759|Eukaryota,37NAY@33090|Viridiplantae,3G923@35493|Streptophyta,4JHJT@91835|fabids	35493|Streptophyta	S	Small glutamine-rich tetratricopeptide repeat-containing	SGTA_dimer,TPR_1,TPR_11,TPR_17,TPR_2
OZ177837.1	38495428	38496422	1	protein-coding	CAL8103675.1	147	CAL8103675.1_Currot	102107.XP_008229626.1	1.54e-32	126	COG4886@1|root,KOG0619@2759|Eukaryota,37HQN@33090|Viridiplantae,3GAWU@35493|Streptophyta,4JD2W@91835|fabids	35493|Streptophyta	S	Leucine-rich repeat receptor-like kinase protein FLORAL ORGAN NUMBER1	LRRNT_2,LRR_1,LRR_4,LRR_6,LRR_8
OZ177837.1	38498083	38499672	1	protein-coding	CAL8103678.1	295	CAL8103678.1_Currot	3760.EMJ15687	1.32e-92	296	KOG1121@1|root,KOG1121@2759|Eukaryota,37MSF@33090|Viridiplantae,3GDM8@35493|Streptophyta,4JSAI@91835|fabids	35493|Streptophyta	L	Zinc finger BED domain-containing protein	DUF4413,Dimer_Tnp_hAT,zf-BED

## Sheet: BxC Vanilloyl glucose
Genome of 'Currot' (NCBI database)							Functional annotation (eggNOG-mapper)
Accession	Begin	End	Chromosome	Gene Type	Protein accession	Protein length	#query	seed_ortholog	evalue	score	eggNOG_OGs	max_annot_lvl	COG_category	Description	PFAMs
OZ177840.1	17000950	17001429	4	protein-coding	CAL8152356.1	159	CAL8152356.1_Currot	102107.XP_008243391.1	1e-88	290	COG2801@1|root,KOG0017@2759|Eukaryota,37RKH@33090|Viridiplantae,3G8J3@35493|Streptophyta	35493|Streptophyta	L	transposition, RNA-mediated	RVT_1,Retrotrans_gag,rve
OZ177840.1	17003244	17003537	4	protein-coding	CAL8152357.1	97	CAL8152357.1_Currot	102107.XP_008243391.1	4.38e-48	171	COG2801@1|root,KOG0017@2759|Eukaryota,37RKH@33090|Viridiplantae,3G8J3@35493|Streptophyta	35493|Streptophyta	L	transposition, RNA-mediated	RVT_1,Retrotrans_gag,rve
OZ177840.1	17007285	17008405	4	protein-coding	CAL8152358.1	311	CAL8152358.1_Currot	3880.AES67469	1.84e-121	391	COG1874@1|root,COG2801@1|root,KOG0017@2759|Eukaryota,KOG0496@2759|Eukaryota,37P9T@33090|Viridiplantae,3GEVX@35493|Streptophyta,4JI1Z@91835|fabids	35493|Streptophyta	G	beta-galactosidase	Gal_Lectin,Glyco_hydro_35
OZ177840.1	17013374	17015407	4	protein-coding	CAL8152359.1	677	CAL8152359.1_Currot	3760.EMJ15972	0	1231	COG0515@1|root,2QTX3@2759|Eukaryota,37QMV@33090|Viridiplantae,3G7RI@35493|Streptophyta,4JGIP@91835|fabids	35493|Streptophyta	T	L-type lectin-domain containing receptor kinase IX.1-like	Lectin_legB,Pkinase
OZ177840.1	17023462	17023701	4	protein-coding	CAL8152360.1	79	CAL8152360.1_Currot	225117.XP_009351233.1	9.11e-26	104	COG2801@1|root,KOG0017@2759|Eukaryota,37RIF@33090|Viridiplantae,3GJ2P@35493|Streptophyta,4JSUG@91835|fabids	35493|Streptophyta	L	Cysteine-rich RLK (RECEPTOR-like protein kinase) 8	Retrotran_gag_2
OZ177840.1	17024103	17027614	4	protein-coding	CAL8152361.1	341	CAL8152361.1_Currot	102107.XP_008244614.1	1.46e-213	593	KOG1558@1|root,KOG1558@2759|Eukaryota,37HN2@33090|Viridiplantae,3G95D@35493|Streptophyta,4JKS2@91835|fabids	35493|Streptophyta	P	Zinc transporter	Zip
OZ177840.1	17030439	17030846	4	protein-coding	CAL8152362.1	135	CAL8152362.1_Currot	102107.XP_008243389.1	2e-61	211	COG2801@1|root,KOG0017@2759|Eukaryota,37R6P@33090|Viridiplantae,3G8BW@35493|Streptophyta,4JN0G@91835|fabids	35493|Streptophyta	L	Uncharacterized protein K02A2.6-like	RVT_1,RVT_3,rve
OZ177840.1	17031102	17032767	4	protein-coding	CAL8152363.1	482	CAL8152363.1_Currot	102107.XP_008243389.1	3.85e-263	761	COG2801@1|root,KOG0017@2759|Eukaryota,37R6P@33090|Viridiplantae,3G8BW@35493|Streptophyta,4JN0G@91835|fabids	35493|Streptophyta	L	Uncharacterized protein K02A2.6-like	RVT_1,RVT_3,rve
OZ177840.1	17033265	17033603	4	protein-coding	CAL8152364.1	112	CAL8152364.1_Currot	102107.XP_008221459.1	5.17e-70	223	COG2801@1|root,KOG0017@2759|Eukaryota,37R6P@33090|Viridiplantae,3G8BW@35493|Streptophyta,4JN0G@91835|fabids	35493|Streptophyta	L	Uncharacterized protein K02A2.6-like	RVT_1,RVT_3,rve
OZ177840.1	17033700	17033924	4	protein-coding	CAL8152365.1	74	CAL8152365.1_Currot	102107.XP_008229060.1	1.28e-27	105	COG2801@1|root,KOG0017@2759|Eukaryota,37R6P@33090|Viridiplantae,3G8BW@35493|Streptophyta,4JN0G@91835|fabids	35493|Streptophyta	L	Uncharacterized protein K02A2.6-like	RVT_1,RVT_3,rve
OZ177840.1	17034965	17035753	4	protein-coding	CAL8152366.1	262	CAL8152366.1_Currot	102107.XP_008245969.1	6.77e-147	426	2E1M0@1|root,2S8XN@2759|Eukaryota,37WG5@33090|Viridiplantae,3GK4P@35493|Streptophyta	35493|Streptophyta	S	Plant mobile domain	PMD
OZ177840.1	17036407	17036961	4	protein-coding	CAL8152367.1	103	CAL8152367.1_Currot	102107.XP_008237304.1	3.74e-33	128	2E1M0@1|root,2S8XN@2759|Eukaryota,37WG5@33090|Viridiplantae,3GK4P@35493|Streptophyta	35493|Streptophyta	S	Plant mobile domain	PMD
OZ177840.1	17044521	17045235	4	protein-coding	CAL8152368.1	178	CAL8152368.1_Currot	102107.XP_008241429.1	3.33e-06	54.3	2CN50@1|root,2QTXM@2759|Eukaryota,37SQV@33090|Viridiplantae,3GDR1@35493|Streptophyta,4JMH9@91835|fabids	35493|Streptophyta	S	UPF0481 protein At3g47200-like	DUF247
OZ177840.1	17046159	17048195	4	protein-coding	CAL8152369.1	678	CAL8152369.1_Currot	3760.EMJ15972	0	1240	COG0515@1|root,2QTX3@2759|Eukaryota,37QMV@33090|Viridiplantae,3G7RI@35493|Streptophyta,4JGIP@91835|fabids	35493|Streptophyta	T	L-type lectin-domain containing receptor kinase IX.1-like	Lectin_legB,Pkinase
OZ177840.1	17052480	17053930	4	protein-coding	CAL8152371.1	376	CAL8152371.1_Currot	3750.XP_008351314.1	6.62e-129	394	2CMYU@1|root,2QSU3@2759|Eukaryota,37PJH@33090|Viridiplantae,3GDDJ@35493|Streptophyta,4JNPX@91835|fabids	35493|Streptophyta	S	Zinc finger MYM-type protein 1-like	DUF4371,Dimer_Tnp_hAT
OZ177840.1	17054333	17054959	4	protein-coding	CAL8152372.1	151	CAL8152372.1_Currot	102107.XP_008233040.1	4.15e-79	253	2CMYU@1|root,2QSU3@2759|Eukaryota,37PJH@33090|Viridiplantae,3GDDJ@35493|Streptophyta,4JNPX@91835|fabids	35493|Streptophyta	S	Zinc finger MYM-type protein 1-like	DUF4371,Dimer_Tnp_hAT
OZ177840.1	17057952	17059214	4	protein-coding	CAL8152373.1	211	CAL8152373.1_Currot	3760.EMJ27374	9.74e-96	311	COG2801@1|root,KOG0017@2759|Eukaryota,37NRU@33090|Viridiplantae,3GRQH@35493|Streptophyta	35493|Streptophyta	L	transposition, RNA-mediated	-
OZ177840.1	17059395	17060447	4	protein-coding	CAL8152374.1	134	CAL8152374.1_Currot	3760.EMJ27374	1.25e-60	208	COG2801@1|root,KOG0017@2759|Eukaryota,37NRU@33090|Viridiplantae,3GRQH@35493|Streptophyta	35493|Streptophyta	L	transposition, RNA-mediated	-
OZ177840.1	17060207	17061830	4	protein-coding	CAL8152375.1	489	CAL8152375.1_Currot	3760.EMJ17505	5.67e-232	683	COG2801@1|root,KOG0017@2759|Eukaryota,37NRU@33090|Viridiplantae,3GGV0@35493|Streptophyta	35493|Streptophyta	E	L-threonine ammonia-lyase activity	RVP_2,RVT_1,Retrotrans_gag,rve
OZ177840.1	17062388	17063245	4	protein-coding	CAL8152376.1	107	CAL8152376.1_Currot	3760.EMJ27374	3.27e-45	163	COG2801@1|root,KOG0017@2759|Eukaryota,37NRU@33090|Viridiplantae,3GRQH@35493|Streptophyta	35493|Streptophyta	L	transposition, RNA-mediated	-
OZ177840.1	17066867	17067061	4	protein-coding	CAL8152378.1	64	CAL8152378.1_Currot	3760.EMJ07477	5.3e-27	102	2D52H@1|root,2SX4Y@2759|Eukaryota	2759|Eukaryota	S	Pfam:UBN2_3	-
OZ177840.1	17067459	17071022	4	protein-coding	CAL8152379.1	341	CAL8152379.1_Currot	102107.XP_008244614.1	3.59e-214	594	KOG1558@1|root,KOG1558@2759|Eukaryota,37HN2@33090|Viridiplantae,3G95D@35493|Streptophyta,4JKS2@91835|fabids	35493|Streptophyta	P	Zinc transporter	Zip
OZ177840.1	17072040	17075543	4	protein-coding	CAL8152380.1	260	CAL8152380.1_Currot	102107.XP_008244591.1	1.29e-185	516	COG2007@1|root,KOG3163@2759|Eukaryota,37KT2@33090|Viridiplantae,3GBAS@35493|Streptophyta,4JI0U@91835|fabids	35493|Streptophyta	J	Ribosome biogenesis protein NSA2 homolog	Ribosomal_S8e
OZ177840.1	17075022	17075903	4	protein-coding	CAL8152382.1	126	CAL8152382.1_Currot	102107.XP_008229508.1	1.93e-65	207	KOG1075@1|root,KOG1075@2759|Eukaryota	2759|Eukaryota	E	Ribonuclease H protein	RVT_3,zf-RVT
OZ177840.1	17075955	17077430	4	protein-coding	CAL8152383.1	491	CAL8152383.1_Currot	102107.XP_008226782.1	1.93e-142	440	KOG1075@1|root,KOG1075@2759|Eukaryota,37TIF@33090|Viridiplantae,3G9IZ@35493|Streptophyta	35493|Streptophyta	L	ribonuclease H protein	DUF4283,RVT_1,RVT_3,zf-CCHC_4,zf-RVT
OZ177840.1	17077480	17078238	4	protein-coding	CAL8152384.1	252	CAL8152384.1_Currot	3760.EMJ08780	3.08e-105	336	KOG1075@1|root,KOG1075@2759|Eukaryota,37TIF@33090|Viridiplantae,3G9IZ@35493|Streptophyta	35493|Streptophyta	L	ribonuclease H protein	RVT_1,RVT_3,zf-CCHC_4,zf-RVT
OZ177840.1	17077801	17078664	4	protein-coding	CAL8152385.1	120	CAL8152385.1_Currot	3760.EMJ08780	7.44e-33	128	KOG1075@1|root,KOG1075@2759|Eukaryota,37TIF@33090|Viridiplantae,3G9IZ@35493|Streptophyta	35493|Streptophyta	L	ribonuclease H protein	RVT_1,RVT_3,zf-CCHC_4,zf-RVT
OZ177840.1	17079818	17083761	4	protein-coding	CAL8152386.1	409	CAL8152386.1_Currot	102107.XP_008244590.1	4.08e-289	790	COG0438@1|root,KOG0853@2759|Eukaryota,37N6X@33090|Viridiplantae,3GFYN@35493|Streptophyta,4JJ1I@91835|fabids	35493|Streptophyta	M	Alpha-1,3 1,6-mannosyltransferase	Glyco_transf_4,Glycos_transf_1
OZ177840.1	17084025	17089593	4	protein-coding	CAL8152387.1	363	CAL8152387.1_Currot	102107.XP_008244589.1	3.1e-247	680	COG5190@1|root,KOG2832@2759|Eukaryota,37ITW@33090|Viridiplantae,3GCGY@35493|Streptophyta,4JNPQ@91835|fabids	35493|Streptophyta	K	Mitochondrial import inner membrane translocase subunit	NIF
OZ177840.1	17091865	17092859	4	protein-coding	CAL8152389.1	245	CAL8152389.1_Currot	102107.XP_008244588.1	2.75e-134	385	2BNEI@1|root,2S1PA@2759|Eukaryota,37VPE@33090|Viridiplantae,3GJZA@35493|Streptophyta,4JQQH@91835|fabids	35493|Streptophyta	-	-	-
OZ177840.1	17095022	17095988	4	protein-coding	CAL8152390.1	220	CAL8152390.1_Currot	102107.XP_008244586.1	8.9e-108	315	KOG1603@1|root,KOG1603@2759|Eukaryota,382QZ@33090|Viridiplantae,3GMAW@35493|Streptophyta	35493|Streptophyta	P	transposition, RNA-mediated	HMA
OZ177840.1	17097353	17100919	4	protein-coding	CAL8152391.1	339	CAL8152391.1_Currot	102107.XP_008244585.1	2.51e-222	616	COG1697@1|root,KOG2795@2759|Eukaryota,37HJU@33090|Viridiplantae,3GDUK@35493|Streptophyta,4JDJC@91835|fabids	35493|Streptophyta	L	Meiotic recombination protein	TP6A_N
OZ177840.1	17101810	17104210	4	protein-coding	CAL8152392.1	395	CAL8152392.1_Currot	102107.XP_008244584.1	2.96e-242	669	KOG1418@1|root,KOG1418@2759|Eukaryota,37IY4@33090|Viridiplantae,3G8RZ@35493|Streptophyta,4JF70@91835|fabids	35493|Streptophyta	P	Potassium channel	Ion_trans_2
OZ177840.1	17105546	17108106	4	protein-coding	CAL8152393.1	337	CAL8152393.1_Currot	3760.EMJ12763	2.05e-232	640	KOG1418@1|root,KOG1418@2759|Eukaryota,37IY4@33090|Viridiplantae,3G8RZ@35493|Streptophyta,4JF70@91835|fabids	35493|Streptophyta	P	Potassium channel	Ion_trans_2
OZ177840.1	17109964	17111103	4	protein-coding	CAL8152396.1	96	CAL8152396.1_Currot	3760.EMJ13492	5.84e-57	177	2BWBM@1|root,2S4A8@2759|Eukaryota,37WDQ@33090|Viridiplantae,3GKVX@35493|Streptophyta,4JR3R@91835|fabids	35493|Streptophyta	S	Encoded by	-
OZ177840.1	17114254	17117614	4	protein-coding	CAL8152397.1	425	CAL8152397.1_Currot	102107.XP_008244581.1	4.73e-303	827	COG0031@1|root,KOG1481@2759|Eukaryota,37K9S@33090|Viridiplantae,3GDGP@35493|Streptophyta,4JEIQ@91835|fabids	35493|Streptophyta	E	cysteine synthase	PALP
OZ177840.1	17118455	17120392	4	protein-coding	CAL8152398.1	146	CAL8152398.1_Currot	102107.XP_008244578.1	6.48e-96	280	2CDYN@1|root,2S1AE@2759|Eukaryota,37VCF@33090|Viridiplantae,3GJFW@35493|Streptophyta,4JQ4S@91835|fabids	35493|Streptophyta	-	-	-
OZ177840.1	17123212	17124565	4	protein-coding	CAL8152399.1	255	CAL8152399.1_Currot	102107.XP_008227170.1	7.57e-169	473	2C8JS@1|root,2S98F@2759|Eukaryota,37XCH@33090|Viridiplantae,3GK7T@35493|Streptophyta,4JR4E@91835|fabids	35493|Streptophyta	-	-	-
OZ177840.1	17126415	17133807	4	protein-coding	CAL8152400.1	682	CAL8152400.1_Currot	102107.XP_008227168.1	1.05e-204	598	KOG2266@1|root,KOG2266@2759|Eukaryota,37M46@33090|Viridiplantae,3G7BT@35493|Streptophyta,4JKQP@91835|fabids	35493|Streptophyta	B	DEK C terminal domain	DEK_C
OZ177840.1	17139472	17140572	4	protein-coding	CAL8152403.1	199	CAL8152403.1_Currot	3760.EMJ13284	7.13e-98	289	COG2036@1|root,KOG0869@2759|Eukaryota,37N30@33090|Viridiplantae,3GHVK@35493|Streptophyta,4JTF6@91835|fabids	35493|Streptophyta	K	Nuclear transcription factor Y subunit	CBFD_NFYB_HMF
OZ177840.1	17144184	17149492	4	protein-coding	CAL8152404.1	715	CAL8152404.1_Currot	102107.XP_008227165.1	0	1058	KOG0118@1|root,KOG0118@2759|Eukaryota,37PJD@33090|Viridiplantae,3GAPE@35493|Streptophyta,4JJ09@91835|fabids	35493|Streptophyta	A	cleavage and polyadenylation specificity factor subunit	RRM_1
OZ177840.1	17150931	17151740	4	protein-coding	CAL8152405.1	102	CAL8152405.1_Currot	3760.EMJ10243	3.83e-39	142	KOG1121@1|root,KOG1121@2759|Eukaryota	2759|Eukaryota	E	protein dimerization activity	DUF4413,Dimer_Tnp_hAT
OZ177840.1	17161117	17162912	4	protein-coding	CAL8152406.1	144	CAL8152406.1_Currot	3760.EMJ10243	3.11e-34	131	KOG1121@1|root,KOG1121@2759|Eukaryota	2759|Eukaryota	E	protein dimerization activity	DUF4413,Dimer_Tnp_hAT
OZ177840.1	17166320	17168375	4	protein-coding	CAL8152407.1	395	CAL8152407.1_Currot	102107.XP_008233465.1	4.97e-98	309	KOG1075@1|root,KOG1075@2759|Eukaryota,38093@33090|Viridiplantae,3GPQM@35493|Streptophyta	35493|Streptophyta	S	Ribonuclease H protein	RVT_3,zf-RVT
OZ177840.1	17168938	17169967	4	protein-coding	CAL8152408.1	115	CAL8152408.1_Currot	102107.XP_008221653.1	1.01e-48	171	KOG0637@1|root,KOG0637@2759|Eukaryota,37RTD@33090|Viridiplantae,3GCJG@35493|Streptophyta,4JJG1@91835|fabids	35493|Streptophyta	G	Sucrose transport protein	MFS_1,MFS_2
OZ177840.1	17171635	17172901	4	protein-coding	CAL8152409.1	239	CAL8152409.1_Currot	3760.EMJ15585	6.41e-33	126	COG2801@1|root,KOG0017@2759|Eukaryota,37WR0@33090|Viridiplantae,3GM95@35493|Streptophyta,4JUSV@91835|fabids	35493|Streptophyta	L	Vegetative cell wall protein gp1-like	-
OZ177840.1	17175131	17179799	4	protein-coding	CAL8152410.1	523	CAL8152410.1_Currot	102107.XP_008227162.1	0	1068	2CJU3@1|root,2QRDP@2759|Eukaryota,37QXE@33090|Viridiplantae,3GAU9@35493|Streptophyta,4JDKP@91835|fabids	35493|Streptophyta	T	Inactive beta-amylase 4	Glyco_hydro_14
OZ177840.1	17181067	17188442	4	protein-coding	CAL8152411.1	967	CAL8152411.1_Currot	3760.EMJ15750	0	1840	COG2217@1|root,KOG0207@2759|Eukaryota,37HKS@33090|Viridiplantae,3G7MY@35493|Streptophyta,4JDMM@91835|fabids	35493|Streptophyta	P	Copper-transporting ATPase	E1-E2_ATPase,HMA,Hydrolase
OZ177840.1	17190775	17194278	4	protein-coding	CAL8152412.1	251	CAL8152412.1_Currot	3760.EMJ15921	5.67e-124	357	COG2036@1|root,KOG0869@2759|Eukaryota,37V3F@33090|Viridiplantae,3GIJ5@35493|Streptophyta,4JU22@91835|fabids	35493|Streptophyta	K	Nuclear transcription factor Y subunit	CBFD_NFYB_HMF
OZ177840.1	17196762	17198524	4	protein-coding	CAL8152413.1	328	CAL8152413.1_Currot	102107.XP_008227187.1	5.96e-183	523	COG2124@1|root,KOG0157@2759|Eukaryota,37HDQ@33090|Viridiplantae,3GE9G@35493|Streptophyta	35493|Streptophyta	Q	Belongs to the cytochrome P450 family	p450
OZ177840.1	17206695	17215160	4	protein-coding	CAL8152414.1	471	CAL8152414.1_Currot	102107.XP_008227160.1	0	929	COG0846@1|root,KOG1905@2759|Eukaryota,37JIC@33090|Viridiplantae,3GCS3@35493|Streptophyta,4JDX5@91835|fabids	35493|Streptophyta	BK	NAD-dependent protein deacetylase	SIR2
OZ177840.1	17222796	17225578	4	protein-coding	CAL8152415.1	800	CAL8152415.1_Currot	3750.XP_008351903.1	0	1059	COG2801@1|root,KOG0017@2759|Eukaryota,37UEI@33090|Viridiplantae,3GIBV@35493|Streptophyta,4JSTU@91835|fabids	35493|Streptophyta	L	transposition, RNA-mediated	Retrotrans_gag
OZ177840.1	17225676	17226546	4	protein-coding	CAL8152416.1	205	CAL8152416.1_Currot	102107.XP_008237384.1	2.31e-06	55.5	COG0596@1|root,KOG1454@2759|Eukaryota,37IUS@33090|Viridiplantae,3G7KP@35493|Streptophyta,4JDCZ@91835|fabids	35493|Streptophyta	S	Alpha/beta hydrolase family	Abhydrolase_1,Abhydrolase_6
OZ177840.1	17230682	17231372	4	protein-coding	CAL8152419.1	77	CAL8152419.1_Currot	3649.evm.model.supercontig_87.13	4.88e-11	64.3	KOG1844@1|root,KOG1844@2759|Eukaryota,37IEA@33090|Viridiplantae,3GBRB@35493|Streptophyta,3HNHG@3699|Brassicales	35493|Streptophyta	K	PHD finger protein MALE MEIOCYTE DEATH	PHD
OZ177840.1	17236046	17236315	4	protein-coding	CAL8152421.1	89	CAL8152421.1_Currot	3760.EMJ20768	7.63e-16	78.6	2CU6P@1|root,2RJJK@2759|Eukaryota,37T0A@33090|Viridiplantae,3GFI7@35493|Streptophyta	35493|Streptophyta	-	-	DUF659,Dimer_Tnp_hAT
OZ177840.1	17241668	17247630	4	protein-coding	CAL8152422.1	331	CAL8152422.1_Currot	102107.XP_008227157.1	5e-205	569	KOG0648@1|root,KOG0648@2759|Eukaryota,37Q8G@33090|Viridiplantae,3GA8U@35493|Streptophyta,4JRKN@91835|fabids	35493|Streptophyta	T	Belongs to the Nudix hydrolase family	NUDIX
OZ177840.1	17247704	17248566	4	protein-coding	CAL8152427.1	144	CAL8152427.1_Currot	102107.XP_008227184.1	7.3e-85	251	2E8SZ@1|root,2SF84@2759|Eukaryota,37XNG@33090|Viridiplantae,3GMHE@35493|Streptophyta,4JVC9@91835|fabids	35493|Streptophyta	-	-	-
OZ177840.1	17248889	17249814	4	protein-coding	CAL8152428.1	200	CAL8152428.1_Currot	4096.XP_009796879.1	4.95e-23	103	COG2801@1|root,KOG0017@2759|Eukaryota,37THH@33090|Viridiplantae,3GG2K@35493|Streptophyta,44UC5@71274|asterids	35493|Streptophyta	L	Mitochondrial protein	RVT_2,Retrotran_gag_2,Retrotran_gag_3,Retrotrans_gag,gag_pre-integrs,rve,zf-CCHC
OZ177840.1	17250321	17250776	4	protein-coding	CAL8152429.1	114	CAL8152429.1_Currot	3750.XP_008356166.1	2.9e-32	125	COG2801@1|root,KOG0017@2759|Eukaryota,37YIU@33090|Viridiplantae,3GNSS@35493|Streptophyta,4JUCM@91835|fabids	35493|Streptophyta	L	gag-polypeptide of LTR copia-type	Retrotran_gag_2,rve
OZ177840.1	17254593	17255495	4	protein-coding	CAL8152430.1	133	CAL8152430.1_Currot	225117.XP_009346180.1	1.55e-08	59.3	2CXJQ@1|root,2RY1G@2759|Eukaryota,37UAJ@33090|Viridiplantae,3GIFY@35493|Streptophyta	35493|Streptophyta	S	gag-polypeptide of LTR copia-type	Retrotran_gag_2,zf-CCHC
OZ177840.1	17255016	17255720	4	protein-coding	CAL8152431.1	67	CAL8152431.1_Currot	225117.XP_009352547.1	1.65e-11	63.9	2E2VN@1|root,2SA1V@2759|Eukaryota,37X5V@33090|Viridiplantae,3GM3G@35493|Streptophyta,4JVI1@91835|fabids	35493|Streptophyta	S	gag-polypeptide of LTR copia-type	Retrotran_gag_2
OZ177840.1	17261051	17261926	4	protein-coding	CAL8152432.1	198	CAL8152432.1_Currot	3760.EMJ05708	3.75e-98	307	2EJAP@1|root,2SPHZ@2759|Eukaryota,38055@33090|Viridiplantae,3GPVF@35493|Streptophyta	35493|Streptophyta	S	Plant mobile domain	PMD
OZ177840.1	17262004	17262330	4	protein-coding	CAL8152433.1	108	CAL8152433.1_Currot	3760.EMJ05204	4.9e-54	185	2EJAP@1|root,2SPHZ@2759|Eukaryota,38055@33090|Viridiplantae,3GPVF@35493|Streptophyta	35493|Streptophyta	S	Plant mobile domain	PMD
OZ177840.1	17262331	17263167	4	protein-coding	CAL8152434.1	278	CAL8152434.1_Currot	3760.EMJ05708	2.37e-145	432	2EJAP@1|root,2SPHZ@2759|Eukaryota,38055@33090|Viridiplantae,3GPVF@35493|Streptophyta	35493|Streptophyta	S	Plant mobile domain	PMD
OZ177840.1	17263214	17264657	4	protein-coding	CAL8152435.1	352	CAL8152435.1_Currot	3760.EMJ03032	2.7e-35	144	2EJAP@1|root,2SPHZ@2759|Eukaryota,38055@33090|Viridiplantae,3GPVF@35493|Streptophyta	35493|Streptophyta	S	Plant mobile domain	PMD
OZ177840.1	17265957	17266280	4	protein-coding	CAL8152436.1	107	CAL8152436.1_Currot	102107.XP_008231232.1	1.04e-37	141	COG2801@1|root,KOG0017@2759|Eukaryota,37R6P@33090|Viridiplantae,3G8BW@35493|Streptophyta,4JN0G@91835|fabids	35493|Streptophyta	L	Uncharacterized protein K02A2.6-like	RVT_1,RVT_3,Retrotrans_gag,rve
OZ177840.1	17271202	17272935	4	protein-coding	CAL8152437.1	410	CAL8152437.1_Currot	102107.XP_008227156.1	3.09e-246	682	28IRT@1|root,2QR33@2759|Eukaryota,37J9C@33090|Viridiplantae,3G8ND@35493|Streptophyta,4JE0B@91835|fabids	35493|Streptophyta	S	Fasciclin-like arabinogalactan protein	Fasciclin
OZ177840.1	17279811	17280968	4	protein-coding	CAL8152438.1	218	CAL8152438.1_Currot	102107.XP_008227155.1	1.89e-148	418	2BYWW@1|root,2QUSD@2759|Eukaryota,37QHT@33090|Viridiplantae,3GC1X@35493|Streptophyta,4JNNR@91835|fabids	35493|Streptophyta	S	Chloroplast import apparatus Tic20-like	TIC20
OZ177840.1	17282735	17285695	4	protein-coding	CAL8152439.1	445	CAL8152439.1_Currot	102107.XP_008227154.1	6.02e-269	742	28SXM@1|root,2QVU9@2759|Eukaryota,37SPZ@33090|Viridiplantae,3GFVD@35493|Streptophyta,4JIX8@91835|fabids	35493|Streptophyta	S	Myb/SANT-like DNA-binding domain	Myb_DNA-bind_4
OZ177840.1	17286593	17289130	4	protein-coding	CAL8152440.1	390	CAL8152440.1_Currot	3760.EMJ12607	9.49e-283	772	KOG0749@1|root,KOG0749@2759|Eukaryota,37N6E@33090|Viridiplantae,3GB1H@35493|Streptophyta,4JT5C@91835|fabids	35493|Streptophyta	C	Belongs to the mitochondrial carrier (TC 2.A.29) family	Mito_carr
OZ177840.1	17289871	17292543	4	protein-coding	CAL8152441.1	693	CAL8152441.1_Currot	102107.XP_008227182.1	0	1233	KOG4197@1|root,KOG4197@2759|Eukaryota,37SM1@33090|Viridiplantae,3GE01@35493|Streptophyta,4JG7Y@91835|fabids	35493|Streptophyta	J	pentatricopeptide repeat-containing protein At2g22410	Cupin_1,DYW_deaminase,PPR,PPR_2
OZ177840.1	17296929	17304052	4	protein-coding	CAL8152442.1	371	CAL8152442.1_Currot	3760.EMJ15033	4.1e-179	504	KOG0800@1|root,KOG0800@2759|Eukaryota,37JJC@33090|Viridiplantae,3G8W3@35493|Streptophyta,4JKCN@91835|fabids	35493|Streptophyta	O	E3 ubiquitin ligase BIG BROTHER-like	zf-RING_2
OZ177840.1	17304551	17305716	4	protein-coding	CAL8152444.1	188	CAL8152444.1_Currot	225117.XP_009343427.1	7.35e-96	288	KOG4585@1|root,KOG4585@2759|Eukaryota,37K76@33090|Viridiplantae,3GAQ9@35493|Streptophyta	35493|Streptophyta	L	nuclease HARBI1	DDE_Tnp_4
OZ177840.1	17309485	17316287	4	protein-coding	CAL8152445.1	166	CAL8152445.1_Currot	102107.XP_008227149.1	1.21e-114	329	COG1095@1|root,KOG3298@2759|Eukaryota,37SIS@33090|Viridiplantae,3GGYC@35493|Streptophyta,4JKQF@91835|fabids	35493|Streptophyta	K	DNA-directed RNA polymerase II	S1,SHS2_Rpb7-N
OZ177840.1	17316487	17318377	4	protein-coding	CAL8152446.1	203	CAL8152446.1_Currot	102107.XP_008227148.1	6.96e-106	308	COG0074@1|root,KOG1255@2759|Eukaryota	2759|Eukaryota	C	succinate-CoA ligase (GDP-forming) activity	CoA_binding,Ligase_CoA
OZ177840.1	17318554	17320110	4	protein-coding	CAL8152447.1	155	CAL8152447.1_Currot	3760.EMJ21185	1.07e-30	116	28NXV@1|root,2QVIA@2759|Eukaryota,37PNE@33090|Viridiplantae,3GDM2@35493|Streptophyta,4JF8B@91835|fabids	35493|Streptophyta	S	DNA-binding protein	-
OZ177840.1	17324903	17327148	4	protein-coding	CAL8152448.1	693	CAL8152448.1_Currot	102107.XP_008227181.1	2.29e-43	174	29AD7@1|root,2RHFU@2759|Eukaryota,37J66@33090|Viridiplantae,3G880@35493|Streptophyta,4JTJD@91835|fabids	35493|Streptophyta	S	Extensin-2-like	Extensin_2
OZ177840.1	17328808	17330211	4	protein-coding	CAL8152449.1	223	CAL8152449.1_Currot	102107.XP_008233146.1	8.93e-41	147	KOG1075@1|root,KOG1075@2759|Eukaryota,387FM@33090|Viridiplantae	33090|Viridiplantae	S	ribonuclease H protein	DUF4283,RVT_1,RVT_3,zf-RVT
OZ177840.1	17340083	17342203	4	protein-coding	CAL8152450.1	539	CAL8152450.1_Currot	102107.XP_008227147.1	5.23e-35	145	29AD7@1|root,2RHFU@2759|Eukaryota,37J66@33090|Viridiplantae,3G880@35493|Streptophyta,4JTJD@91835|fabids	35493|Streptophyta	S	Extensin-2-like	Extensin_2
OZ177840.1	17344712	17345146	4	protein-coding	CAL8152451.1	144	CAL8152451.1_Currot	3760.EMJ28608	4.46e-63	202	COG2801@1|root,KOG0017@2759|Eukaryota,37R6P@33090|Viridiplantae,3G8BW@35493|Streptophyta	35493|Streptophyta	E	Uncharacterized protein K02A2.6-like	RVT_1,RVT_3,Retrotrans_gag
OZ177840.1	17346331	17348033	4	protein-coding	CAL8152452.1	384	CAL8152452.1_Currot	102107.XP_008221358.1	7e-141	429	KOG1075@1|root,KOG1075@2759|Eukaryota	2759|Eukaryota	E	Ribonuclease H protein	RVT_3,zf-RVT
OZ177840.1	17349254	17350702	4	protein-coding	CAL8152453.1	429	CAL8152453.1_Currot	102107.XP_008231245.1	6.51e-133	390	KOG1075@1|root,KOG1075@2759|Eukaryota,37T71@33090|Viridiplantae,3GHK2@35493|Streptophyta,4JS3R@91835|fabids	35493|Streptophyta	S	acid phosphatase activity	C2,DUF4283,RVT_1,RVT_3,zf-RVT
OZ177840.1	17350729	17351518	4	protein-coding	CAL8152454.1	209	CAL8152454.1_Currot	3760.EMJ21144	2e-61	211	KOG1075@1|root,KOG1075@2759|Eukaryota,37W4F@33090|Viridiplantae,3GIQB@35493|Streptophyta	35493|Streptophyta	S	Domain of unknown function (DUF4283)	DUF4283,zf-CCHC_4
OZ177840.1	17351540	17351923	4	protein-coding	CAL8152455.1	127	CAL8152455.1_Currot	3760.EMJ21144	3.37e-41	152	KOG1075@1|root,KOG1075@2759|Eukaryota,37W4F@33090|Viridiplantae,3GIQB@35493|Streptophyta	35493|Streptophyta	S	Domain of unknown function (DUF4283)	DUF4283,zf-CCHC_4
OZ177840.1	17355169	17356014	4	protein-coding	CAL8152456.1	216	CAL8152456.1_Currot	3880.AES67469	1.68e-68	235	COG1874@1|root,COG2801@1|root,KOG0017@2759|Eukaryota,KOG0496@2759|Eukaryota,37P9T@33090|Viridiplantae,3GEVX@35493|Streptophyta,4JI1Z@91835|fabids	35493|Streptophyta	G	beta-galactosidase	Gal_Lectin,Glyco_hydro_35
OZ177840.1	17359621	17360755	4	protein-coding	CAL8152457.1	219	CAL8152457.1_Currot	102107.XP_008227147.1	5.68e-09	63.5	29AD7@1|root,2RHFU@2759|Eukaryota,37J66@33090|Viridiplantae,3G880@35493|Streptophyta,4JTJD@91835|fabids	35493|Streptophyta	S	Extensin-2-like	Extensin_2
OZ177840.1	17368575	17370716	4	protein-coding	CAL8152461.1	546	CAL8152461.1_Currot	102107.XP_008227145.1	8.17e-10	70.1	29AD7@1|root,2RHFU@2759|Eukaryota,37J66@33090|Viridiplantae,3G880@35493|Streptophyta,4JTJD@91835|fabids	35493|Streptophyta	S	Extensin-2-like	Extensin_2
OZ177840.1	17371226	17372555	4	protein-coding	CAL8152462.1	233	CAL8152462.1_Currot	102107.XP_008227104.1	2.07e-68	227	28N1S@1|root,2QUKS@2759|Eukaryota,37SBX@33090|Viridiplantae,3GAIS@35493|Streptophyta,4JEIN@91835|fabids	35493|Streptophyta	J	Belongs to the Frigida family	Frigida
OZ177840.1	17373895	17389927	4	protein-coding	CAL8152463.1	1369	CAL8152463.1_Currot	102107.XP_008227144.1	0	2711	COG4631@1|root,KOG0430@2759|Eukaryota,37QVE@33090|Viridiplantae,3GDI2@35493|Streptophyta,4JN4S@91835|fabids	35493|Streptophyta	F	Xanthine dehydrogenase	Ald_Xan_dh_C,Ald_Xan_dh_C2,CO_deh_flav_C,FAD_binding_5,Fer2,Fer2_2
OZ177840.1	17392833	17397322	4	protein-coding	CAL8152465.1	298	CAL8152465.1_Currot	102107.XP_008227143.1	1.54e-172	489	COG0204@1|root,KOG1505@2759|Eukaryota,37K6D@33090|Viridiplantae,3GESQ@35493|Streptophyta,4JIVI@91835|fabids	35493|Streptophyta	I	1-acyl-sn-glycerol-3-phosphate acyltransferase	Acyltransf_C,Acyltransferase
OZ177840.1	17399500	17405338	4	protein-coding	CAL8152466.1	380	CAL8152466.1_Currot	102107.XP_008227141.1	2.89e-272	745	COG0204@1|root,KOG1505@2759|Eukaryota,37RRM@33090|Viridiplantae,3GGEH@35493|Streptophyta,4JIBW@91835|fabids	35493|Streptophyta	I	1-acyl-sn-glycerol-3-phosphate acyltransferase	Acyltransf_C,Acyltransferase
OZ177840.1	17406430	17407141	4	protein-coding	CAL8152467.1	211	CAL8152467.1_Currot	57918.XP_004301844.1	6.83e-45	167	2CMGX@1|root,2QQB8@2759|Eukaryota,37REV@33090|Viridiplantae,3GFBZ@35493|Streptophyta,4JTK5@91835|fabids	35493|Streptophyta	S	protein FAR1-RELATED SEQUENCE	FAR1,MULE
OZ177840.1	17407328	17408244	4	protein-coding	CAL8152468.1	275	CAL8152468.1_Currot	225117.XP_009370377.1	1.84e-67	227	2EBD2@1|root,2SHGI@2759|Eukaryota,37Y64@33090|Viridiplantae,3GN8D@35493|Streptophyta,4JT2R@91835|fabids	35493|Streptophyta	S	Plant mobile domain	PMD
OZ177840.1	17409942	17413899	4	protein-coding	CAL8152469.1	988	CAL8152469.1_Currot	3760.EMJ12535	1.78e-229	682	2CN5X@1|root,2QU1T@2759|Eukaryota,37T40@33090|Viridiplantae,3GGBN@35493|Streptophyta	35493|Streptophyta	-	-	DBD_Tnp_Mut,MULE,SWIM
OZ177840.1	17421623	17421946	4	protein-coding	CAL8152470.1	107	CAL8152470.1_Currot	3750.XP_008358228.1	3.14e-45	163	COG2801@1|root,KOG0017@2759|Eukaryota,37RIF@33090|Viridiplantae,3GBWZ@35493|Streptophyta	35493|Streptophyta	L	cysteine-rich RLK (RECEPTOR-like protein kinase) 8	RVT_2,Retrotran_gag_3,Retrotrans_gag
OZ177840.1	17424060	17426068	4	protein-coding	CAL8152471.1	51	CAL8152471.1_Currot	102107.XP_008227140.1	1.54e-32	112	COG1996@1|root,KOG3507@2759|Eukaryota,37WZQ@33090|Viridiplantae,3GKYA@35493|Streptophyta,4JQZ1@91835|fabids	35493|Streptophyta	K	DNA-directed RNA polymerases I, II, and III	DNA_RNApol_7kD
OZ177840.1	17427279	17428925	4	protein-coding	CAL8152473.1	381	CAL8152473.1_Currot	102107.XP_008227178.1	1.24e-278	761	2CHKB@1|root,2S3PH@2759|Eukaryota,37W1E@33090|Viridiplantae,3GKFN@35493|Streptophyta,4JUPN@91835|fabids	35493|Streptophyta	K	NAC domain-containing protein	NAM
OZ177840.1	17432009	17439871	4	protein-coding	CAL8152474.1	852	CAL8152474.1_Currot	102107.XP_008227139.1	0	1634	COG1474@1|root,KOG1514@2759|Eukaryota,37NQF@33090|Viridiplantae,3G74C@35493|Streptophyta,4JJZS@91835|fabids	35493|Streptophyta	L	Origin recognition complex subunit	AAA,BAH,PHD
OZ177840.1	17446685	17448898	4	protein-coding	CAL8152476.1	737	CAL8152476.1_Currot	3760.EMJ15616	6.65e-213	623	COG4886@1|root,KOG0619@2759|Eukaryota,37RG7@33090|Viridiplantae,3GAIY@35493|Streptophyta,4JKRN@91835|fabids	35493|Streptophyta	T	Receptor-like protein 2	LRRNT_2,LRR_1,LRR_6,LRR_8
OZ177840.1	17450789	17451793	4	protein-coding	CAL8152477.1	334	CAL8152477.1_Currot	3760.EMJ09943	5.43e-174	503	28VNW@1|root,2R2EI@2759|Eukaryota,37SA0@33090|Viridiplantae,3GGT4@35493|Streptophyta,4JRZY@91835|fabids	35493|Streptophyta	S	protein FAR1-RELATED SEQUENCE	FAR1,MULE,PEARLI-4,SWIM
OZ177840.1	17451863	17453334	4	protein-coding	CAL8152478.1	269	CAL8152478.1_Currot	102107.XP_008218175.1	1.02e-135	413	COG0515@1|root,KOG0192@2759|Eukaryota,37JYB@33090|Viridiplantae,3GFEU@35493|Streptophyta,4JK4A@91835|fabids	35493|Streptophyta	T	Serine threonine-protein kinase	EDR1,Pkinase_Tyr
OZ177840.1	17458052	17458585	4	protein-coding	CAL8152479.1	149	CAL8152479.1_Currot	3760.EMJ15687	1.38e-76	248	KOG1121@1|root,KOG1121@2759|Eukaryota,37MSF@33090|Viridiplantae,3GDM8@35493|Streptophyta,4JSAI@91835|fabids	35493|Streptophyta	L	Zinc finger BED domain-containing protein	DUF4413,Dimer_Tnp_hAT,zf-BED
OZ177840.1	17462091	17463715	4	protein-coding	CAL8152480.1	416	CAL8152480.1_Currot	102107.XP_008223398.1	9.28e-107	325	2D5HZ@1|root,2SYMV@2759|Eukaryota,381UX@33090|Viridiplantae	33090|Viridiplantae	-	-	F-box,FBA_3
OZ177840.1	17464253	17465132	4	protein-coding	CAL8152481.1	252	CAL8152481.1_Currot	102107.XP_008243389.1	1.36e-97	318	COG2801@1|root,KOG0017@2759|Eukaryota,37R6P@33090|Viridiplantae,3G8BW@35493|Streptophyta,4JN0G@91835|fabids	35493|Streptophyta	L	Uncharacterized protein K02A2.6-like	RVT_1,RVT_3,rve
OZ177840.1	17465224	17465559	4	protein-coding	CAL8152482.1	111	CAL8152482.1_Currot	102107.XP_008237127.1	1.44e-47	169	COG2801@1|root,KOG0017@2759|Eukaryota,37R6P@33090|Viridiplantae,3G8BW@35493|Streptophyta,4JN0G@91835|fabids	35493|Streptophyta	L	Uncharacterized protein K02A2.6-like	RVT_1,RVT_3,rve
OZ177840.1	17465597	17467431	4	protein-coding	CAL8152483.1	534	CAL8152483.1_Currot	102107.XP_008232511.1	0	907	COG2801@1|root,KOG0017@2759|Eukaryota,37R6P@33090|Viridiplantae,3G8BW@35493|Streptophyta,4JN0G@91835|fabids	35493|Streptophyta	L	Uncharacterized protein K02A2.6-like	RVT_1,RVT_3,rve
OZ177840.1	17467710	17468570	4	protein-coding	CAL8152484.1	286	CAL8152484.1_Currot	102107.XP_008243387.1	2.29e-173	492	COG2801@1|root,KOG0017@2759|Eukaryota,37R6P@33090|Viridiplantae,3G8BW@35493|Streptophyta,4JN0G@91835|fabids	35493|Streptophyta	L	Uncharacterized protein K02A2.6-like	RVT_1,RVT_3,rve
OZ177840.1	17469028	17469249	4	protein-coding	CAL8152485.1	73	CAL8152485.1_Currot	3760.EMJ05967	0.000925	43.5	COG0474@1|root,KOG0204@2759|Eukaryota,37IXA@33090|Viridiplantae,3G8CG@35493|Streptophyta,4JIX7@91835|fabids	35493|Streptophyta	P	This magnesium-dependent enzyme catalyzes the hydrolysis of ATP coupled with the transport of calcium	CaATP_NAI,Cation_ATPase,Cation_ATPase_C,Cation_ATPase_N,E1-E2_ATPase,Hydrolase
OZ177840.1	17469268	17470482	4	protein-coding	CAL8152486.1	240	CAL8152486.1_Currot	102107.XP_008237304.1	1.19e-56	201	2E1M0@1|root,2S8XN@2759|Eukaryota,37WG5@33090|Viridiplantae,3GK4P@35493|Streptophyta	35493|Streptophyta	S	Plant mobile domain	PMD
OZ177840.1	17470718	17471161	4	protein-coding	CAL8152487.1	147	CAL8152487.1_Currot	102107.XP_008237304.1	1.96e-82	267	2E1M0@1|root,2S8XN@2759|Eukaryota,37WG5@33090|Viridiplantae,3GK4P@35493|Streptophyta	35493|Streptophyta	S	Plant mobile domain	PMD
OZ177840.1	17471309	17472211	4	protein-coding	CAL8152488.1	269	CAL8152488.1_Currot	102107.XP_008245969.1	1.7e-139	407	2E1M0@1|root,2S8XN@2759|Eukaryota,37WG5@33090|Viridiplantae,3GK4P@35493|Streptophyta	35493|Streptophyta	S	Plant mobile domain	PMD
OZ177840.1	17480767	17481762	4	protein-coding	CAL8152490.1	114	CAL8152490.1_Currot	3760.EMJ12535	5.27e-42	154	2CN5X@1|root,2QU1T@2759|Eukaryota,37T40@33090|Viridiplantae,3GGBN@35493|Streptophyta	35493|Streptophyta	-	-	DBD_Tnp_Mut,MULE,SWIM
OZ177840.1	17482194	17484689	4	protein-coding	CAL8152491.1	763	CAL8152491.1_Currot	3760.EMJ15616	6.41e-267	761	COG4886@1|root,KOG0619@2759|Eukaryota,37RG7@33090|Viridiplantae,3GAIY@35493|Streptophyta,4JKRN@91835|fabids	35493|Streptophyta	T	Receptor-like protein 2	LRRNT_2,LRR_1,LRR_6,LRR_8
OZ177840.1	17487158	17496612	4	protein-coding	CAL8152492.1	662	CAL8152492.1_Currot	102107.XP_008227136.1	0	1243	COG0486@1|root,KOG1191@2759|Eukaryota,37JM3@33090|Viridiplantae,3G9MW@35493|Streptophyta,4JFM4@91835|fabids	35493|Streptophyta	J	KH-domain-like of EngA bacterial GTPase enzymes, C-terminal	KH_dom-like,MMR_HSR1
OZ177840.1	17499516	17500208	4	protein-coding	CAL8152493.1	230	CAL8152493.1_Currot	102107.XP_008233040.1	2.14e-132	393	2CMYU@1|root,2QSU3@2759|Eukaryota,37PJH@33090|Viridiplantae,3GDDJ@35493|Streptophyta,4JNPX@91835|fabids	35493|Streptophyta	S	Zinc finger MYM-type protein 1-like	DUF4371,Dimer_Tnp_hAT
OZ177840.1	17513672	17520089	4	protein-coding	CAL8152497.1	675	CAL8152497.1_Currot	102107.XP_008227135.1	0	1207	COG1084@1|root,KOG1490@2759|Eukaryota,37J09@33090|Viridiplantae,3GA59@35493|Streptophyta,4JER4@91835|fabids	35493|Streptophyta	S	Involved in the biogenesis of the 60S ribosomal subunit	MMR_HSR1,NOG1,NOGCT
OZ177840.1	17518070	17519959	4	protein-coding	CAL8152498.1	462	CAL8152498.1_Currot	102107.XP_008227134.1	0	936	KOG4197@1|root,KOG4197@2759|Eukaryota,37RMZ@33090|Viridiplantae,3GGUX@35493|Streptophyta,4JH3K@91835|fabids	35493|Streptophyta	S	Pentatricopeptide repeat-containing protein	PPR,PPR_2
OZ177840.1	17523751	17527369	4	protein-coding	CAL8152499.1	1048	CAL8152499.1_Currot	102107.XP_008237304.1	0	1580	2E1M0@1|root,2S8XN@2759|Eukaryota,37WG5@33090|Viridiplantae,3GK4P@35493|Streptophyta	35493|Streptophyta	S	Plant mobile domain	PMD
OZ177840.1	17527543	17528772	4	protein-coding	CAL8152500.1	409	CAL8152500.1_Currot	102107.XP_008244894.1	2.93e-300	820	COG2801@1|root,KOG0017@2759|Eukaryota,37R6P@33090|Viridiplantae,3G8BW@35493|Streptophyta,4JN0G@91835|fabids	35493|Streptophyta	L	Uncharacterized protein K02A2.6-like	RVT_1,RVT_3,rve
OZ177840.1	17528871	17531033	4	protein-coding	CAL8152501.1	720	CAL8152501.1_Currot	102107.XP_008232511.1	0	1373	COG2801@1|root,KOG0017@2759|Eukaryota,37R6P@33090|Viridiplantae,3G8BW@35493|Streptophyta,4JN0G@91835|fabids	35493|Streptophyta	L	Uncharacterized protein K02A2.6-like	RVT_1,RVT_3,rve
OZ177840.1	17531143	17534814	4	protein-coding	CAL8152502.1	1223	CAL8152502.1_Currot	102107.XP_008223398.1	6.23e-145	447	2D5HZ@1|root,2SYMV@2759|Eukaryota,381UX@33090|Viridiplantae	33090|Viridiplantae	-	-	F-box,FBA_3
OZ177840.1	17537730	17539060	4	protein-coding	CAL8152503.1	242	CAL8152503.1_Currot	3750.XP_008363314.1	7.51e-33	132	COG0545@1|root,KOG0543@2759|Eukaryota,37NZ6@33090|Viridiplantae,3GCXP@35493|Streptophyta,4JKQC@91835|fabids	35493|Streptophyta	O	Peptidyl-prolyl cis-trans isomerase	FKBP_C,TPR_2,TPR_8
OZ177840.1	17539029	17539503	4	protein-coding	CAL8152504.1	96	CAL8152504.1_Currot	102107.XP_008231656.1	5.02e-57	184	28IUF@1|root,2QR5Z@2759|Eukaryota,37STI@33090|Viridiplantae,3GB85@35493|Streptophyta	35493|Streptophyta	S	Ribosomal protein-like protein	Plant_tran
OZ177840.1	17543190	17545598	4	protein-coding	CAL8152505.1	802	CAL8152505.1_Currot	102107.XP_008244896.1	0	1391	COG2801@1|root,KOG0017@2759|Eukaryota,37YNB@33090|Viridiplantae	102107.XP_008244896.1|-	L	Aspartyl protease	-
OZ177840.1	17545689	17548697	4	protein-coding	CAL8152506.1	1002	CAL8152506.1_Currot	102107.XP_008245764.1	0	1897	COG2801@1|root,KOG0017@2759|Eukaryota,37YNB@33090|Viridiplantae	102107.XP_008245764.1|-	L	Aspartyl protease	-
OZ177840.1	17550558	17551450	4	protein-coding	CAL8152507.1	268	CAL8152507.1_Currot	225117.XP_009334491.1	7.61e-83	257	28IUF@1|root,2QR5Z@2759|Eukaryota,37STI@33090|Viridiplantae,3GB85@35493|Streptophyta	35493|Streptophyta	S	Ribosomal protein-like protein	Plant_tran
OZ177840.1	17552349	17552582	4	protein-coding	CAL8152508.1	77	CAL8152508.1_Currot	57918.XP_004291625.1	7.23e-09	58.2	28ITG@1|root,2QR4U@2759|Eukaryota,37P39@33090|Viridiplantae,3GE2D@35493|Streptophyta,4JKWM@91835|fabids	35493|Streptophyta	S	MuDR family transposase	DBD_Tnp_Mut,MULE,SWIM
OZ177840.1	17556624	17557347	4	protein-coding	CAL8152509.1	62	CAL8152509.1_Currot	102107.XP_008234593.1	9.75e-06	48.5	COG2319@1|root,KOG0305@2759|Eukaryota,37JEQ@33090|Viridiplantae,3G8CC@35493|Streptophyta,4JMRS@91835|fabids	35493|Streptophyta	DO	Cell division cycle	ANAPC4_WD40,WD40
OZ177840.1	17564420	17564758	4	protein-coding	CAL8152510.1	112	CAL8152510.1_Currot	3760.EMJ25952	6.11e-49	164	KOG1075@1|root,KOG1075@2759|Eukaryota	2759|Eukaryota	E	Ribonuclease H protein	RVT_1,RVT_3,zf-RVT
OZ177840.1	17564772	17565182	4	protein-coding	CAL8152511.1	136	CAL8152511.1_Currot	102107.XP_008245804.1	9.13e-41	148	KOG1075@1|root,KOG1075@2759|Eukaryota	2759|Eukaryota	E	Ribonuclease H protein	RVT_1,RVT_3,zf-RVT
OZ177840.1	17565201	17565794	4	protein-coding	CAL8152512.1	150	CAL8152512.1_Currot	102107.XP_008237106.1	4.23e-39	147	KOG1075@1|root,KOG1075@2759|Eukaryota,37TIF@33090|Viridiplantae,3G9IZ@35493|Streptophyta	35493|Streptophyta	L	ribonuclease H protein	DUF4283,RVT_1,RVT_3,zf-CCHC_4,zf-RVT
OZ177840.1	17572529	17575149	4	protein-coding	CAL8152514.1	336	CAL8152514.1_Currot	102107.XP_008227297.1	1.56e-231	638	COG5147@1|root,KOG0048@2759|Eukaryota,37RBS@33090|Viridiplantae,3G7XN@35493|Streptophyta,4JMBT@91835|fabids	35493|Streptophyta	K	transcription factor	Myb_DNA-binding
OZ177840.1	17577651	17578870	4	protein-coding	CAL8152515.1	331	CAL8152515.1_Currot	57918.XP_004301973.1	2.82e-60	207	COG2801@1|root,KOG0017@2759|Eukaryota,380K5@33090|Viridiplantae,3GQCS@35493|Streptophyta	35493|Streptophyta	L	Retrotransposon gag protein	Retrotrans_gag
OZ177840.1	17577251	17577979	4	protein-coding	CAL8152516.1	75	CAL8152516.1_Currot	102107.XP_008244394.1	6.08e-08	55.5	COG2124@1|root,KOG0156@2759|Eukaryota	2759|Eukaryota	Q	iron ion binding	p450
OZ177840.1	17579017	17579619	4	protein-coding	CAL8152517.1	200	CAL8152517.1_Currot	102107.XP_008224472.1	1.62e-35	139	COG2801@1|root,KOG0017@2759|Eukaryota,37TRV@33090|Viridiplantae,3GJ4K@35493|Streptophyta	35493|Streptophyta	L	transposition, RNA-mediated	RVT_1,RVT_3
OZ177840.1	17579787	17580110	4	protein-coding	CAL8152519.1	107	CAL8152519.1_Currot	4432.XP_010256552.1	7.25e-20	85.5	COG2801@1|root,KOG0017@2759|Eukaryota,3825D@33090|Viridiplantae,3GRI4@35493|Streptophyta	35493|Streptophyta	L	transposition, RNA-mediated	-
OZ177840.1	17580124	17580393	4	protein-coding	CAL8152520.1	89	CAL8152520.1_Currot	90675.XP_010474478.1	2.16e-38	142	COG2801@1|root,KOG0017@2759|Eukaryota,37RKH@33090|Viridiplantae,3GGZK@35493|Streptophyta,3HZ1D@3699|Brassicales	35493|Streptophyta	L	transposition, RNA-mediated	RVT_1,RVT_3,Retrotrans_gag,rve
OZ177840.1	17580477	17580680	4	protein-coding	CAL8152521.1	67	CAL8152521.1_Currot	102107.XP_008244899.1	2.41e-24	101	COG2801@1|root,KOG0017@2759|Eukaryota,37R6P@33090|Viridiplantae,3G8BW@35493|Streptophyta,4JN0G@91835|fabids	35493|Streptophyta	L	Uncharacterized protein K02A2.6-like	RVT_1,RVT_3,rve
OZ177840.1	17583020	17584202	4	protein-coding	CAL8152522.1	222	CAL8152522.1_Currot	102107.XP_008243898.1	1.04e-52	179	KOG1075@1|root,KOG1075@2759|Eukaryota,382WM@33090|Viridiplantae,3GRB0@35493|Streptophyta	35493|Streptophyta	S	Reverse transcriptase-like	RVT_3
OZ177840.1	17585906	17590791	4	protein-coding	CAL8152524.1	566	CAL8152524.1_Currot	102107.XP_008227299.1	0	1075	COG0471@1|root,2QQ8W@2759|Eukaryota,37K26@33090|Viridiplantae,3G9CR@35493|Streptophyta,4JE05@91835|fabids	35493|Streptophyta	P	Dicarboxylate transporter 1	Na_sulph_symp
OZ177840.1	17592319	17596492	4	protein-coding	CAL8152525.1	356	CAL8152525.1_Currot	102107.XP_008227298.1	2.7e-258	707	COG3491@1|root,KOG0143@2759|Eukaryota,37MHA@33090|Viridiplantae,3GFXK@35493|Streptophyta,4JDEN@91835|fabids	35493|Streptophyta	Q	Belongs to the iron ascorbate-dependent oxidoreductase family	2OG-FeII_Oxy,DIOX_N
OZ177840.1	17596509	17596832	4	protein-coding	CAL8152526.1	107	CAL8152526.1_Currot	102107.XP_008231707.1	1.04e-48	167	COG2801@1|root,KOG0167@1|root,KOG0017@2759|Eukaryota,KOG0167@2759|Eukaryota,37NDN@33090|Viridiplantae,3GCVD@35493|Streptophyta,4JNE4@91835|fabids	35493|Streptophyta	L	U-box domain-containing protein	Arm
OZ177840.1	17597232	17598818	4	protein-coding	CAL8152527.1	454	CAL8152527.1_Currot	225117.XP_009335215.1	8.73e-129	416	COG2801@1|root,KOG0017@2759|Eukaryota,37RIF@33090|Viridiplantae,3GBWZ@35493|Streptophyta,4JT11@91835|fabids	35493|Streptophyta	L	Reverse transcriptase (RNA-dependent DNA polymerase)	RVT_2,Retrotran_gag_2,Retrotran_gag_3,Retrotrans_gag,gag_pre-integrs,rve
OZ177840.1	17598918	17599872	4	protein-coding	CAL8152528.1	241	CAL8152528.1_Currot	4432.XP_010263164.1	4.75e-68	225	COG2801@1|root,KOG0017@2759|Eukaryota,37RIF@33090|Viridiplantae,3GFVM@35493|Streptophyta	35493|Streptophyta	L	Cysteine-rich RLK (RECEPTOR-like protein kinase) 8	RVT_2,Retrotran_gag_2,Retrotran_gag_3,rve
OZ177840.1	17601442	17602056	4	protein-coding	CAL8152530.1	60	CAL8152530.1_Currot	102107.XP_008227299.1	2.71e-12	67	COG0471@1|root,2QQ8W@2759|Eukaryota,37K26@33090|Viridiplantae,3G9CR@35493|Streptophyta,4JE05@91835|fabids	35493|Streptophyta	P	Dicarboxylate transporter 1	Na_sulph_symp
OZ177840.1	17603945	17604400	4	protein-coding	CAL8152531.1	151	CAL8152531.1_Currot	225117.XP_009335215.1	5.79e-50	179	COG2801@1|root,KOG0017@2759|Eukaryota,37RIF@33090|Viridiplantae,3GBWZ@35493|Streptophyta,4JT11@91835|fabids	35493|Streptophyta	L	Reverse transcriptase (RNA-dependent DNA polymerase)	RVT_2,Retrotran_gag_2,Retrotran_gag_3,Retrotrans_gag,gag_pre-integrs,rve
OZ177840.1	17606099	17606444	4	protein-coding	CAL8152532.1	81	CAL8152532.1_Currot	3750.XP_008386342.1	4e-08	56.2	COG2801@1|root,KOG0017@2759|Eukaryota,37ZPB@33090|Viridiplantae,3GPHS@35493|Streptophyta	35493|Streptophyta	O	Reverse transcriptase (RNA-dependent DNA polymerase)	RVT_2
OZ177840.1	17607062	17608167	4	protein-coding	CAL8152533.1	180	CAL8152533.1_Currot	3760.EMJ22965	1.85e-49	168	COG2801@1|root,KOG0017@2759|Eukaryota,37RIF@33090|Viridiplantae,3GJ2P@35493|Streptophyta,4JSUG@91835|fabids	33090|Viridiplantae	L	Cysteine-rich RLK (RECEPTOR-like protein kinase) 8	-
OZ177840.1	17608987	17609840	4	protein-coding	CAL8152534.1	115	CAL8152534.1_Currot	3750.XP_008387087.1	0.000617	45.8	COG0443@1|root,COG2801@1|root,KOG0017@2759|Eukaryota,KOG0101@2759|Eukaryota,37K68@33090|Viridiplantae,3GAQN@35493|Streptophyta,4JI3H@91835|fabids	35493|Streptophyta	O	Heat shock cognate 70 kDa	HSP70
OZ177840.1	17609961	17610939	4	protein-coding	CAL8152535.1	134	CAL8152535.1_Currot	102107.XP_008237443.1	4.29e-12	69.7	COG5184@1|root,KOG1426@2759|Eukaryota,37M6U@33090|Viridiplantae,3GEAA@35493|Streptophyta,4JN35@91835|fabids	35493|Streptophyta	DZ	Regulator of chromosome condensation (RCC1) repeat	RCC1
OZ177840.1	17627321	17632089	4	protein-coding	CAL8152537.1	358	CAL8152537.1_Currot	102107.XP_008227300.1	1.34e-259	711	COG3491@1|root,KOG0143@2759|Eukaryota,37MHA@33090|Viridiplantae,3GFXK@35493|Streptophyta,4JDEN@91835|fabids	35493|Streptophyta	Q	Belongs to the iron ascorbate-dependent oxidoreductase family	2OG-FeII_Oxy,DIOX_N
OZ177840.1	17638593	17638976	4	protein-coding	CAL8152538.1	127	CAL8152538.1_Currot	28532.XP_010559036.1	9.77e-29	117	COG2801@1|root,KOG0017@2759|Eukaryota,389MP@33090|Viridiplantae,3GYT9@35493|Streptophyta	35493|Streptophyta	L	domain in FBox and BRCT domain containing plant proteins	F-box,FBD
OZ177840.1	17650427	17723895	4	protein-coding	CAL8152539.1	362	CAL8152539.1_Currot	3760.EMJ12705	1.13e-241	665	COG3491@1|root,KOG0143@2759|Eukaryota,37MHA@33090|Viridiplantae,3GFXK@35493|Streptophyta,4JDEN@91835|fabids	35493|Streptophyta	Q	Belongs to the iron ascorbate-dependent oxidoreductase family	2OG-FeII_Oxy,DIOX_N
OZ177840.1	17651772	17652893	4	protein-coding	CAL8152540.1	131	CAL8152540.1_Currot	102107.XP_008227301.1	9.66e-85	258	COG3491@1|root,KOG0143@2759|Eukaryota,37MHA@33090|Viridiplantae,3GFXK@35493|Streptophyta,4JDEN@91835|fabids	35493|Streptophyta	Q	Belongs to the iron ascorbate-dependent oxidoreductase family	2OG-FeII_Oxy,DIOX_N
OZ177840.1	17664426	17668389	4	protein-coding	CAL8152545.1	870	CAL8152545.1_Currot	3750.XP_008337255.1	4.84e-273	815	COG2801@1|root,KOG4197@1|root,KOG0017@2759|Eukaryota,KOG4197@2759|Eukaryota,37THH@33090|Viridiplantae,3GG2K@35493|Streptophyta	35493|Streptophyta	O	Mitochondrial protein	DUF4219,RVT_2,Retrotran_gag_2,gag_pre-integrs,rve,zf-CCHC
OZ177840.1	17668889	17669442	4	protein-coding	CAL8152546.1	136	CAL8152546.1_Currot	3880.AES67469	2.5e-06	53.5	COG1874@1|root,COG2801@1|root,KOG0017@2759|Eukaryota,KOG0496@2759|Eukaryota,37P9T@33090|Viridiplantae,3GEVX@35493|Streptophyta,4JI1Z@91835|fabids	35493|Streptophyta	G	beta-galactosidase	Gal_Lectin,Glyco_hydro_35
OZ177840.1	17671021	17672315	4	protein-coding	CAL8152547.1	314	CAL8152547.1_Currot	57918.XP_004297933.1	3.53e-56	196	COG2801@1|root,KOG0017@2759|Eukaryota,37ITA@33090|Viridiplantae,3GHQJ@35493|Streptophyta,4JTP0@91835|fabids	35493|Streptophyta	O	gag-polypeptide of LTR copia-type	DUF4219,Retrotran_gag_2,gag_pre-integrs,rve,zf-CCHC
OZ177840.1	17674373	17674663	4	protein-coding	CAL8152548.1	96	CAL8152548.1_Currot	102107.XP_008245656.1	1.73e-40	149	COG2801@1|root,KOG0017@2759|Eukaryota,37R6P@33090|Viridiplantae,3G8BW@35493|Streptophyta,4JN0G@91835|fabids	35493|Streptophyta	L	Uncharacterized protein K02A2.6-like	RVT_1,RVT_3,rve
OZ177840.1	17675089	17675928	4	protein-coding	CAL8152549.1	251	CAL8152549.1_Currot	102107.XP_008224472.1	1.77e-111	346	COG2801@1|root,KOG0017@2759|Eukaryota,37TRV@33090|Viridiplantae,3GJ4K@35493|Streptophyta	35493|Streptophyta	L	transposition, RNA-mediated	RVT_1,RVT_3
OZ177840.1	17676423	17677106	4	protein-coding	CAL8152550.1	167	CAL8152550.1_Currot	102107.XP_008233088.1	0.0001	49.3	28PQ2@1|root,2QWCA@2759|Eukaryota,37NA7@33090|Viridiplantae,3GAAP@35493|Streptophyta	35493|Streptophyta	S	Zinc finger MYM-type protein	DUF4371,Dimer_Tnp_hAT
OZ177840.1	17682422	17682721	4	protein-coding	CAL8152551.1	99	CAL8152551.1_Currot	981085.XP_010111323.1	1.83e-29	112	COG2801@1|root,KOG0017@2759|Eukaryota,380MA@33090|Viridiplantae,3GQEZ@35493|Streptophyta	35493|Streptophyta	J	RNA-directed 5'-3' RNA polymerase activity	-
OZ177840.1	17685100	17685390	4	protein-coding	CAL8152552.1	96	CAL8152552.1_Currot	102107.XP_008227328.1	2.18e-54	172	28IUF@1|root,2QR5Z@2759|Eukaryota,37STI@33090|Viridiplantae,3GB85@35493|Streptophyta	35493|Streptophyta	S	Ribosomal protein-like protein	Plant_tran
OZ177840.1	17686861	17689498	4	protein-coding	CAL8152553.1	757	CAL8152553.1_Currot	102107.XP_008227330.1	5.73e-296	836	COG4886@1|root,KOG0619@2759|Eukaryota,37RG7@33090|Viridiplantae,3GAIY@35493|Streptophyta,4JKRN@91835|fabids	35493|Streptophyta	T	Receptor-like protein 2	LRRNT_2,LRR_1,LRR_6,LRR_8
OZ177840.1	17691549	17692887	4	protein-coding	CAL8152554.1	147	CAL8152554.1_Currot	102107.XP_008227301.1	1.41e-96	289	COG3491@1|root,KOG0143@2759|Eukaryota,37MHA@33090|Viridiplantae,3GFXK@35493|Streptophyta,4JDEN@91835|fabids	35493|Streptophyta	Q	Belongs to the iron ascorbate-dependent oxidoreductase family	2OG-FeII_Oxy,DIOX_N
OZ177840.1	17693818	17695322	4	protein-coding	CAL8152556.1	342	CAL8152556.1_Currot	225117.XP_009350237.1	3.96e-104	320	2CZCY@1|root,2S9RT@2759|Eukaryota,37X8J@33090|Viridiplantae,3GM9X@35493|Streptophyta	35493|Streptophyta	S	Plant transposase (Ptta/En/Spm family)	Transposase_24
OZ177840.1	17698131	17698943	4	protein-coding	CAL8152557.1	182	CAL8152557.1_Currot	3750.XP_008362040.1	2.03e-67	222	KOG2429@1|root,KOG2429@2759|Eukaryota,37KSH@33090|Viridiplantae,3G8D6@35493|Streptophyta,4JGQZ@91835|fabids	35493|Streptophyta	G	Belongs to the glycosyl hydrolase 47 family	Glyco_hydro_47
OZ177840.1	17699058	17700911	4	protein-coding	CAL8152558.1	561	CAL8152558.1_Currot	3750.XP_008366031.1	0	913	28PWY@1|root,2QWJJ@2759|Eukaryota,37NQA@33090|Viridiplantae	33090|Viridiplantae	S	source UniProtKB	DUF4216,DUF4218,Transpos_assoc,Transposase_21
OZ177840.1	17701188	17701997	4	protein-coding	CAL8152559.1	269	CAL8152559.1_Currot	225117.XP_009337774.1	1.67e-143	420	28PWY@1|root,2QWJJ@2759|Eukaryota,37NQA@33090|Viridiplantae,3G8IQ@35493|Streptophyta	35493|Streptophyta	S	source UniProtKB	DUF4216,DUF4218,Transpos_assoc,Transposase_21
OZ177840.1	17702055	17702654	4	protein-coding	CAL8152560.1	88	CAL8152560.1_Currot	3760.EMJ08225	2.33e-05	48.5	KOG4658@1|root,KOG4658@2759|Eukaryota,37R5S@33090|Viridiplantae,3GBRE@35493|Streptophyta	35493|Streptophyta	T	disease resistance	NB-ARC
OZ177840.1	17706219	17707580	4	protein-coding	CAL8152561.1	258	CAL8152561.1_Currot	3760.EMJ22721	1.1e-48	180	KOG0974@1|root,KOG0974@2759|Eukaryota,37PVJ@33090|Viridiplantae,3GBW5@35493|Streptophyta,4JFDX@91835|fabids	35493|Streptophyta	S	WD repeat-containing protein	WD40
OZ177840.1	17710357	17714450	4	protein-coding	CAL8152562.1	1091	CAL8152562.1_Currot	3750.XP_008337255.1	0	981	COG2801@1|root,KOG4197@1|root,KOG0017@2759|Eukaryota,KOG4197@2759|Eukaryota,37THH@33090|Viridiplantae,3GG2K@35493|Streptophyta	35493|Streptophyta	O	Mitochondrial protein	DUF4219,RVT_2,Retrotran_gag_2,gag_pre-integrs,rve,zf-CCHC
OZ177840.1	17721925	17722665	4	protein-coding	CAL8152564.1	79	CAL8152564.1_Currot	102107.XP_008227302.1	1.53e-43	150	COG3491@1|root,KOG0143@2759|Eukaryota,37MHA@33090|Viridiplantae,3GFXK@35493|Streptophyta,4JDEN@91835|fabids	35493|Streptophyta	Q	Belongs to the iron ascorbate-dependent oxidoreductase family	2OG-FeII_Oxy,DIOX_N
OZ177840.1	17724798	17725526	4	protein-coding	CAL8152565.1	242	CAL8152565.1_Currot	225117.XP_009338880.1	1.13e-100	323	COG2801@1|root,KOG0017@2759|Eukaryota,37RIF@33090|Viridiplantae,3GBWZ@35493|Streptophyta,4JT11@91835|fabids	35493|Streptophyta	L	Reverse transcriptase (RNA-dependent DNA polymerase)	RVT_2,Retrotran_gag_3,Retrotrans_gag
OZ177840.1	17725611	17728418	4	protein-coding	CAL8152566.1	675	CAL8152566.1_Currot	28532.XP_010532348.1	9.19e-143	464	COG2801@1|root,COG4284@1|root,KOG0017@2759|Eukaryota,KOG2388@2759|Eukaryota,37MVU@33090|Viridiplantae,3GGIU@35493|Streptophyta,3HSQP@3699|Brassicales	35493|Streptophyta	M	udp-sugar	UDPGP
OZ177840.1	17728481	17729146	4	protein-coding	CAL8152567.1	221	CAL8152567.1_Currot	102107.XP_008221412.1	1.94e-114	336	COG2801@1|root,KOG0017@2759|Eukaryota,37W11@33090|Viridiplantae,3GP1G@35493|Streptophyta	35493|Streptophyta	L	transposition, RNA-mediated	Retrotran_gag_2,Retrotran_gag_3,Retrotrans_gag
OZ177840.1	17729713	17730881	4	protein-coding	CAL8152568.1	157	CAL8152568.1_Currot	3760.EMJ11786	2.49e-82	259	COG2801@1|root,KOG0017@2759|Eukaryota,37Y7E@33090|Viridiplantae,3GN4M@35493|Streptophyta,4JUEB@91835|fabids	35493|Streptophyta	L	Retrotransposon gag protein	Retrotrans_gag,zf-CCHC
OZ177840.1	17730579	17731712	4	protein-coding	CAL8152569.1	210	CAL8152569.1_Currot	3760.EMJ28062	1.27e-112	340	COG2801@1|root,KOG0017@2759|Eukaryota,37Y7E@33090|Viridiplantae,3GN4M@35493|Streptophyta,4JUEB@91835|fabids	35493|Streptophyta	L	Retrotransposon gag protein	Retrotrans_gag,zf-CCHC
OZ177840.1	17739081	17743582	4	protein-coding	CAL8152570.1	513	CAL8152570.1_Currot	102107.XP_008227303.1	0	938	COG0534@1|root,KOG1347@2759|Eukaryota,37K8X@33090|Viridiplantae,3G7N4@35493|Streptophyta,4JIFN@91835|fabids	35493|Streptophyta	V	Belongs to the multi antimicrobial extrusion (MATE) (TC 2.A.66.1) family	MatE
OZ177840.1	17744151	17745041	4	protein-coding	CAL8152571.1	129	CAL8152571.1_Currot	102107.XP_008227307.1	1.76e-79	254	KOG1595@1|root,KOG1595@2759|Eukaryota,37NJJ@33090|Viridiplantae,3GDI4@35493|Streptophyta,4JKDY@91835|fabids	35493|Streptophyta	S	zinc finger CCCH domain-containing protein	Ank,Ank_2,Ank_4,zf-CCCH
OZ177840.1	17744587	17746761	4	protein-coding	CAL8152572.1	557	CAL8152572.1_Currot	102107.XP_008227307.1	0	1112	KOG1595@1|root,KOG1595@2759|Eukaryota,37NJJ@33090|Viridiplantae,3GDI4@35493|Streptophyta,4JKDY@91835|fabids	35493|Streptophyta	S	zinc finger CCCH domain-containing protein	Ank,Ank_2,Ank_4,zf-CCCH
OZ177840.1	17758152	17761811	4	protein-coding	CAL8152575.1	1100	CAL8152575.1_Currot	3760.EMJ27390	0	1064	2EJAP@1|root,2SPHZ@2759|Eukaryota,38055@33090|Viridiplantae,3GPVF@35493|Streptophyta	35493|Streptophyta	S	Plant mobile domain	PMD
OZ177840.1	17762362	17763492	4	protein-coding	CAL8152576.1	275	CAL8152576.1_Currot	102107.XP_008231232.1	1.2e-169	496	COG2801@1|root,KOG0017@2759|Eukaryota,37R6P@33090|Viridiplantae,3G8BW@35493|Streptophyta,4JN0G@91835|fabids	35493|Streptophyta	L	Uncharacterized protein K02A2.6-like	RVT_1,RVT_3,Retrotrans_gag,rve
OZ177840.1	17763496	17766324	4	protein-coding	CAL8152577.1	919	CAL8152577.1_Currot	102107.XP_008232132.1	0	1134	COG2801@1|root,KOG0017@2759|Eukaryota,37R6P@33090|Viridiplantae,3G8BW@35493|Streptophyta,4JN0G@91835|fabids	35493|Streptophyta	L	Uncharacterized protein K02A2.6-like	RVT_1,RVT_3,Retrotrans_gag,rve
OZ177840.1	17766382	17767146	4	protein-coding	CAL8152578.1	254	CAL8152578.1_Currot	102107.XP_008235909.1	8.83e-133	397	COG2801@1|root,KOG0017@2759|Eukaryota,37R6P@33090|Viridiplantae,3G8BW@35493|Streptophyta,4JN0G@91835|fabids	35493|Streptophyta	L	Uncharacterized protein K02A2.6-like	RVT_1,RVT_3,Retrotrans_gag,rve
OZ177840.1	17767234	17769189	4	protein-coding	CAL8152579.1	611	CAL8152579.1_Currot	3760.EMJ08241	3.81e-250	700	COG2801@1|root,KOG0017@2759|Eukaryota,37R6P@33090|Viridiplantae,3G8BW@35493|Streptophyta	35493|Streptophyta	E	Uncharacterized protein K02A2.6-like	RVT_1,RVT_3,Retrotrans_gag
OZ177840.1	17774599	17783201	4	protein-coding	CAL8152581.1	683	CAL8152581.1_Currot	3750.XP_008344654.1	0	1122	COG5369@1|root,KOG1293@2759|Eukaryota,37IQT@33090|Viridiplantae,3G81F@35493|Streptophyta,4JGJM@91835|fabids	35493|Streptophyta	S	Armadillo repeat-containing protein	Arm,DUF4220
OZ177840.1	17784526	17786538	4	protein-coding	CAL8152582.1	224	CAL8152582.1_Currot	102107.XP_008227309.1	1.75e-156	439	28JIX@1|root,2QRY0@2759|Eukaryota,37S8B@33090|Viridiplantae,3GD7H@35493|Streptophyta,4JECI@91835|fabids	35493|Streptophyta	S	RbcX protein	RcbX
OZ177840.1	17789576	17792715	4	protein-coding	CAL8152583.1	226	CAL8152583.1_Currot	102107.XP_008224072.1	2.3e-28	119	COG0459@1|root,KOG0356@2759|Eukaryota,37HQ6@33090|Viridiplantae,3GE25@35493|Streptophyta,4JKFW@91835|fabids	35493|Streptophyta	O	Belongs to the chaperonin (HSP60) family	Cpn60_TCP1
OZ177840.1	17794001	17798417	4	protein-coding	CAL8152584.1	259	CAL8152584.1_Currot	102107.XP_008227139.1	4.84e-43	163	COG1474@1|root,KOG1514@2759|Eukaryota,37NQF@33090|Viridiplantae,3G74C@35493|Streptophyta,4JJZS@91835|fabids	35493|Streptophyta	L	Origin recognition complex subunit	AAA,BAH,PHD
OZ177840.1	17799089	17801879	4	protein-coding	CAL8152585.1	144	CAL8152585.1_Currot	102107.XP_008227310.1	2.03e-100	291	KOG3400@1|root,KOG3400@2759|Eukaryota,37VAC@33090|Viridiplantae,3GIGV@35493|Streptophyta,4JPKB@91835|fabids	35493|Streptophyta	K	DNA-directed RNA polymerases	RNA_pol_Rpb8
OZ177840.1	17806070	17807302	4	protein-coding	CAL8152586.1	243	CAL8152586.1_Currot	102107.XP_008227311.1	1.4e-175	489	KOG1365@1|root,KOG1365@2759|Eukaryota,37KG1@33090|Viridiplantae,3G9RG@35493|Streptophyta,4JFVD@91835|fabids	35493|Streptophyta	A	Heterogeneous nuclear ribonucleoprotein	RRM_1
OZ177840.1	17810637	17811530	4	protein-coding	CAL8152587.1	130	CAL8152587.1_Currot	102107.XP_008227313.1	8.64e-84	248	2E0C1@1|root,2S7SX@2759|Eukaryota,37WTH@33090|Viridiplantae,3GM18@35493|Streptophyta,4JQUY@91835|fabids	35493|Streptophyta	S	cyclin-dependent protein kinase inhibitor	-
OZ177840.1	17824438	17828543	4	protein-coding	CAL8152588.1	351	CAL8152588.1_Currot	102107.XP_008227314.1	3.54e-208	580	COG5224@1|root,KOG1561@2759|Eukaryota,37QTK@33090|Viridiplantae,3GEKK@35493|Streptophyta,4JMZG@91835|fabids	35493|Streptophyta	K	Nuclear transcription factor Y subunit	CBFB_NFYA
OZ177840.1	17828704	17834221	4	protein-coding	CAL8152589.1	374	CAL8152589.1_Currot	102107.XP_008227317.1	7.42e-256	703	COG5232@1|root,KOG2927@2759|Eukaryota,37Q7D@33090|Viridiplantae,3GE4Z@35493|Streptophyta,4JDKY@91835|fabids	35493|Streptophyta	U	translocation protein	Sec62
OZ177840.1	17836854	17838552	4	protein-coding	CAL8152590.1	171	CAL8152590.1_Currot	102107.XP_008227318.1	2.01e-95	280	2DXCB@1|root,2S6S6@2759|Eukaryota,37WDS@33090|Viridiplantae,3GKNF@35493|Streptophyta,4JR36@91835|fabids	35493|Streptophyta	-	-	-
OZ177840.1	17840847	17845076	4	protein-coding	CAL8152591.1	533	CAL8152591.1_Currot	102107.XP_008227350.1	0	1060	KOG0032@1|root,KOG0032@2759|Eukaryota,37MAH@33090|Viridiplantae,3GB1K@35493|Streptophyta,4JGSX@91835|fabids	35493|Streptophyta	T	Calcium-dependent protein kinase	EF-hand_1,EF-hand_5,EF-hand_6,EF-hand_7,EF-hand_8,Pkinase
OZ177840.1	17847706	17849991	4	protein-coding	CAL8152592.1	183	CAL8152592.1_Currot	102107.XP_008227303.1	1.26e-94	291	COG0534@1|root,KOG1347@2759|Eukaryota,37K8X@33090|Viridiplantae,3G7N4@35493|Streptophyta,4JIFN@91835|fabids	35493|Streptophyta	V	Belongs to the multi antimicrobial extrusion (MATE) (TC 2.A.66.1) family	MatE
OZ177840.1	17849797	17851843	4	protein-coding	CAL8152593.1	175	CAL8152593.1_Currot	102107.XP_008227303.1	3.91e-72	233	COG0534@1|root,KOG1347@2759|Eukaryota,37K8X@33090|Viridiplantae,3G7N4@35493|Streptophyta,4JIFN@91835|fabids	35493|Streptophyta	V	Belongs to the multi antimicrobial extrusion (MATE) (TC 2.A.66.1) family	MatE
OZ177840.1	17855294	17860061	4	protein-coding	CAL8152594.1	688	CAL8152594.1_Currot	102107.XP_008227348.1	0	1348	COG0155@1|root,KOG0560@2759|Eukaryota,37JSJ@33090|Viridiplantae,3GGSU@35493|Streptophyta,4JIK7@91835|fabids	35493|Streptophyta	P	Sulfite reductase ferredoxin	NIR_SIR,NIR_SIR_ferr
OZ177840.1	17860267	17860820	4	protein-coding	CAL8152597.1	113	CAL8152597.1_Currot	102107.XP_008226059.1	1.21e-50	171	2ERU4@1|root,2SUIE@2759|Eukaryota,380XG@33090|Viridiplantae,3GR24@35493|Streptophyta,4JV3I@91835|fabids	35493|Streptophyta	S	F-box-like	F-box,F-box-like,FBA_3
OZ177840.1	17861031	17862101	4	protein-coding	CAL8152598.1	189	CAL8152598.1_Currot	102107.XP_008228238.1	1.1e-13	73.9	COG5068@1|root,KOG0014@2759|Eukaryota	2759|Eukaryota	K	transcription regulatory region sequence-specific DNA binding	SRF-TF
OZ177840.1	17862917	17863738	4	protein-coding	CAL8152599.1	106	CAL8152599.1_Currot	3760.EMJ13473	1.37e-44	147	2E2RS@1|root,2S9YJ@2759|Eukaryota,37X7B@33090|Viridiplantae,3GKSM@35493|Streptophyta,4JQKD@91835|fabids	35493|Streptophyta	S	Photosystem II 5 kDa protein	-
OZ177840.1	17881854	17883593	4	protein-coding	CAL8152602.1	579	CAL8152602.1_Currot	102107.XP_008245177.1	0	1095	2CMNZ@1|root,2QR4C@2759|Eukaryota	2759|Eukaryota	-	-	FAR1,MULE,SWIM
OZ177840.1	17883687	17884177	4	protein-coding	CAL8152603.1	135	CAL8152603.1_Currot	102107.XP_008245177.1	2.04e-85	270	2CMNZ@1|root,2QR4C@2759|Eukaryota	2759|Eukaryota	-	-	FAR1,MULE,SWIM
OZ177840.1	17889439	17889969	4	protein-coding	CAL8152606.1	176	CAL8152606.1_Currot	102107.XP_008245686.1	5.63e-111	320	2EYB0@1|root,2SZUW@2759|Eukaryota	2759|Eukaryota	-	-	-
OZ177840.1	17890691	17891200	4	protein-coding	CAL8152607.1	83	CAL8152607.1_Currot	1.50467e+06	0.000251	45.4	COG0551@1|root,COG1787@1|root,COG0551@2|Bacteria,COG1787@2|Bacteria,1RAHG@1224|Proteobacteria,2VNZE@28216|Betaproteobacteria	28216|Betaproteobacteria	V	restriction endonuclease	Mrr_cat,zf-C4_Topoisom
OZ177840.1	17892995	17896759	4	protein-coding	CAL8152608.1	951	CAL8152608.1_Currot	102107.XP_008245546.1	1.92e-240	691	2EW6S@1|root,2SY28@2759|Eukaryota,38A2D@33090|Viridiplantae,3GRQZ@35493|Streptophyta	102107.XP_008245546.1|-	-	-	-
OZ177840.1	17905797	17906981	4	protein-coding	CAL8152611.1	227	CAL8152611.1_Currot	3760.EMJ17505	3.32e-88	291	COG2801@1|root,KOG0017@2759|Eukaryota,37NRU@33090|Viridiplantae,3GGV0@35493|Streptophyta	35493|Streptophyta	E	L-threonine ammonia-lyase activity	RVP_2,RVT_1,Retrotrans_gag,rve
OZ177840.1	17908127	17909242	4	protein-coding	CAL8152612.1	204	CAL8152612.1_Currot	57918.XP_004296329.1	1.99e-68	234	COG2801@1|root,KOG1916@1|root,KOG0017@2759|Eukaryota,KOG1916@2759|Eukaryota,37RRH@33090|Viridiplantae,3G8MV@35493|Streptophyta,4JM10@91835|fabids	35493|Streptophyta	H	transposition, RNA-mediated	RVP_2,RVT_1,Retrotrans_gag,rve
OZ177840.1	17908873	17909856	4	protein-coding	CAL8152613.1	160	CAL8152613.1_Currot	3750.XP_008341129.1	1.98e-60	192	COG2801@1|root,KOG0017@2759|Eukaryota,380AR@33090|Viridiplantae,3GQ2V@35493|Streptophyta	35493|Streptophyta	L	Chromo (CHRromatin Organisation MOdifier) domain	Chromo
OZ177840.1	17918964	17922913	4	protein-coding	CAL8152617.1	880	CAL8152617.1_Currot	102107.XP_008227365.1	0	1732	COG0515@1|root,2QS2H@2759|Eukaryota,37RWM@33090|Viridiplantae,3GFTN@35493|Streptophyta,4JKZB@91835|fabids	35493|Streptophyta	T	Receptor-like serine threonine-protein kinase SD1-8	B_lectin,DUF3403,DUF3660,PAN_2,Pkinase_Tyr,S_locus_glycop
OZ177840.1	17929202	17931842	4	protein-coding	CAL8152618.1	206	CAL8152618.1_Currot	102107.XP_008240183.1	2.6e-46	160	COG1601@1|root,KOG2768@2759|Eukaryota,37II7@33090|Viridiplantae,3GGJQ@35493|Streptophyta,4JMNA@91835|fabids	35493|Streptophyta	J	Eukaryotic translation initiation factor 2 subunit	eIF-5_eIF-2B
OZ177840.1	17934595	17937765	4	protein-coding	CAL8152619.1	514	CAL8152619.1_Currot	102107.XP_008227346.1	0	891	COG0451@1|root,KOG1502@2759|Eukaryota,37NCH@33090|Viridiplantae,3GGWB@35493|Streptophyta,4JM5Y@91835|fabids	35493|Streptophyta	V	dihydrokaempferol 4-reductase activity	-
OZ177840.1	17939828	17940007	4	protein-coding	CAL8152621.1	59	CAL8152621.1_Currot	3760.EMJ21077	1.94e-11	63.9	COG2801@1|root,KOG0017@2759|Eukaryota,37M1D@33090|Viridiplantae,3GCV5@35493|Streptophyta	35493|Streptophyta	O	DNA RNA polymerases superfamily protein	RVP_2,RVT_1,Retrotrans_gag,rve,zf-CCHC
OZ177840.1	17940032	17940801	4	protein-coding	CAL8152622.1	189	CAL8152622.1_Currot	3760.EMJ20336	2.81e-73	247	COG2801@1|root,KOG0017@2759|Eukaryota,37M1D@33090|Viridiplantae,3GCV5@35493|Streptophyta	35493|Streptophyta	O	DNA RNA polymerases superfamily protein	RVP_2,RVT_1,Retrotrans_gag,rve,zf-CCHC
OZ177840.1	17940982	17942669	4	protein-coding	CAL8152623.1	231	CAL8152623.1_Currot	3760.EMJ12781	1.14e-93	291	COG0531@1|root,KOG1289@2759|Eukaryota,37PBK@33090|Viridiplantae,3GA0Z@35493|Streptophyta,4JRR4@91835|fabids	35493|Streptophyta	E	Amino-acid permease	AA_permease_2
OZ177840.1	17942064	17942990	4	protein-coding	CAL8152624.1	141	CAL8152624.1_Currot	102107.XP_008227529.1	3.05e-70	230	28M3M@1|root,2R42M@2759|Eukaryota,37PFK@33090|Viridiplantae,3GGQ3@35493|Streptophyta,4JKXB@91835|fabids	35493|Streptophyta	G	Lipase (class 3)	Lipase_3
OZ177840.1	17944789	17947367	4	protein-coding	CAL8152625.1	268	CAL8152625.1_Currot	102107.XP_008227350.1	1.37e-137	405	KOG0032@1|root,KOG0032@2759|Eukaryota,37MAH@33090|Viridiplantae,3GB1K@35493|Streptophyta,4JGSX@91835|fabids	35493|Streptophyta	T	Calcium-dependent protein kinase	EF-hand_1,EF-hand_5,EF-hand_6,EF-hand_7,EF-hand_8,Pkinase
OZ177840.1	17951228	17952081	4	protein-coding	CAL8152627.1	210	CAL8152627.1_Currot	3750.XP_008363314.1	2.22e-50	179	COG0545@1|root,KOG0543@2759|Eukaryota,37NZ6@33090|Viridiplantae,3GCXP@35493|Streptophyta,4JKQC@91835|fabids	35493|Streptophyta	O	Peptidyl-prolyl cis-trans isomerase	FKBP_C,TPR_2,TPR_8
OZ177840.1	17952088	17952309	4	protein-coding	CAL8152628.1	73	CAL8152628.1_Currot	3760.EMJ21146	8.95e-15	74.7	KOG1075@1|root,KOG1075@2759|Eukaryota	2759|Eukaryota	E	Ribonuclease H protein	RVT_3,zf-RVT
OZ177840.1	17953316	17954677	4	protein-coding	CAL8152629.1	286	CAL8152629.1_Currot	3760.EMJ13638	6.74e-67	220	KOG4197@1|root,KOG4197@2759|Eukaryota,37N9C@33090|Viridiplantae,3GDDN@35493|Streptophyta,4JJG4@91835|fabids	35493|Streptophyta	S	Pentatricopeptide repeat-containing protein	PPR,PPR_1,PPR_2,PPR_3
OZ177840.1	17954432	17956521	4	protein-coding	CAL8152630.1	192	CAL8152630.1_Currot	3983.cassava4.1_011490m	9.82e-21	95.1	KOG1719@1|root,KOG1719@2759|Eukaryota,37NQ3@33090|Viridiplantae,3GHAU@35493|Streptophyta,4JJNT@91835|fabids	35493|Streptophyta	V	dual specificity protein phosphatase	DSPc
OZ177840.1	17956936	17961253	4	protein-coding	CAL8152631.1	569	CAL8152631.1_Currot	102107.XP_008227345.1	0	1087	COG0017@1|root,KOG0554@2759|Eukaryota,37JGC@33090|Viridiplantae,3GDK6@35493|Streptophyta,4JGGY@91835|fabids	35493|Streptophyta	J	asparagine--tRNA ligase, cytoplasmic 1-like	WHEP-TRS,tRNA-synt_2,tRNA_anti-codon
OZ177840.1	17962789	17964660	4	protein-coding	CAL8152632.1	623	CAL8152632.1_Currot	102107.XP_008219704.1	4.92e-157	458	COG2801@1|root,KOG0017@2759|Eukaryota,37V5K@33090|Viridiplantae,3GI9D@35493|Streptophyta	35493|Streptophyta	J	gag-polypeptide of LTR copia-type	DUF4219,Retrotran_gag_2,zf-CCHC
OZ177840.1	17966350	17967844	4	protein-coding	CAL8152633.1	108	CAL8152633.1_Currot	225117.XP_009361914.1	3.26e-11	66.2	KOG4302@1|root,KOG4302@2759|Eukaryota,37PSH@33090|Viridiplantae,3GDH2@35493|Streptophyta,4JNKV@91835|fabids	35493|Streptophyta	DZ	65-kDa microtubule-associated protein	MAP65_ASE1
OZ177840.1	17967443	17968971	4	protein-coding	CAL8152635.1	150	CAL8152635.1_Currot	102107.XP_008232828.1	7.19e-33	129	2CMWG@1|root,2QSDQ@2759|Eukaryota,37HW2@33090|Viridiplantae,3G9GU@35493|Streptophyta,4JKPQ@91835|fabids	35493|Streptophyta	G	Belongs to the glycosyltransferase 8 family	Glyco_transf_8
OZ177840.1	17970223	17972518	4	protein-coding	CAL8152636.1	151	CAL8152636.1_Currot	102107.XP_008238486.1	8.62e-22	95.9	KOG1719@1|root,KOG1719@2759|Eukaryota,37NQ3@33090|Viridiplantae,3GHAU@35493|Streptophyta,4JJNT@91835|fabids	35493|Streptophyta	V	dual specificity protein phosphatase	DSPc
OZ177840.1	17974906	17975927	4	protein-coding	CAL8152638.1	78	CAL8152638.1_Currot	3760.EMJ15273	1.19e-41	137	2CDH5@1|root,2S4BX@2759|Eukaryota,37W5C@33090|Viridiplantae,3GK3Y@35493|Streptophyta	35493|Streptophyta	S	Protein of unknown function (DUF1138)	DUF1138
OZ177840.1	17979582	17983787	4	protein-coding	CAL8152639.1	701	CAL8152639.1_Currot	3760.EMJ27390	1.86e-146	454	2EJAP@1|root,2SPHZ@2759|Eukaryota,38055@33090|Viridiplantae,3GPVF@35493|Streptophyta	35493|Streptophyta	S	Plant mobile domain	PMD
OZ177840.1	17988564	17989415	4	protein-coding	CAL8152640.1	283	CAL8152640.1_Currot	102107.XP_008224452.1	8.29e-174	504	2CMYU@1|root,2QSU3@2759|Eukaryota,37PJH@33090|Viridiplantae,3GDDJ@35493|Streptophyta,4JNPX@91835|fabids	35493|Streptophyta	S	Zinc finger MYM-type protein 1-like	DUF4371,Dimer_Tnp_hAT
OZ177840.1	17997753	17997995	4	protein-coding	CAL8152642.1	80	CAL8152642.1_Currot	3760.EMJ21184	1.37e-38	142	2DXH4@1|root,2S6SE@2759|Eukaryota,37ZXZ@33090|Viridiplantae,3GHUK@35493|Streptophyta,4JU42@91835|fabids	35493|Streptophyta	S	source UniProtKB	Peptidase_C48,Transposase_24
OZ177840.1	17998176	18000712	4	protein-coding	CAL8152643.1	326	CAL8152643.1_Currot	3760.EMJ05726	2.72e-163	475	2DXH4@1|root,2S6SE@2759|Eukaryota,37ZXZ@33090|Viridiplantae,3GHUK@35493|Streptophyta,4JU42@91835|fabids	35493|Streptophyta	S	source UniProtKB	Peptidase_C48,Transposase_24
